# Supplementary material for: Ubiquitous selection for mecA in community-associated MRSA across diverse chemical environments
Source: Nat Commun. 2020 Nov 27;11:6038. doi: 10.1038/s41467-020-19825-3 (PMC7695840; doi:10.1038/s41467-020-19825-3)
Supplement: Supplementary file 4 — Supplementary Data 1 [file 41467_2020_19825_MOESM4_ESM.xlsx]

## Sheet: Compounds
SNo	MoleculeNumber	MoleculeName	CompoundName_1	CompoundName_2	Plate	GFP	DsRed
1	1	PCM-0000001-001			5615-Mb(1-4)	14076	2972
2	2	PCM-0000002-001			5615-Mb(1-4)	13844	3319
3	3	PCM-0000003-001			5615-Mb(1-4)	19079	3129
4	4	PCM-0000004-001			5615-Mb(1-4)	8945	2588
5	5	PCM-0000005-001			5615-Mb(1-4)	14439	3160
6	6	PCM-0000006-001			5615-Mb(1-4)	5047	1458
7	7	PCM-0000007-001			5615-Mb(1-4)	7802	2761
8	8	PCM-0000008-001			5615-Mb(1-4)	24115	3008
9	9	PCM-0000009-001			5615-Mb(1-4)	12905	3916
10	10	PCM-0000010-001			5615-Mb(1-4)	16208	3197
11	11	PCM-0000011-001			5615-Mb(1-4)	21708	3734
12	12	PCM-0000012-001			5615-Mb(1-4)	14985	4095
13	13	PCM-0000013-001			5615-Mb(1-4)	19925	3083
14	14	PCM-0000014-001			5615-Mb(1-4)	17619	4053
15	15	PCM-0000015-001			5615-Mb(1-4)	16078	4057
16	16	PCM-0000016-001			5615-Mb(1-4)	38424	4261
17	17	PCM-0000017-001			5615-Mb(1-4)	21004	3411
18	18	PCM-0000018-001			5615-Mb(1-4)	10848	4034
19	19	PCM-0000019-001			5615-Mb(1-4)	21645	3325
20	20	PCM-0000020-001			5615-Mb(1-4)	15206	3436
21	21	PCM-0000021-001			5615-Mb(1-4)	13963	2991
22	22	PCM-0000022-001			5615-Mb(1-4)	20541	2563
23	23	PCM-0000023-001			5615-Mb(1-4)	32767	3093
24	24	PCM-0000024-001			5615-Mb(1-4)	12793	3728
25	25	PCM-0000025-001			5615-Mb(1-4)	13622	3456
26	26	PCM-0000026-001			5615-Mb(1-4)	10517	3614
27	27	PCM-0000027-001			5615-Mb(1-4)	27554	3472
28	28	PCM-0000028-001			5615-Mb(1-4)	20404	3473
29	29	PCM-0000029-001			5615-Mb(1-4)	5308	1579
30	30	PCM-0000030-001			5615-Mb(1-4)	22953	4198
31	31	PCM-0000031-001			5615-Mb(1-4)	16457	4573
32	32	PCM-0000032-001			5615-Mb(1-4)	10775	4415
33	33	PCM-0000033-001			5615-Mb(1-4)	17776	4211
34	34	PCM-0000034-001			5615-Mb(1-4)	12714	3819
35	35	PCM-0000035-001			5615-Mb(1-4)	17548	3628
36	36	PCM-0000036-001			5615-Mb(1-4)	16217	3982
37	37	PCM-0000037-001			5615-Mb(1-4)	5732	3024
38	38	PCM-0000038-001			5615-Mb(1-4)	14860	3317
39	39	PCM-0000039-001			5615-Mb(1-4)	34816	3314
40	40	PCM-0000040-001			5615-Mb(1-4)	16493	4054
41	41	PCM-0000041-001			5615-Mb(1-4)	16609	2531
42	42	PCM-0000042-001			5615-Mb(1-4)	4851	1677
43	43	PCM-0000043-001			5615-Mb(1-4)	11808	3232
44	44	PCM-0000044-001			5615-Mb(1-4)	24809	3702
45	45	PCM-0000045-001			5615-Mb(1-4)	11326	4385
46	46	PCM-0000046-001			5615-Mb(1-4)	24852	4433
47	47	PCM-0000047-001			5615-Mb(1-4)	18647	3615
48	48	PCM-0000048-001			5615-Mb(1-4)	24377	3793
49	49	PCM-0000049-001			5615-Mb(1-4)	15482	3270
50	50	PCM-0000050-001			5615-Mb(1-4)	31153	2984
51	51	PCM-0000051-001			5615-Mb(1-4)	17144	3838
52	52	PCM-0000052-001			5615-Mb(1-4)	34577	2714
53	53	PCM-0000053-001			5615-Mb(1-4)	14076	4356
54	54	PCM-0000054-001			5615-Mb(1-4)	5236	1778
55	55	PCM-0000055-001			5615-Mb(1-4)	5610	1603
56	56	PCM-0000056-001			5615-Mb(1-4)	29925	4087
57	57	PCM-0000057-001			5615-Mb(1-4)	7719	7262
58	58	PCM-0000058-001			5615-Mb(1-4)	17401	3430
59	59	PCM-0000059-001			5615-Mb(1-4)	12190	5771
60	60	PCM-0000060-001			5615-Mb(1-4)	25564	3986
61	61	PCM-0000061-001			5615-Mb(1-4)	22222	2947
62	62	PCM-0000062-001			5615-Mb(1-4)	12592	4110
63	63	PCM-0000063-001			5615-Mb(1-4)	13811	3164
64	64	PCM-0000064-001			5615-Mb(1-4)	11205	5256
65	65	PCM-0000065-001			5615-Mb(1-4)	15554	4395
66	66	PCM-0000066-001			5615-Mb(1-4)	16398	3830
67	67	PCM-0000067-001			5615-Mb(1-4)	10060	5616
68	68	PCM-0000068-001			5615-Mb(1-4)	16156	3615
69	69	PCM-0000069-001			5615-Mb(1-4)	12833	3210
70	70	PCM-0000070-001			5615-Mb(1-4)	11887	5317
71	71	PCM-0000071-001			5615-Mb(1-4)	18475	4351
72	72	PCM-0000072-001			5615-Mb(1-4)	28561	3176
73	73	PCM-0000073-001			5615-Mb(1-4)	15337	5153
74	74	PCM-0000074-001			5615-Mb(1-4)	19868	4736
75	75	PCM-0000075-001			5615-Mb(1-4)	15002	2895
76	76	PCM-0000076-001			5615-Mb(1-4)	27579	4272
77	77	PCM-0000077-001			5615-Mb(1-4)	16046	3796
78	78	PCM-0000078-001			5615-Mb(1-4)	14706	3415
79	79	PCM-0000079-001			5615-Mb(1-4)	13100	3408
80	80	PCM-0000080-001			5615-Mb(1-4)	12746	3999
81	81	PCM-0000081-001			5615-Mb(1-4)	9626	3305
82	82	PCM-0000082-001			5615-Mb(1-4)	37973	3225
83	83	PCM-0000083-001			5615-Mb(1-4)	31419	4167
84	84	PCM-0000084-001			5615-Mb(1-4)	29572	3690
85	85	PCM-0000085-001			5615-Mb(1-4)	37626	3410
86	86	PCM-0000086-001			5615-Mb(1-4)	20535	4025
87	87	PCM-0000087-001			5615-Mb(1-4)	24052	3378
88	88	PCM-0000088-001			5615-Mb(1-4)	30280	3660
89	89	PCM-0000089-001			5615-Mb(1-4)	13954	8469
90	90	PCM-0000090-001			5615-Mb(1-4)	13568	4007
91	91	PCM-0000091-001			5615-Mb(1-4)	25781	3155
92	92	PCM-0000092-001			5615-Mb(1-4)	11277	5009
93	93	PCM-0000093-001			5615-Mb(1-4)	31134	4560
94	94	PCM-0000094-001			5615-Mb(1-4)	14714	4283
95	95	PCM-0000095-001			5615-Mb(1-4)	18043	3311
96	96	PCM-0000096-001			5615-Mb(1-4)	22190	2834
97	97	PCM-0000097-001			5615-Mb(1-4)	16746	4070
98	98	PCM-0000098-001			5615-Mb(1-4)	14775	2518
99	99	PCM-0000099-001			5615-Mb(1-4)	17030	6150
100	100	PCM-0000100-001			5615-Mb(1-4)	30390	4061
101	101	PCM-0000101-001			5615-Mb(1-4)	24316	3200
102	102	PCM-0000102-001			5615-Mb(1-4)	24094	3247
103	103	PCM-0000103-001			5615-Mb(1-4)	18888	3637
104	104	PCM-0000104-001			5615-Mb(1-4)	5837	3275
105	105	PCM-0000105-001			5615-Mb(1-4)	24809	4367
106	106	PCM-0000106-001			5615-Mb(1-4)	15822	2593
107	107	PCM-0000107-001			5615-Mb(1-4)	21654	3408
108	108	PCM-0000108-001			5615-Mb(1-4)	20301	6885
109	109	PCM-0000109-001			5615-Mb(1-4)	14872	3749
110	110	PCM-0000110-001			5615-Mb(1-4)	4441	1881
111	111	PCM-0000111-001			5615-Mb(1-4)	26663	4065
112	112	PCM-0000112-001			5615-Mb(1-4)	9537	6721
113	113	PCM-0000113-001			5615-Mb(1-4)	21675	4844
114	114	PCM-0000114-001			5615-Mb(1-4)	11320	4852
115	115	PCM-0000115-001			5615-Mb(1-4)	18167	4613
116	116	PCM-0000116-001			5615-Mb(1-4)	49409	4156
117	117	PCM-0000117-001			5615-Mb(1-4)	16549	3592
118	118	PCM-0000118-001			5615-Mb(1-4)	22689	5330
119	119	PCM-0000119-001			5615-Mb(1-4)	4453	5130
120	120	PCM-0000120-001			5615-Mb(1-4)	20777	9477
121	121	PCM-0000121-001			5615-Mb(1-4)	4942	3528
122	122	PCM-0000122-001			5615-Mb(1-4)	20327	4410
123	123	PCM-0000123-001			5615-Mb(1-4)	26497	3090
124	124	PCM-0000124-001			5615-Mb(1-4)	20197	3596
125	125	PCM-0000125-001			5615-Mb(1-4)	4443	1249
126	126	PCM-0000126-001			5615-Mb(1-4)	26889	3986
127	127	PCM-0000127-001			5615-Mb(1-4)	15226	4807
128	128	PCM-0000128-001			5615-Mb(1-4)	30618	3129
129	129	PCM-0000129-001			5615-Mb(1-4)	20990	2832
130	130	PCM-0000130-001			5615-Mb(1-4)	26214	3450
131	131	PCM-0000131-001			5615-Mb(1-4)	23432	4593
132	132	PCM-0000132-001			5615-Mb(1-4)	35916	3347
133	133	PCM-0000133-001			5615-Mb(1-4)	6378	11091
134	134	PCM-0000134-001			5615-Mb(1-4)	21927	2412
135	135	PCM-0000135-001			5615-Mb(1-4)	22999	4530
136	136	PCM-0000136-001			5615-Mb(1-4)	13920	4753
137	137	PCM-0000137-001			5615-Mb(1-4)	18535	4129
138	138	PCM-0000138-001			5615-Mb(1-4)	17202	5700
139	139	PCM-0000139-001			5615-Mb(1-4)	11746	3795
140	140	PCM-0000140-001			5615-Mb(1-4)	16775	3969
141	141	PCM-0000141-001			5615-Mb(1-4)	5222	2031
142	142	PCM-0000142-001			5615-Mb(1-4)	17501	3160
143	143	PCM-0000143-001			5615-Mb(1-4)	6016	5100
144	144	PCM-0000144-001			5615-Mb(1-4)	17338	3256
145	145	PCM-0000145-001			5615-Mb(1-4)	16104	3437
146	146	PCM-0000146-001			5615-Mb(1-4)	9399	4546
147	147	PCM-0000147-001			5615-Mb(1-4)	12373	3902
148	148	PCM-0000148-001			5615-Mb(1-4)	10755	4242
149	149	PCM-0000149-001			5615-Mb(1-4)	17243	3565
150	150	PCM-0000150-001			5615-Mb(1-4)	13534	2600
151	151	PCM-0000151-001			5615-Mb(1-4)	17454	4917
152	152	PCM-0000152-001			5615-Mb(1-4)	13226	5787
153	153	PCM-0000153-001			5615-Mb(1-4)	17596	3481
154	154	PCM-0000154-001			5615-Mb(1-4)	11280	2604
155	155	PCM-0000155-001			5615-Mb(1-4)	20857	3591
156	156	PCM-0000156-001			5615-Mb(1-4)	5047	1468
157	157	PCM-0000157-001			5615-Mb(1-4)	18200	4643
158	158	PCM-0000158-001			5615-Mb(1-4)	17937	3854
159	159	PCM-0000159-001			5615-Mb(1-4)	16835	4322
160	160	PCM-0000160-001			5615-Mb(1-4)	23092	2579
161	161	PCM-0000161-001			5615-Mb(1-4)	15402	4949
162	162	PCM-0000162-001			5615-Mb(1-4)	12125	3960
163	163	PCM-0000163-001			5615-Mb(1-4)	9026	13416
164	164	PCM-0000164-001			5615-Mb(1-4)	8368	4870
165	165	PCM-0000165-001			5615-Mb(1-4)	22324	4727
166	166	PCM-0000166-001			5615-Mb(1-4)	4715	2536
167	167	PCM-0000167-001			5615-Mb(1-4)	15202	3245
168	168	PCM-0000168-001			5615-Mb(1-4)	23918	4299
169	169	PCM-0000169-001			5615-Mb(1-4)	21835	2849
170	170	PCM-0000170-001			5615-Mb(1-4)	17128	4703
171	171	PCM-0000171-001			5615-Mb(1-4)	23393	3116
172	172	PCM-0000172-001			5615-Mb(1-4)	17966	2778
173	173	PCM-0000173-001			5615-Mb(1-4)	23627	3637
174	174	PCM-0000174-001			5615-Mb(1-4)	20037	4873
175	175	PCM-0000175-001			5615-Mb(1-4)	14194	4422
176	176	PCM-0000176-001			5615-Mb(1-4)	12588	6829
177	177	PCM-0000177-001			5615-Mb(1-4)	13906	4360
178	178	PCM-0000178-001			5615-Mb(1-4)	15269	3425
179	179	PCM-0000179-001			5615-Mb(1-4)	27337	2876
180	180	PCM-0000180-001			5615-Mb(1-4)	13958	5073
181	181	PCM-0000181-001			5615-Mb(1-4)	39020	3454
182	182	PCM-0000182-001			5615-Mb(1-4)	11986	4150
183	183	PCM-0000183-001			5615-Mb(1-4)	17721	3897
184	184	PCM-0000184-001			5615-Mb(1-4)	15990	4876
185	185	PCM-0000185-001			5615-Mb(1-4)	18664	4739
186	186	PCM-0000186-001			5615-Mb(1-4)	5397	2644
187	187	PCM-0000187-001			5615-Mb(1-4)	49673	3370
188	188	PCM-0000188-001			5615-Mb(1-4)	10749	6365
189	189	PCM-0000189-001			5615-Mb(1-4)	14806	4624
190	190	PCM-0000190-001			5615-Mb(1-4)	23120	3273
191	191	PCM-0000191-001			5615-Mb(1-4)	49194	2924
192	192	PCM-0000192-001			5615-Mb(1-4)	24504	5525
193	193	PCM-0000193-001			5615-Mb(1-4)	11596	4045
194	194	PCM-0000194-001			5615-Mb(1-4)	23400	3557
195	195	PCM-0000195-001			5615-Mb(1-4)	22970	3809
196	196	PCM-0000196-001			5615-Mb(1-4)	23430	3967
197	197	PCM-0000197-001			5615-Mb(1-4)	17565	5334
198	198	PCM-0000198-001			5615-Mb(1-4)	21804	4293
199	199	PCM-0000199-001			5615-Mb(1-4)	20408	3275
200	200	PCM-0000200-001			5615-Mb(1-4)	10562	3267
201	201	PCM-0000201-001			5615-Mb(1-4)	16290	4419
202	202	PCM-0000202-001			5615-Mb(1-4)	6270	5498
203	203	PCM-0000203-001			5615-Mb(1-4)	38980	3751
204	204	PCM-0000204-001			5615-Mb(1-4)	17212	4731
205	205	PCM-0000205-001			5615-Mb(1-4)	11648	3809
206	206	PCM-0000206-001			5615-Mb(1-4)	5292	3342
207	207	PCM-0000207-001			5615-Mb(1-4)	12078	4960
208	208	PCM-0000208-001			5615-Mb(1-4)	24358	3653
209	209	PCM-0000209-001			5615-Mb(1-4)	24943	4406
210	210	PCM-0000210-001			5615-Mb(1-4)	29968	4180
211	211	PCM-0000211-001			5615-Mb(1-4)	12289	4768
212	212	PCM-0000212-001			5615-Mb(1-4)	6905	5466
213	213	PCM-0000213-001			5615-Mb(1-4)	16618	3817
214	214	PCM-0000214-001			5615-Mb(1-4)	28838	2764
215	215	PCM-0000215-001			5615-Mb(1-4)	29505	3459
216	216	PCM-0000216-001			5615-Mb(1-4)	12812	5119
217	217	PCM-0000217-001			5615-Mb(1-4)	24083	3970
218	218	PCM-0000218-001			5615-Mb(1-4)	36839	2483
219	219	PCM-0000219-001			5615-Mb(1-4)	18952	4005
220	220	PCM-0000220-001			5615-Mb(1-4)	8918	4231
221	221	PCM-0000221-001			5615-Mb(1-4)	20302	2959
222	222	PCM-0000222-001			5615-Mb(1-4)	10342	3391
223	223	PCM-0000223-001			5615-Mb(1-4)	15037	3623
224	224	PCM-0000224-001			5615-Mb(1-4)	15585	3636
225	225	PCM-0000225-001			5615-Mb(1-4)	13907	2879
226	226	PCM-0000226-001			5615-Mb(1-4)	20820	4033
227	227	PCM-0000227-001			5615-Mb(1-4)	12465	5762
228	228	PCM-0000228-001			5615-Mb(1-4)	10484	3709
229	229	PCM-0000229-001			5615-Mb(1-4)	30629	3182
230	230	PCM-0000230-001			5615-Mb(1-4)	11036	4307
231	231	PCM-0000231-001			5615-Mb(1-4)	10750	11537
232	232	PCM-0000232-001			5615-Mb(1-4)	26221	3754
233	233	PCM-0000233-001			5615-Mb(1-4)	5560	5436
234	234	PCM-0000233-002	(-)-Naproxen sodium	(S)-6-Methoxy-alpha-methyl-2-naphthaleneacetic acid sodium	5615-Lo(1-4)	3328	9592
235	235	PCM-0000233-003	ALEVE	NAPROXEN(+)	5615-Sco(1-4)	5030	3967
236	236	PCM-0000233-004	Naproxen (Aleve)		5615-Sc(1-4)	5253	5062
237	237	PCM-0000234-001			5615-Mb(1-4)	15906	3650
238	238	PCM-0000235-001			5615-Mb(1-4)	15764	4897
239	239	PCM-0000236-001			5615-Mb(1-4)	12070	3925
240	240	PCM-0000237-001			5615-Mb(1-4)	12179	4014
241	241	PCM-0000238-001			5615-Mb(1-4)	16611	4403
242	242	PCM-0000239-001			5615-Mb(1-4)	14751	6463
243	243	PCM-0000240-001			5615-Mb(1-4)	35309	3562
244	244	PCM-0000241-001			5615-Mb(1-4)	5059	1842
245	245	PCM-0000242-001			5615-Mb(1-4)	19677	4010
246	246	PCM-0000243-001			5615-Mb(1-4)	4953	4182
247	247	PCM-0000244-001			5615-Mb(1-4)	31668	2685
248	248	PCM-0000245-001			5615-Mb(1-4)	21800	3962
249	249	PCM-0000246-001			5615-Mb(1-4)	14894	4048
250	250	PCM-0000247-001			5615-Mb(1-4)	14650	3390
251	251	PCM-0000248-001			5615-Mb(1-4)	27520	4051
252	252	PCM-0000249-001			5615-Mb(1-4)	20058	5369
253	253	PCM-0000250-001			5615-Mb(1-4)	9589	1938
254	254	PCM-0000251-001			5615-Mb(1-4)	18607	3062
255	255	PCM-0000252-001			5615-Mb(1-4)	27438	4521
256	256	PCM-0000253-001			5615-Mb(1-4)	16036	2503
257	257	PCM-0000254-001			5615-Mb(1-4)	23652	4227
258	258	PCM-0000255-001			5615-Mb(1-4)	28057	3723
259	259	PCM-0000256-001			5615-Mb(1-4)	51954	3688
260	260	PCM-0000257-001			5615-Mb(1-4)	10917	4738
261	261	PCM-0000258-001			5615-Mb(1-4)	14360	3437
262	262	PCM-0000259-001			5615-Mb(1-4)	5382	6640
263	263	PCM-0000260-001			5615-Mb(1-4)	20321	9150
264	264	PCM-0000261-001			5615-Mb(1-4)	11694	4311
265	265	PCM-0000262-001			5615-Mb(1-4)	13056	12540
266	266	PCM-0000263-001			5615-Mb(1-4)	4883	1473
267	267	PCM-0000264-001			5615-Mb(1-4)	14225	3699
268	268	PCM-0000265-001			5615-Mb(1-4)	21207	3505
269	269	PCM-0000266-001			5615-Mb(1-4)	13351	4676
270	270	PCM-0000267-001			5615-Mb(1-4)	13952	3569
271	271	PCM-0000268-001			5615-Mb(1-4)	12014	2797
272	272	PCM-0000269-001			5615-Mb(1-4)	11955	5789
273	273	PCM-0000270-001			5615-Mb(1-4)	10638	6680
274	274	PCM-0000271-001			5615-Mb(1-4)	36586	4049
275	275	PCM-0000272-001			5615-Mb(1-4)	13654	3961
276	276	PCM-0000273-001			5615-Mb(1-4)	29766	4112
277	277	PCM-0000274-001			5615-Mb(1-4)	24366	4095
278	278	PCM-0000275-001			5615-Mb(1-4)	20004	3821
279	279	PCM-0000276-001			5615-Mb(1-4)	30700	3912
280	280	PCM-0000277-001			5615-Mb(1-4)	13578	4201
281	281	PCM-0000278-001			5615-Mb(1-4)	19583	3893
282	282	PCM-0000279-001			5615-Mb(1-4)	24387	4360
283	283	PCM-0000280-001			5615-Mb(1-4)	16814	3694
284	284	PCM-0000281-001			5615-Mb(1-4)	15144	4311
285	285	PCM-0000282-001			5615-Mb(1-4)	14149	2693
286	286	PCM-0000283-001			5615-Mb(1-4)	21847	2658
287	287	PCM-0000284-001			5615-Mb(1-4)	13690	2384
288	288	PCM-0000285-001			5615-Mb(1-4)	11988	4169
289	289	PCM-0000286-001			5615-Mb(1-4)	5666	2652
290	290	PCM-0000287-001			5615-Mb(1-4)	14125	4638
291	291	PCM-0000288-001			5615-Mb(1-4)	13543	5877
292	292	PCM-0000289-001			5615-Mb(1-4)	11120	4507
293	293	PCM-0000290-001			5615-Mb(1-4)	14797	4262
294	294	PCM-0000291-001			5615-Mb(1-4)	10803	2986
295	295	PCM-0000292-001			5615-Mb(1-4)	25756	3304
296	296	PCM-0000293-001			5615-Mb(1-4)	17194	3730
297	297	PCM-0000294-001			5615-Mb(1-4)	30463	2401
298	298	PCM-0000295-001			5615-Mb(1-4)	17731	4906
299	299	PCM-0000296-001			5615-Mb(1-4)	13980	2477
300	300	PCM-0000297-001			5615-Mb(1-4)	14370	4126
301	301	PCM-0000298-001			5615-Mb(1-4)	11242	3158
302	302	PCM-0000299-001			5615-Mb(1-4)	17250	3814
303	303	PCM-0000300-001			5615-Mb(1-4)	12410	3180
304	304	PCM-0000301-001			5615-Mb(1-4)	11335	6744
305	305	PCM-0000302-001			5615-Mb(1-4)	20082	2894
306	306	PCM-0000303-001			5615-Mb(1-4)	12200	3619
307	307	PCM-0000304-001			5615-Mb(1-4)	26709	3050
308	308	PCM-0000305-001			5615-Mb(1-4)	4933	1372
309	309	PCM-0000306-001			5615-Mb(1-4)	4935	1433
310	310	PCM-0000307-001			5615-Mb(1-4)	8603	4404
311	311	PCM-0000308-001			5615-Mb(1-4)	14202	4197
312	312	PCM-0000309-001			5615-Mb(1-4)	17874	3517
313	313	PCM-0000310-001			5615-Mb(1-4)	26974	3813
314	314	PCM-0000311-001			5615-Mb(1-4)	14394	3521
315	315	PCM-0000312-001			5615-Mb(1-4)	11886	3886
316	316	PCM-0000313-001			5615-Mb(1-4)	14911	4715
317	317	PCM-0000314-001			5615-Mb(1-4)	10126	4555
318	318	PCM-0000315-001			5615-Mb(1-4)	12076	6276
319	319	PCM-0000316-001			5615-Mb(1-4)	20991	3842
320	320	PCM-0000317-001			5615-Mb(1-4)	12959	3341
321	321	PCM-0000318-001			5615-Mb(1-4)	17072	3296
322	322	PCM-0000319-001			5615-Mb(1-4)	16161	3084
323	323	PCM-0000320-001			5615-Mb(1-4)	19477	3237
324	324	PCM-0000321-001			5615-Mb(1-4)	16601	3430
325	325	PCM-0000322-001			5615-Mb(1-4)	12526	3676
326	326	PCM-0000323-001			5615-Mb(1-4)	10647	3480
327	327	PCM-0000324-001			5615-Mb(1-4)	14844	3794
328	328	PCM-0000325-001			5615-Mb(1-4)	14761	3149
329	329	PCM-0000326-001			5615-Mb(1-4)	4761	1350
330	330	PCM-0000327-001			5615-Mb(1-4)	25268	3630
331	331	PCM-0000328-001			5615-Mb(1-4)	28683	3974
332	332	PCM-0000329-001			5615-Mb(1-4)	21058	2656
333	333	PCM-0000330-001			5615-Mb(1-4)	27430	3166
334	334	PCM-0000331-001			5615-Mb(1-4)	10557	3547
335	335	PCM-0000332-001			5615-Mb(1-4)	16567	4607
336	336	PCM-0000333-001			5615-Mb(1-4)	18466	3467
337	337	PCM-0000334-001			5615-Mb(1-4)	10594	3631
338	338	PCM-0000335-001			5615-Mb(1-4)	19212	3543
339	339	PCM-0000336-001			5615-Mb(1-4)	17922	3220
340	340	PCM-0000337-001			5615-Mb(1-4)	20041	2720
341	341	PCM-0000338-001			5615-Mb(1-4)	46610	3429
342	342	PCM-0000339-001			5615-Mb(1-4)	20405	3823
343	343	PCM-0000340-001			5615-Mb(1-4)	15978	2879
344	344	PCM-0000341-001			5615-Mb(1-4)	17520	3792
345	345	PCM-0000342-001			5615-Mb(1-4)	33222	2465
346	346	PCM-0000343-001			5615-Mb(1-4)	4744	1477
347	347	PCM-0000344-001			5615-Mb(1-4)	13432	4342
348	348	PCM-0000345-001			5615-Mb(1-4)	19151	3582
349	349	PCM-0000346-001			5615-Mb(1-4)	15573	3070
350	350	PCM-0000347-001			5615-Mb(1-4)	16535	4465
351	351	PCM-0000348-001			5615-Mb(1-4)	18515	3091
352	352	PCM-0000349-001			5615-Mb(1-4)	13784	3997
353	353	PCM-0000350-001			5615-Mb(1-4)	21210	3292
354	354	PCM-0000351-001			5615-Mb(1-4)	16235	3397
355	355	PCM-0000352-001			5615-Mb(1-4)	5071	1442
356	356	PCM-0000353-001			5615-Mb(1-4)	18095	3447
357	357	PCM-0000354-001			5615-Mb(1-4)	15279	4133
358	358	PCM-0000355-001			5615-Mb(1-4)	20377	3619
359	359	PCM-0000356-001			5615-Mb(1-4)	13047	3823
360	360	PCM-0000357-001			5615-Mb(1-4)	10978	3090
361	361	PCM-0000358-001			5615-Mb(1-4)	23360	4430
362	362	PCM-0000359-001			5615-Mb(1-4)	22498	4439
363	363	PCM-0000360-001			5615-Mb(1-4)	14829	4560
364	364	PCM-0000361-001			5615-Mb(1-4)	17668	2501
365	365	PCM-0000362-001			5615-Mb(1-4)	5466	1512
366	366	PCM-0000363-001			5615-Mb(1-4)	14855	3493
367	367	PCM-0000364-001			5615-Mb(1-4)	13991	3840
368	368	PCM-0000365-001			5615-Mb(1-4)	13017	2936
369	369	PCM-0000366-001			5615-Mb(1-4)	27322	3839
370	370	PCM-0000367-001			5615-Mb(1-4)	4695	3146
371	371	PCM-0000368-001			5615-Mb(1-4)	23963	2713
372	372	PCM-0000369-001			5615-Mb(1-4)	11055	4066
373	373	PCM-0000370-001			5615-Mb(1-4)	4966	4313
374	374	PCM-0000371-001			5615-Mb(1-4)	6424	7597
375	375	PCM-0000372-001			5615-Mb(1-4)	15380	5856
376	376	PCM-0000373-001			5615-Mb(1-4)	26840	5084
377	377	PCM-0000374-001			5615-Mb(1-4)	30901	4493
378	378	PCM-0000375-001			5615-Mb(1-4)	30289	5301
379	379	PCM-0000376-001			5615-Mb(1-4)	11370	4058
380	380	PCM-0000377-001			5615-Mb(1-4)	5468	1602
381	381	PCM-0000378-001			5615-Mb(1-4)	21806	3645
382	382	PCM-0000379-001			5615-Mb(1-4)	15693	5448
383	383	PCM-0000380-001			5615-Mb(1-4)	26464	5305
384	384	PCM-0000381-001			5615-Mb(1-4)	21283	3225
385	385	PCM-0000382-001			5615-Mb(1-4)	15389	7175
386	386	PCM-0000383-001			5615-Mb(1-4)	14238	4188
387	387	PCM-0000384-001			5615-Mb(1-4)	16238	4241
388	388	PCM-0000385-001			5615-Mb(1-4)	18737	3888
389	389	PCM-0000386-001			5615-Mb(1-4)	20243	3506
390	390	PCM-0000387-001			5615-Mb(1-4)	31151	4046
391	391	PCM-0000388-001			5615-Mb(1-4)	21295	3529
392	392	PCM-0000389-001			5615-Mb(1-4)	17781	3553
393	393	PCM-0000390-001			5615-Mb(1-4)	17564	4562
394	394	PCM-0000391-001			5615-Mb(1-4)	20399	3867
395	395	PCM-0000392-001			5615-Mb(1-4)	12559	4337
396	396	PCM-0000393-001			5615-Mb(1-4)	21973	4584
397	397	PCM-0000394-001			5615-Mb(1-4)	23399	3356
398	398	PCM-0000395-001			5615-Mb(1-4)	12929	3588
399	399	PCM-0000396-001			5615-Mb(1-4)	18262	4155
400	400	PCM-0000397-001			5615-Mb(1-4)	9112	3965
401	401	PCM-0000398-001			5615-Mb(1-4)	38238	3658
402	402	PCM-0000399-001			5615-Mb(1-4)	13375	4192
403	403	PCM-0000400-001			5615-Mb(1-4)	17830	3134
404	404	PCM-0000401-001			5615-Mb(1-4)	38927	2759
405	405	PCM-0000402-001			5615-Mb(1-4)	18037	4153
406	406	PCM-0000403-001			5615-Mb(1-4)	13285	4566
407	407	PCM-0000404-001			5615-Mb(1-4)	13222	6238
408	408	PCM-0000405-001			5615-Mb(1-4)	23162	5735
409	409	PCM-0000406-001			5615-Mb(1-4)	10552	4917
410	410	PCM-0000407-001			5615-Mb(1-4)	29993	3656
411	411	PCM-0000408-001			5615-Mb(1-4)	24006	3770
412	412	PCM-0000409-001			5615-Mb(1-4)	23186	3914
413	413	PCM-0000410-001			5615-Mb(1-4)	31298	5236
414	414	PCM-0000411-001			5615-Mb(1-4)	6836	5818
415	415	PCM-0000411-002		TENYLIDONE	5615-Sco(5-8)	5079	13442
416	416	PCM-0000412-001			5615-Mb(1-4)	19129	2858
417	417	PCM-0000413-001			5615-Mb(1-4)	5133	1462
418	418	PCM-0000414-001			5615-Mb(1-4)	14086	5851
419	419	PCM-0000415-001			5615-Mb(1-4)	22377	4199
420	420	PCM-0000416-001			5615-Mb(1-4)	26910	3977
421	421	PCM-0000417-001			5615-Mb(1-4)	22439	4602
422	422	PCM-0000418-001			5615-Mb(1-4)	22432	4389
423	423	PCM-0000419-001			5615-Mb(1-4)	22720	4958
424	424	PCM-0000420-001			5615-Mb(1-4)	19847	1533
425	425	PCM-0000421-001			5615-Mb(1-4)	20969	4134
426	426	PCM-0000422-001			5615-Mb(1-4)	14386	3980
427	427	PCM-0000423-001			5615-Mb(1-4)	16641	5175
428	428	PCM-0000424-001			5615-Mb(1-4)	13369	5524
429	429	PCM-0000425-001			5615-Mb(1-4)	6542	3442
430	430	PCM-0000426-001			5615-Mb(1-4)	18501	3699
431	431	PCM-0000427-001			5615-Mb(1-4)	23741	3857
432	432	PCM-0000428-001			5615-Mb(1-4)	24732	5056
433	433	PCM-0000429-001			5615-Mb(1-4)	5327	5993
434	434	PCM-0000430-001			5615-Mb(1-4)	16707	4926
435	435	PCM-0000431-001			5615-Mb(1-4)	6327	3821
436	436	PCM-0000432-001			5615-Mb(1-4)	4910	1439
437	437	PCM-0000433-001			5615-Mb(1-4)	25647	3307
438	438	PCM-0000434-001			5615-Mb(1-4)	15902	4287
439	439	PCM-0000435-001			5615-Mb(1-4)	33487	3805
440	440	PCM-0000436-001			5615-Mb(1-4)	4994	1963
441	441	PCM-0000437-001			5615-Mb(1-4)	12519	6424
442	442	PCM-0000438-001			5615-Mb(1-4)	31135	5435
443	443	PCM-0000439-001			5615-Mb(1-4)	23274	4687
444	444	PCM-0000440-001			5615-Mb(1-4)	27524	5526
445	445	PCM-0000441-001			5615-Mb(1-4)	21972	3398
446	446	PCM-0000442-001			5615-Mb(1-4)	19831	3581
447	447	PCM-0000443-001			5615-Mb(1-4)	22807	3721
448	448	PCM-0000444-001			5615-Mb(1-4)	13250	3905
449	449	PCM-0000445-001			5615-Mb(1-4)	45395	3651
450	450	PCM-0000446-001			5615-Mb(1-4)	4833	1386
451	451	PCM-0000447-001			5615-Mb(1-4)	13786	4405
452	452	PCM-0000448-001			5615-Mb(1-4)	14991	5382
453	453	PCM-0000449-001			5615-Mb(1-4)	4768	2992
454	454	PCM-0000450-001			5615-Mb(1-4)	29526	3621
455	455	PCM-0000451-001			5615-Mb(1-4)	6909	3606
456	456	PCM-0000452-001			5615-Mb(1-4)	5078	1464
457	457	PCM-0000453-001			5615-Mb(1-4)	13001	6287
458	458	PCM-0000454-001			5615-Mb(1-4)	10516	4710
459	459	PCM-0000455-001			5615-Mb(1-4)	16958	4245
460	460	PCM-0000456-001			5615-Mb(1-4)	11049	4459
461	461	PCM-0000457-001			5615-Mb(1-4)	19674	3711
462	462	PCM-0000458-001			5615-Mb(1-4)	5427	2792
463	463	PCM-0000459-001			5615-Mb(1-4)	14895	5367
464	464	PCM-0000460-001			5615-Mb(1-4)	17389	2705
465	465	PCM-0000461-001			5615-Mb(1-4)	19954	3444
466	466	PCM-0000462-001			5615-Mb(1-4)	11439	4492
467	467	PCM-0000462-002	6-Furfurylaminopurine		4847-Pre-A	30696	8348
468	468	PCM-0000462-003		KINETIN	5615-Sco(5-8)	17293	7849
469	469	PCM-0000462-004	Kinetin (6-Furfuryladenine)		5615-Sc(1-4)	15751	4886
470	470	PCM-0000462-005	Kinetin (6-Furfuryladenine)		5615-Sc(5-8)	16710	3946
471	471	PCM-0000463-001			5615-Mb(1-4)	24515	3922
472	472	PCM-0000464-001			5615-Mb(1-4)	9555	3964
473	473	PCM-0000465-001			5615-Mb(1-4)	12690	4615
474	474	PCM-0000466-001			5615-Mb(1-4)	14293	3196
475	475	PCM-0000467-001			5615-Mb(1-4)	10000	4271
476	476	PCM-0000468-001			5615-Mb(1-4)	13081	4343
477	477	PCM-0000469-001			5615-Mb(1-4)	17463	5256
478	478	PCM-0000470-001			5615-Mb(1-4)	12974	4491
479	479	PCM-0000471-001			5615-Mb(1-4)	13113	2333
480	480	PCM-0000472-001			5615-Mb(1-4)	17077	3392
481	481	PCM-0000473-001			5615-Mb(1-4)	13242	4248
482	482	PCM-0000474-001			5615-Mb(1-4)	12286	9996
483	483	PCM-0000475-001			5615-Mb(1-4)	22581	4393
484	484	PCM-0000476-001			5615-Mb(1-4)	12318	4771
485	485	PCM-0000477-001			5615-Mb(1-4)	42423	4056
486	486	PCM-0000478-001			5615-Mb(1-4)	4143	2230
487	487	PCM-0000479-001			5615-Mb(1-4)	12088	4277
488	488	PCM-0000480-001			5615-Mb(1-4)	13247	5529
489	489	PCM-0000481-001			5615-Mb(1-4)	18969	3280
490	490	PCM-0000482-001			5615-Mb(1-4)	13589	5573
491	491	PCM-0000483-001			5615-Mb(1-4)	15866	3199
492	492	PCM-0000484-001			5615-Mb(1-4)	15027	3271
493	493	PCM-0000485-001			5615-Mb(1-4)	12942	3860
494	494	PCM-0000486-001			5615-Mb(1-4)	10220	3094
495	495	PCM-0000487-001			5615-Mb(1-4)	30932	3430
496	496	PCM-0000488-001			5615-Mb(1-4)	8752	5198
497	497	PCM-0000489-001			5615-Mb(1-4)	12585	4111
498	498	PCM-0000490-001			5615-Mb(1-4)	23618	4703
499	499	PCM-0000491-001			5615-Mb(1-4)	29240	4523
500	500	PCM-0000492-001			5615-Mb(1-4)	17748	3297
501	501	PCM-0000493-001			5615-Mb(1-4)	22685	4256
502	502	PCM-0000494-001			5615-Mb(1-4)	17122	3473
503	503	PCM-0000495-001			5615-Mb(1-4)	5464	1566
504	504	PCM-0000496-001			5615-Mb(1-4)	16715	4342
505	505	PCM-0000497-001			5615-Mb(1-4)	12263	2452
506	506	PCM-0000498-001			5615-Mb(1-4)	14405	3933
507	507	PCM-0000499-001			5615-Mb(1-4)	13454	5531
508	508	PCM-0000500-001			5615-Mb(1-4)	24555	3851
509	509	PCM-0000501-001			5615-Mb(1-4)	16665	3915
510	510	PCM-0000502-001			5615-Mb(1-4)	20956	3260
511	511	PCM-0000503-001			5615-Mb(1-4)	15728	5525
512	512	PCM-0000504-001			5615-Mb(1-4)	25811	3330
513	513	PCM-0000505-001			5615-Mb(1-4)	5551	1677
514	514	PCM-0000506-001			5615-Mb(1-4)	12205	6241
515	515	PCM-0000507-001			5615-Mb(1-4)	13801	4548
516	516	PCM-0000508-001			5615-Mb(1-4)	33942	3216
517	517	PCM-0000509-001			5615-Mb(1-4)	17690	3143
518	518	PCM-0000510-001			5615-Mb(1-4)	14323	4384
519	519	PCM-0000511-001			5615-Mb(1-4)	25854	2910
520	520	PCM-0000512-001			5615-Mb(1-4)	14333	5295
521	521	PCM-0000513-001			5615-Mb(1-4)	17246	3874
522	522	PCM-0000514-001			5615-Mb(1-4)	10265	6228
523	523	PCM-0000515-001			5615-Mb(1-4)	11942	3419
524	524	PCM-0000516-001			5615-Mb(1-4)	13059	4554
525	525	PCM-0000517-001			5615-Mb(1-4)	25505	4319
526	526	PCM-0000518-001			5615-Mb(1-4)	10031	3919
527	527	PCM-0000519-001			5615-Mb(1-4)	19867	4142
528	528	PCM-0000520-001			5615-Mb(1-4)	12922	4052
529	529	PCM-0000521-001			5615-Mb(1-4)	21845	3598
530	530	PCM-0000522-001			5615-Mb(1-4)	20250	4534
531	531	PCM-0000523-001			5615-Mb(1-4)	4725	2407
532	532	PCM-0000524-001			5615-Mb(1-4)	5626	2439
533	533	PCM-0000525-001			5615-Mb(1-4)	13205	4262
534	534	PCM-0000526-001			5615-Mb(1-4)	15816	3551
535	535	PCM-0000527-001			5615-Mb(1-4)	12754	4076
536	536	PCM-0000528-001			5615-Mb(1-4)	14502	5459
537	537	PCM-0000529-001			5615-Mb(1-4)	13491	12897
538	538	PCM-0000530-001			5615-Mb(1-4)	4607	4729
539	539	PCM-0000531-001			5615-Mb(1-4)	16252	4929
540	540	PCM-0000532-001			5615-Mb(1-4)	15143	4842
541	541	PCM-0000533-001			5615-Mb(1-4)	20650	4031
542	542	PCM-0000534-001			5615-Mb(1-4)	17484	3778
543	543	PCM-0000535-001			5615-Mb(1-4)	26552	3465
544	544	PCM-0000536-001			5615-Mb(1-4)	16261	3603
545	545	PCM-0000537-001			5615-Mb(1-4)	17414	3749
546	546	PCM-0000538-001			5615-Mb(1-4)	14707	4248
547	547	PCM-0000539-001			5615-Mb(1-4)	14883	5062
548	548	PCM-0000540-001			5615-Mb(1-4)	12824	5399
549	549	PCM-0000541-001			5615-Mb(1-4)	13006	3088
550	550	PCM-0000542-001			5615-Mb(1-4)	36515	4011
551	551	PCM-0000543-001			5615-Mb(1-4)	14514	3463
552	552	PCM-0000544-001			5615-Mb(1-4)	10773	4430
553	553	PCM-0000545-001			5615-Mb(1-4)	4861	7247
554	554	PCM-0000545-002	Clomipramine hydrochloride	Anafranil hydrochloride; Chloripramine	5615-Lo(1-4)	9628	23873
555	555	PCM-0000545-003	Clomipramine hydrochloride		4847-Pre-A	37153	12634
556	556	PCM-0000545-004	ANAFRANIL	CLOMIPRAMINE HYDROCHLORIDE	5615-Sco(1-4)	3687	5472
557	557	PCM-0000545-005	Clomipramine hydrochloride (Anafranil)		5615-Sc(1-4)	3912	7711
558	558	PCM-0000546-001			5615-Mb(1-4)	20407	4034
559	559	PCM-0000547-001			5615-Mb(1-4)	13433	3053
560	560	PCM-0000548-001			5615-Mb(1-4)	13903	4495
561	561	PCM-0000549-001			5615-Mb(1-4)	5151	1570
562	562	PCM-0000550-001			5615-Mb(1-4)	16086	3000
563	563	PCM-0000551-001			5615-Mb(1-4)	16464	3632
564	564	PCM-0000552-001			5615-Mb(1-4)	18746	3333
565	565	PCM-0000553-001			5615-Mb(1-4)	17873	7259
566	566	PCM-0000554-001			5615-Mb(1-4)	25504	5487
567	567	PCM-0000555-001			5615-Mb(1-4)	16257	5256
568	568	PCM-0000556-001			5615-Mb(1-4)	34530	3785
569	569	PCM-0000556-002			5615-En(1-4)	15590	3794
570	570	PCM-0000557-001			5615-Mb(1-4)	33279	4905
571	571	PCM-0000558-001			5615-Mb(1-4)	13926	3538
572	572	PCM-0000559-001			5615-Mb(1-4)	18318	4574
573	573	PCM-0000560-001			5615-Mb(1-4)	24179	4942
574	574	PCM-0000561-001			5615-Mb(1-4)	5282	1481
575	575	PCM-0000562-001			5615-Mb(1-4)	13450	6434
576	576	PCM-0000563-001			5615-Mb(1-4)	14219	3509
577	577	PCM-0000564-001			5615-Mb(1-4)	9578	2146
578	578	PCM-0000565-001			5615-Mb(1-4)	10804	4328
579	579	PCM-0000566-001			5615-Mb(1-4)	5064	1449
580	580	PCM-0000567-001			5615-Mb(1-4)	10906	4503
581	581	PCM-0000568-001			5615-Mb(1-4)	12981	5281
582	582	PCM-0000569-001			5615-Mb(1-4)	22752	4177
583	583	PCM-0000570-001			5615-Mb(1-4)	10903	4142
584	584	PCM-0000571-001			5615-Mb(1-4)	28733	3658
585	585	PCM-0000572-001			5615-Mb(1-4)	18060	3447
586	586	PCM-0000573-001			5615-Mb(1-4)	16827	3606
587	587	PCM-0000574-001			5615-Mb(1-4)	14508	3313
588	588	PCM-0000575-001			5615-Mb(1-4)	12302	4862
589	589	PCM-0000576-001			5615-Mb(1-4)	23596	4102
590	590	PCM-0000577-001			5615-Mb(1-4)	18416	4505
591	591	PCM-0000578-001			5615-Mb(1-4)	18310	3444
592	592	PCM-0000579-001			5615-Mb(1-4)	14514	3568
593	593	PCM-0000580-001			5615-Mb(1-4)	14325	3729
594	594	PCM-0000581-001			5615-Mb(1-4)	15841	3062
595	595	PCM-0000582-001			5615-Mb(1-4)	13375	3903
596	596	PCM-0000583-001			5615-Mb(1-4)	56332	3083
597	597	PCM-0000584-001			5615-Mb(1-4)	19187	3915
598	598	PCM-0000585-001			5615-Mb(1-4)	10543	4209
599	599	PCM-0000586-001			5615-Mb(1-4)	31084	4328
600	600	PCM-0000587-001			5615-Mb(1-4)	30862	3783
601	601	PCM-0000588-001			5615-Mb(1-4)	31740	4029
602	602	PCM-0000589-001			5615-Mb(1-4)	17644	3543
603	603	PCM-0000590-001			5615-Mb(1-4)	29381	2979
604	604	PCM-0000591-001			5615-Mb(1-4)	32211	4135
605	605	PCM-0000592-001			5615-Mb(1-4)	11369	5194
606	606	PCM-0000593-001			5615-Mb(1-4)	21629	4386
607	607	PCM-0000594-001			5615-Mb(1-4)	13398	7141
608	608	PCM-0000595-001			5615-Mb(1-4)	16295	6302
609	609	PCM-0000596-001			5615-Mb(1-4)	15961	3353
610	610	PCM-0000597-001			5615-Mb(1-4)	12241	4385
611	611	PCM-0000598-001			5615-Mb(1-4)	5380	1910
612	612	PCM-0000599-001			5615-Mb(1-4)	12046	4183
613	613	PCM-0000600-001			5615-Mb(1-4)	32314	4159
614	614	PCM-0000601-001			5615-Mb(1-4)	5311	4561
615	615	PCM-0000602-001			5615-Mb(1-4)	17153	3421
616	616	PCM-0000603-001			5615-Mb(1-4)	14330	4038
617	617	PCM-0000604-001			5615-Mb(1-4)	16729	4153
618	618	PCM-0000605-001			5615-Mb(1-4)	5172	1497
619	619	PCM-0000606-001			5615-Mb(1-4)	13598	3208
620	620	PCM-0000607-001			5615-Mb(1-4)	24259	3568
621	621	PCM-0000608-001			5615-Mb(1-4)	25644	3666
622	622	PCM-0000609-001			5615-Mb(1-4)	17603	2748
623	623	PCM-0000610-001			5615-Mb(1-4)	10049	4491
624	624	PCM-0000611-001			5615-Mb(1-4)	16007	5632
625	625	PCM-0000612-001			5615-Mb(1-4)	22367	3287
626	626	PCM-0000613-001			5615-Mb(1-4)	14409	3860
627	627	PCM-0000614-001			5615-Mb(1-4)	24166	4255
628	628	PCM-0000615-001			5615-Mb(1-4)	8251	4669
629	629	PCM-0000616-001			5615-Mb(1-4)	27893	3376
630	630	PCM-0000617-001			5615-Mb(1-4)	13281	3727
631	631	PCM-0000618-001			5615-Mb(1-4)	11088	3838
632	632	PCM-0000619-001			5615-Mb(1-4)	9475	4641
633	633	PCM-0000620-001			5615-Mb(1-4)	13738	4693
634	634	PCM-0000621-001			5615-Mb(1-4)	38538	2906
635	635	PCM-0000622-001			5615-Mb(1-4)	15079	4648
636	636	PCM-0000623-001			5615-Mb(1-4)	23503	2889
637	637	PCM-0000624-001			5615-Mb(1-4)	6973	2754
638	638	PCM-0000625-001			5615-Mb(1-4)	17349	3670
639	639	PCM-0000626-001			5615-Mb(1-4)	13043	3219
640	640	PCM-0000627-001			5615-Mb(1-4)	4340	5375
641	641	PCM-0000627-002			5615-Mb(13-16)	5071	4699
642	642	PCM-0000628-001			5615-Mb(1-4)	16025	4498
643	643	PCM-0000629-001			5615-Mb(1-4)	4795	1404
644	644	PCM-0000630-001			5615-Mb(1-4)	15734	3945
645	645	PCM-0000631-001			5615-Mb(1-4)	9002	4179
646	646	PCM-0000632-001			5615-Mb(1-4)	15982	3629
647	647	PCM-0000633-001			5615-Mb(1-4)	19101	3041
648	648	PCM-0000634-001			5615-Mb(1-4)	16564	4054
649	649	PCM-0000635-001			5615-Mb(1-4)	18119	3142
650	650	PCM-0000636-001			5615-Mb(1-4)	14448	2820
651	651	PCM-0000637-001			5615-Mb(1-4)	15155	3290
652	652	PCM-0000638-001			5615-Mb(1-4)	8833	3388
653	653	PCM-0000639-001			5615-Mb(1-4)	19537	2808
654	654	PCM-0000640-001			5615-Mb(1-4)	20701	3641
655	655	PCM-0000641-001			5615-Mb(1-4)	4808	2158
656	656	PCM-0000642-001			5615-Mb(1-4)	23566	4687
657	657	PCM-0000643-001			5615-Mb(1-4)	24355	4206
658	658	PCM-0000644-001			5615-Mb(1-4)	5620	1776
659	659	PCM-0000645-001			5615-Mb(1-4)	21778	3190
660	660	PCM-0000646-001			5615-Mb(1-4)	10967	2335
661	661	PCM-0000647-001			5615-Mb(1-4)	11843	4387
662	662	PCM-0000648-001			5615-Mb(1-4)	14101	4272
663	663	PCM-0000649-001			5615-Mb(1-4)	15840	3679
664	664	PCM-0000650-001			5615-Mb(1-4)	12122	2984
665	665	PCM-0000651-001			5615-Mb(1-4)	11410	2636
666	666	PCM-0000652-001			5615-Mb(1-4)	26454	4475
667	667	PCM-0000653-001			5615-Mb(1-4)	5589	6785
668	668	PCM-0000654-001			5615-Mb(1-4)	17838	3821
669	669	PCM-0000655-001			5615-Mb(1-4)	11462	3291
670	670	PCM-0000656-001			5615-Mb(1-4)	12569	3700
671	671	PCM-0000657-001			5615-Mb(1-4)	10006	3117
672	672	PCM-0000658-001			5615-Mb(1-4)	18425	4564
673	673	PCM-0000659-001			5615-Mb(1-4)	4836	2997
674	674	PCM-0000660-001			5615-Mb(1-4)	16834	4412
675	675	PCM-0000661-001			5615-Mb(1-4)	26331	4075
676	676	PCM-0000662-001			5615-Mb(1-4)	20522	2994
677	677	PCM-0000663-001			5615-Mb(1-4)	16037	3474
678	678	PCM-0000664-001			5615-Mb(1-4)	19669	4240
679	679	PCM-0000665-001			5615-Mb(1-4)	20959	3583
680	680	PCM-0000666-001			5615-Mb(1-4)	27995	4116
681	681	PCM-0000667-001			5615-Mb(1-4)	20705	4134
682	682	PCM-0000668-001			5615-Mb(1-4)	18920	6095
683	683	PCM-0000669-001			5615-Mb(1-4)	14221	3597
684	684	PCM-0000670-001			5615-Mb(1-4)	4844	2990
685	685	PCM-0000671-001			5615-Mb(1-4)	12008	4258
686	686	PCM-0000672-001			5615-Mb(1-4)	29275	5330
687	687	PCM-0000673-001			5615-Mb(1-4)	22190	4184
688	688	PCM-0000674-001			5615-Mb(1-4)	13430	4357
689	689	PCM-0000675-001			5615-Mb(1-4)	23741	5325
690	690	PCM-0000676-001			5615-Mb(1-4)	5481	2782
691	691	PCM-0000677-001			5615-Mb(1-4)	18885	4702
692	692	PCM-0000678-001			5615-Mb(1-4)	15903	3969
693	693	PCM-0000679-001			5615-Mb(1-4)	10144	3449
694	694	PCM-0000680-001			5615-Mb(1-4)	19125	3825
695	695	PCM-0000681-001			5615-Mb(1-4)	27665	3671
696	696	PCM-0000682-001			5615-Mb(1-4)	16778	4301
697	697	PCM-0000683-001			5615-Mb(1-4)	16601	3135
698	698	PCM-0000684-001			5615-Mb(1-4)	22919	3449
699	699	PCM-0000685-001			5615-Mb(1-4)	14535	3731
700	700	PCM-0000686-001			5615-Mb(1-4)	18619	3609
701	701	PCM-0000687-001			5615-Mb(1-4)	13406	4192
702	702	PCM-0000688-001			5615-Mb(1-4)	14695	2818
703	703	PCM-0000689-001			5615-Mb(1-4)	5029	1428
704	704	PCM-0000690-001			5615-Mb(1-4)	17314	4683
705	705	PCM-0000691-001			5615-Mb(1-4)	24988	3532
706	706	PCM-0000692-001			5615-Mb(1-4)	12717	4573
707	707	PCM-0000692-002			5615-En(57-60)	9214	12991
708	708	PCM-0000693-001			5615-Mb(1-4)	32896	3608
709	709	PCM-0000694-001			5615-Mb(1-4)	24953	4025
710	710	PCM-0000695-001			5615-Mb(1-4)	10670	3812
711	711	PCM-0000696-001			5615-Mb(1-4)	13804	4788
712	712	PCM-0000697-001			5615-Mb(1-4)	30603	3959
713	713	PCM-0000698-001			5615-Mb(1-4)	5725	1643
714	714	PCM-0000699-001			5615-Mb(1-4)	12915	5499
715	715	PCM-0000700-001			5615-Mb(1-4)	19818	5080
716	716	PCM-0000701-001			5615-Mb(1-4)	16492	2665
717	717	PCM-0000702-001			5615-Mb(1-4)	18673	3133
718	718	PCM-0000703-001			5615-Mb(1-4)	13657	4148
719	719	PCM-0000704-001			5615-Mb(1-4)	9828	3133
720	720	PCM-0000705-001			5615-Mb(1-4)	10931	3248
721	721	PCM-0000706-001			5615-Mb(1-4)	13327	4368
722	722	PCM-0000707-001			5615-Mb(1-4)	16916	3314
723	723	PCM-0000708-001			5615-Mb(1-4)	41648	3338
724	724	PCM-0000709-001			5615-Mb(1-4)	21980	4713
725	725	PCM-0000710-001			5615-Mb(1-4)	12674	4733
726	726	PCM-0000711-001			5615-Mb(1-4)	26043	3450
727	727	PCM-0000712-001			5615-Mb(1-4)	17076	2848
728	728	PCM-0000713-001			5615-Mb(1-4)	14503	4163
729	729	PCM-0000714-001			5615-Mb(1-4)	5416	1569
730	730	PCM-0000715-001			5615-Mb(1-4)	27644	3807
731	731	PCM-0000716-001			5615-Mb(1-4)	9826	5510
732	732	PCM-0000717-001			5615-Mb(1-4)	10481	4128
733	733	PCM-0000718-001			5615-Mb(1-4)	32964	3810
734	734	PCM-0000719-001			5615-Mb(1-4)	33731	4094
735	735	PCM-0000720-001			5615-Mb(1-4)	19981	4817
736	736	PCM-0000721-001			5615-Mb(1-4)	10391	6639
737	737	PCM-0000722-001			5615-Mb(1-4)	17244	4131
738	738	PCM-0000723-001			5615-Mb(1-4)	10633	5264
739	739	PCM-0000724-001			5615-Mb(1-4)	26609	3591
740	740	PCM-0000725-001			5615-Mb(1-4)	4564	2411
741	741	PCM-0000726-001			5615-Mb(1-4)	19258	3411
742	742	PCM-0000727-001			5615-Mb(1-4)	11378	5231
743	743	PCM-0000728-001			5615-Mb(1-4)	5307	1598
744	744	PCM-0000729-001			5615-Mb(1-4)	19379	2758
745	745	PCM-0000730-001			5615-Mb(1-4)	15953	5162
746	746	PCM-0000731-001			5615-Mb(1-4)	27834	3735
747	747	PCM-0000732-001			5615-Mb(1-4)	5402	1532
748	748	PCM-0000733-001			5615-Mb(1-4)	16917	4258
749	749	PCM-0000734-001			5615-Mb(1-4)	16866	2325
750	750	PCM-0000735-001			5615-Mb(1-4)	29154	4367
751	751	PCM-0000736-001			5615-Mb(1-4)	22490	4748
752	752	PCM-0000737-001			5615-Mb(1-4)	12368	3618
753	753	PCM-0000738-001			5615-Mb(1-4)	11267	3684
754	754	PCM-0000739-001			5615-Mb(1-4)	41347	3805
755	755	PCM-0000740-001			5615-Mb(1-4)	25938	3794
756	756	PCM-0000741-001			5615-Mb(1-4)	19988	3827
757	757	PCM-0000742-001			5615-Mb(1-4)	16564	4663
758	758	PCM-0000743-001			5615-Mb(1-4)	27712	3145
759	759	PCM-0000744-001			5615-Mb(1-4)	31597	4135
760	760	PCM-0000745-001			5615-Mb(1-4)	22970	3950
761	761	PCM-0000746-001			5615-Mb(1-4)	17349	3536
762	762	PCM-0000747-001			5615-Mb(1-4)	20715	3840
763	763	PCM-0000748-001			5615-Mb(1-4)	21911	3999
764	764	PCM-0000749-001			5615-Mb(1-4)	14429	5103
765	765	PCM-0000750-001			5615-Mb(1-4)	21636	5174
766	766	PCM-0000751-001			5615-Mb(1-4)	33970	4099
767	767	PCM-0000752-001			5615-Mb(1-4)	15715	3810
768	768	PCM-0000753-001			5615-Mb(1-4)	18845	4090
769	769	PCM-0000754-001			5615-Mb(1-4)	26129	3994
770	770	PCM-0000755-001			5615-Mb(1-4)	12089	4073
771	771	PCM-0000756-001			5615-Mb(1-4)	17286	3679
772	772	PCM-0000757-001			5615-Mb(1-4)	26984	8454
773	773	PCM-0000758-001			5615-Mb(1-4)	23474	4660
774	774	PCM-0000759-001			5615-Mb(1-4)	30132	8888
775	775	PCM-0000760-001			5615-Mb(1-4)	12173	4533
776	776	PCM-0000761-001			5615-Mb(1-4)	16002	3949
777	777	PCM-0000762-001			5615-Mb(1-4)	16527	4084
778	778	PCM-0000763-001			5615-Mb(1-4)	19999	2838
779	779	PCM-0000764-001			5615-Mb(1-4)	28846	3532
780	780	PCM-0000765-001			5615-Mb(1-4)	4908	2718
781	781	PCM-0000766-001			5615-Mb(1-4)	4438	3979
782	782	PCM-0000767-001			5615-Mb(1-4)	11890	5256
783	783	PCM-0000768-001			5615-Mb(1-4)	4973	1584
784	784	PCM-0000769-001			5615-Mb(1-4)	15322	2902
785	785	PCM-0000770-001			5615-Mb(1-4)	5134	1479
786	786	PCM-0000771-001			5615-Mb(1-4)	19045	6142
787	787	PCM-0000772-001			5615-Mb(1-4)	5671	10075
788	788	PCM-0000773-001			5615-Mb(1-4)	25105	2922
789	789	PCM-0000774-001			5615-Mb(1-4)	25728	3589
790	790	PCM-0000775-001			5615-Mb(1-4)	22939	4497
791	791	PCM-0000776-001			5615-Mb(1-4)	10183	8100
792	792	PCM-0000777-001			5615-Mb(1-4)	6247	3389
793	793	PCM-0000778-001			5615-Mb(1-4)	24187	3495
794	794	PCM-0000779-001			5615-Mb(1-4)	14002	4844
795	795	PCM-0000780-001			5615-Mb(1-4)	16635	3921
796	796	PCM-0000781-001			5615-Mb(1-4)	26238	3715
797	797	PCM-0000782-001			5615-Mb(1-4)	15109	4034
798	798	PCM-0000783-001			5615-Mb(1-4)	16088	2342
799	799	PCM-0000784-001			5615-Mb(1-4)	11641	3305
800	800	PCM-0000785-001			5615-Mb(1-4)	13771	3549
801	801	PCM-0000786-001			5615-Mb(1-4)	30080	3413
802	802	PCM-0000787-001			5615-Mb(1-4)	23186	3705
803	803	PCM-0000788-001			5615-Mb(1-4)	14948	2981
804	804	PCM-0000789-001			5615-Mb(1-4)	13461	4148
805	805	PCM-0000790-001			5615-Mb(1-4)	17051	3324
806	806	PCM-0000791-001			5615-Mb(1-4)	5307	1532
807	807	PCM-0000792-001			5615-Mb(1-4)	14105	4296
808	808	PCM-0000793-001			5615-Mb(1-4)	21302	3671
809	809	PCM-0000794-001			5615-Mb(1-4)	25571	3604
810	810	PCM-0000795-001			5615-Mb(1-4)	16545	3334
811	811	PCM-0000796-001			5615-Mb(1-4)	21496	4760
812	812	PCM-0000797-001			5615-Mb(1-4)	18008	3818
813	813	PCM-0000798-001			5615-Mb(1-4)	13742	2793
814	814	PCM-0000799-001			5615-Mb(1-4)	27817	4218
815	815	PCM-0000800-001			5615-Mb(1-4)	17668	3871
816	816	PCM-0000801-001			5615-Mb(1-4)	12787	2901
817	817	PCM-0000802-001			5615-Mb(1-4)	15102	3607
818	818	PCM-0000803-001			5615-Mb(1-4)	14020	4588
819	819	PCM-0000804-001			5615-Mb(1-4)	11284	8738
820	820	PCM-0000805-001			5615-Mb(1-4)	14381	3071
821	821	PCM-0000806-001			5615-Mb(1-4)	19783	3866
822	822	PCM-0000807-001			5615-Mb(1-4)	26065	5467
823	823	PCM-0000808-001			5615-Mb(1-4)	5013	3031
824	824	PCM-0000809-001			5615-Mb(1-4)	19939	4236
825	825	PCM-0000810-001			5615-Mb(1-4)	19060	3839
826	826	PCM-0000811-001			5615-Mb(1-4)	20837	3694
827	827	PCM-0000812-001			5615-Mb(1-4)	13165	3784
828	828	PCM-0000813-001			5615-Mb(1-4)	24413	2763
829	829	PCM-0000814-001			5615-Mb(1-4)	9073	4635
830	830	PCM-0000815-001			5615-Mb(1-4)	5261	1525
831	831	PCM-0000816-001			5615-Mb(1-4)	31896	3774
832	832	PCM-0000817-001			5615-Mb(1-4)	24216	4046
833	833	PCM-0000818-001			5615-Mb(1-4)	18362	4278
834	834	PCM-0000819-001			5615-Mb(1-4)	11474	4266
835	835	PCM-0000820-001			5615-Mb(1-4)	10946	4199
836	836	PCM-0000821-001			5615-Mb(1-4)	44270	3446
837	837	PCM-0000822-001			5615-Mb(1-4)	16328	4097
838	838	PCM-0000823-001			5615-Mb(1-4)	17786	3834
839	839	PCM-0000824-001			5615-Mb(1-4)	20210	3882
840	840	PCM-0000825-001			5615-Mb(1-4)	17454	2700
841	841	PCM-0000826-001			5615-Mb(1-4)	13715	5285
842	842	PCM-0000827-001			5615-Mb(1-4)	12731	6906
843	843	PCM-0000828-001			5615-Mb(1-4)	15082	3744
844	844	PCM-0000829-001			5615-Mb(1-4)	13487	3980
845	845	PCM-0000830-001			5615-Mb(1-4)	33901	4207
846	846	PCM-0000831-001			5615-Mb(1-4)	11626	4166
847	847	PCM-0000832-001			5615-Mb(1-4)	21112	3469
848	848	PCM-0000833-001			5615-Mb(1-4)	16339	5390
849	849	PCM-0000834-001			5615-Mb(1-4)	17246	4889
850	850	PCM-0000835-001			5615-Mb(1-4)	34046	3350
851	851	PCM-0000836-001			5615-Mb(1-4)	12922	4483
852	852	PCM-0000837-001			5615-Mb(1-4)	16381	3965
853	853	PCM-0000838-001			5615-Mb(1-4)	34757	3116
854	854	PCM-0000839-001			5615-Mb(1-4)	19358	6205
855	855	PCM-0000840-001			5615-Mb(1-4)	22510	3529
856	856	PCM-0000841-001			5615-Mb(1-4)	18784	3733
857	857	PCM-0000842-001			5615-Mb(1-4)	19329	3129
858	858	PCM-0000843-001			5615-Mb(1-4)	17911	4011
859	859	PCM-0000844-001			5615-Mb(1-4)	22622	5990
860	860	PCM-0000845-001			5615-Mb(1-4)	27406	2894
861	861	PCM-0000846-001			5615-Mb(1-4)	8627	6401
862	862	PCM-0000847-001			5615-Mb(1-4)	13252	5866
863	863	PCM-0000848-001			5615-Mb(1-4)	26538	4733
864	864	PCM-0000849-001			5615-Mb(1-4)	14188	2904
865	865	PCM-0000850-001			5615-Mb(1-4)	5635	2763
866	866	PCM-0000851-001			5615-Mb(1-4)	10875	3186
867	867	PCM-0000852-001			5615-Mb(1-4)	15761	3124
868	868	PCM-0000853-001			5615-Mb(1-4)	13700	5133
869	869	PCM-0000854-001			5615-Mb(1-4)	26767	4764
870	870	PCM-0000855-001			5615-Mb(1-4)	11905	3978
871	871	PCM-0000856-001			5615-Mb(1-4)	18338	4873
872	872	PCM-0000857-001			5615-Mb(1-4)	13415	3468
873	873	PCM-0000858-001			5615-Mb(1-4)	13672	3614
874	874	PCM-0000859-001			5615-Mb(1-4)	19858	3958
875	875	PCM-0000860-001			5615-Mb(1-4)	27980	3504
876	876	PCM-0000861-001			5615-Mb(1-4)	25968	4497
877	877	PCM-0000862-001			5615-Mb(1-4)	10139	2344
878	878	PCM-0000863-001			5615-Mb(1-4)	10771	4521
879	879	PCM-0000864-001			5615-Mb(1-4)	18806	3212
880	880	PCM-0000865-001			5615-Mb(1-4)	16479	2724
881	881	PCM-0000866-001			5615-Mb(1-4)	23623	3500
882	882	PCM-0000867-001			5615-Mb(1-4)	25470	3599
883	883	PCM-0000868-001			5615-Mb(1-4)	5456	4756
884	884	PCM-0000869-001			5615-Mb(1-4)	18835	4938
885	885	PCM-0000870-001			5615-Mb(1-4)	14734	4329
886	886	PCM-0000871-001			5615-Mb(1-4)	12256	5178
887	887	PCM-0000872-001			5615-Mb(1-4)	4674	2234
888	888	PCM-0000873-001			5615-Mb(1-4)	24702	3913
889	889	PCM-0000874-001			5615-Mb(1-4)	15239	4038
890	890	PCM-0000875-001			5615-Mb(1-4)	35139	3560
891	891	PCM-0000876-001			5615-Mb(1-4)	5897	8488
892	892	PCM-0000877-001			5615-Mb(1-4)	18754	3209
893	893	PCM-0000878-001			5615-Mb(1-4)	16549	3416
894	894	PCM-0000879-001			5615-Mb(1-4)	11740	4902
895	895	PCM-0000880-001			5615-Mb(1-4)	17573	5340
896	896	PCM-0000881-001			5615-Mb(1-4)	14119	3562
897	897	PCM-0000882-001			5615-Mb(1-4)	40411	3924
898	898	PCM-0000883-001			5615-Mb(1-4)	12876	3813
899	899	PCM-0000884-001			5615-Mb(1-4)	26854	3710
900	900	PCM-0000885-001			5615-Mb(1-4)	31701	3737
901	901	PCM-0000886-001			5615-Mb(1-4)	5582	2700
902	902	PCM-0000887-001			5615-Mb(1-4)	20577	4555
903	903	PCM-0000888-001			5615-Mb(1-4)	8708	5404
904	904	PCM-0000889-001			5615-Mb(1-4)	5322	1508
905	905	PCM-0000890-001			5615-Mb(1-4)	21470	6211
906	906	PCM-0000891-001			5615-Mb(1-4)	20581	5016
907	907	PCM-0000892-001			5615-Mb(1-4)	19275	3085
908	908	PCM-0000893-001			5615-Mb(1-4)	14063	4252
909	909	PCM-0000894-001			5615-Mb(1-4)	21636	6021
910	910	PCM-0000895-001			5615-Mb(1-4)	10796	4147
911	911	PCM-0000896-001			5615-Mb(1-4)	13043	3764
912	912	PCM-0000897-001			5615-Mb(1-4)	22116	4278
913	913	PCM-0000898-001			5615-Mb(1-4)	5575	1572
914	914	PCM-0000899-001			5615-Mb(1-4)	25816	3847
915	915	PCM-0000900-001			5615-Mb(1-4)	19370	3834
916	916	PCM-0000901-001			5615-Mb(1-4)	23710	5590
917	917	PCM-0000902-001			5615-Mb(1-4)	12363	3876
918	918	PCM-0000903-001			5615-Mb(1-4)	25642	3615
919	919	PCM-0000904-001			5615-Mb(1-4)	15771	3242
920	920	PCM-0000905-001			5615-Mb(1-4)	21423	3742
921	921	PCM-0000906-001			5615-Mb(1-4)	11397	2173
922	922	PCM-0000907-001			5615-Mb(1-4)	15120	3551
923	923	PCM-0000908-001			5615-Mb(1-4)	5433	4497
924	924	PCM-0000909-001			5615-Mb(1-4)	18999	3836
925	925	PCM-0000910-001			5615-Mb(1-4)	17594	3989
926	926	PCM-0000911-001			5615-Mb(1-4)	18175	3540
927	927	PCM-0000912-001			5615-Mb(1-4)	26681	3514
928	928	PCM-0000913-001			5615-Mb(1-4)	14967	5327
929	929	PCM-0000914-001			5615-Mb(1-4)	33654	3943
930	930	PCM-0000915-001			5615-Mb(1-4)	12474	3756
931	931	PCM-0000916-001			5615-Mb(1-4)	11145	4701
932	932	PCM-0000917-001			5615-Mb(1-4)	23096	4794
933	933	PCM-0000918-001			5615-Mb(1-4)	15380	3915
934	934	PCM-0000919-001			5615-Mb(1-4)	13680	3886
935	935	PCM-0000920-001			5615-Mb(1-4)	22615	3375
936	936	PCM-0000921-001			5615-Mb(1-4)	23296	4314
937	937	PCM-0000922-001			5615-Mb(1-4)	14970	4460
938	938	PCM-0000923-001			5615-Mb(1-4)	31076	2973
939	939	PCM-0000924-001			5615-Mb(1-4)	22375	3746
940	940	PCM-0000925-001			5615-Mb(1-4)	5213	1492
941	941	PCM-0000926-001			5615-Mb(1-4)	27348	2488
942	942	PCM-0000927-001			5615-Mb(1-4)	13372	3479
943	943	PCM-0000928-001			5615-Mb(1-4)	5001	4461
944	944	PCM-0000929-001			5615-Mb(1-4)	4837	1390
945	945	PCM-0000930-001			5615-Mb(1-4)	23081	4761
946	946	PCM-0000931-001			5615-Mb(1-4)	30575	3625
947	947	PCM-0000932-001			5615-Mb(1-4)	17721	4231
948	948	PCM-0000933-001			5615-Mb(1-4)	31087	3478
949	949	PCM-0000934-001			5615-Mb(1-4)	5134	1430
950	950	PCM-0000935-001			5615-Mb(1-4)	13764	3873
951	951	PCM-0000936-001			5615-Mb(1-4)	20774	4015
952	952	PCM-0000937-001			5615-Mb(1-4)	18533	3238
953	953	PCM-0000938-001			5615-Mb(1-4)	11525	4318
954	954	PCM-0000939-001			5615-Mb(1-4)	12167	3557
955	955	PCM-0000940-001			5615-Mb(1-4)	12745	4263
956	956	PCM-0000941-001			5615-Mb(1-4)	12164	3327
957	957	PCM-0000942-001			5615-Mb(1-4)	14695	2976
958	958	PCM-0000943-001			5615-Mb(1-4)	13510	3017
959	959	PCM-0000944-001			5615-Mb(1-4)	18246	3775
960	960	PCM-0000945-001			5615-Mb(1-4)	21450	2515
961	961	PCM-0000946-001			5615-Mb(1-4)	4033	1213
962	962	PCM-0000947-001			5615-Mb(1-4)	34531	3239
963	963	PCM-0000948-001			5615-Mb(1-4)	21108	2651
964	964	PCM-0000949-001			5615-Mb(1-4)	15768	3289
965	965	PCM-0000950-001			5615-Mb(1-4)	23334	3788
966	966	PCM-0000951-001			5615-Mb(1-4)	24559	3176
967	967	PCM-0000952-001			5615-Mb(1-4)	13901	3306
968	968	PCM-0000953-001			5615-Mb(1-4)	9605	3572
969	969	PCM-0000954-001			5615-Mb(1-4)	11173	2778
970	970	PCM-0000955-001			5615-Mb(1-4)	7614	4910
971	971	PCM-0000956-001			5615-Mb(1-4)	12543	3259
972	972	PCM-0000957-001			5615-Mb(1-4)	8477	4257
973	973	PCM-0000958-001			5615-Mb(1-4)	11222	3849
974	974	PCM-0000959-001			5615-Mb(1-4)	31552	2709
975	975	PCM-0000960-001			5615-Mb(1-4)	23699	2680
976	976	PCM-0000961-001			5615-Mb(1-4)	19496	4489
977	977	PCM-0000962-001			5615-Mb(1-4)	14098	3564
978	978	PCM-0000963-001			5615-Mb(1-4)	27373	3352
979	979	PCM-0000964-001			5615-Mb(1-4)	4663	2216
980	980	PCM-0000965-001			5615-Mb(1-4)	22312	3203
981	981	PCM-0000966-001			5615-Mb(1-4)	19696	3890
982	982	PCM-0000967-001			5615-Mb(1-4)	4607	1372
983	983	PCM-0000968-001			5615-Mb(1-4)	15928	3494
984	984	PCM-0000969-001			5615-Mb(1-4)	23536	3457
985	985	PCM-0000970-001			5615-Mb(1-4)	11142	3922
986	986	PCM-0000971-001			5615-Mb(1-4)	13277	3245
987	987	PCM-0000972-001			5615-Mb(1-4)	16716	5286
988	988	PCM-0000973-001			5615-Mb(1-4)	2913	999
989	989	PCM-0000974-001			5615-Mb(1-4)	16979	3603
990	990	PCM-0000975-001			5615-Mb(1-4)	15276	2989
991	991	PCM-0000976-001			5615-Mb(1-4)	15619	3826
992	992	PCM-0000977-001			5615-Mb(1-4)	13340	4249
993	993	PCM-0000978-001			5615-Mb(1-4)	12365	3909
994	994	PCM-0000979-001			5615-Mb(1-4)	15708	3845
995	995	PCM-0000980-001			5615-Mb(1-4)	13672	4354
996	996	PCM-0000981-001			5615-Mb(1-4)	14765	5043
997	997	PCM-0000982-001			5615-Mb(1-4)	14655	4047
998	998	PCM-0000983-001			5615-Mb(1-4)	12149	4214
999	999	PCM-0000984-001			5615-Mb(1-4)	5432	3579
1000	1000	PCM-0000985-001			5615-Mb(1-4)	21035	4163
1001	1001	PCM-0000986-001			5615-Mb(1-4)	10523	3902
1002	1002	PCM-0000987-001			5615-Mb(1-4)	37231	4130
1003	1003	PCM-0000988-001			5615-Mb(1-4)	19048	3660
1004	1004	PCM-0000989-001			5615-Mb(1-4)	9725	3897
1005	1005	PCM-0000990-001			5615-Mb(1-4)	10254	3435
1006	1006	PCM-0000991-001			5615-Mb(1-4)	29198	4429
1007	1007	PCM-0000992-001			5615-Mb(1-4)	13063	3579
1008	1008	PCM-0000993-001			5615-Mb(1-4)	20548	4071
1009	1009	PCM-0000994-001			5615-Mb(1-4)	13808	7414
1010	1010	PCM-0000995-001			5615-Mb(1-4)	4954	2038
1011	1011	PCM-0000996-001			5615-Mb(1-4)	8162	2807
1012	1012	PCM-0000997-001			5615-Mb(1-4)	10419	4632
1013	1013	PCM-0000998-001			5615-Mb(1-4)	15906	4071
1014	1014	PCM-0000999-001			5615-Mb(1-4)	12765	3932
1015	1015	PCM-0001000-001			5615-Mb(1-4)	16361	3865
1016	1016	PCM-0001001-001			5615-Mb(1-4)	6663	4105
1017	1017	PCM-0001002-001			5615-Mb(1-4)	38212	3414
1018	1018	PCM-0001003-001			5615-Mb(1-4)	19877	4190
1019	1019	PCM-0001004-001			5615-Mb(1-4)	10580	4842
1020	1020	PCM-0001005-001			5615-Mb(1-4)	21231	4277
1021	1021	PCM-0001006-001			5615-Mb(1-4)	12877	6363
1022	1022	PCM-0001007-001			5615-Mb(1-4)	27337	3606
1023	1023	PCM-0001008-001			5615-Mb(1-4)	19568	3475
1024	1024	PCM-0001009-001			5615-Mb(1-4)	31430	3536
1025	1025	PCM-0001010-001			5615-Mb(1-4)	11903	4070
1026	1026	PCM-0001011-001			5615-Mb(1-4)	15334	3564
1027	1027	PCM-0001012-001			5615-Mb(1-4)	21614	4524
1028	1028	PCM-0001013-001			5615-Mb(1-4)	10483	4990
1029	1029	PCM-0001014-001			5615-Mb(1-4)	35615	4230
1030	1030	PCM-0001015-001			5615-Mb(1-4)	33566	5004
1031	1031	PCM-0001016-001			5615-Mb(1-4)	19564	3803
1032	1032	PCM-0001017-001			5615-Mb(1-4)	25744	4291
1033	1033	PCM-0001018-001			5615-Mb(1-4)	38922	3453
1034	1034	PCM-0001019-001			5615-Mb(1-4)	29460	3596
1035	1035	PCM-0001020-001			5615-Mb(1-4)	10176	11350
1036	1036	PCM-0001021-001			5615-Mb(1-4)	13856	3294
1037	1037	PCM-0001022-001			5615-Mb(1-4)	17141	2700
1038	1038	PCM-0001023-001			5615-Mb(1-4)	29235	3959
1039	1039	PCM-0001024-001			5615-Mb(1-4)	22890	3195
1040	1040	PCM-0001025-001			5615-Mb(1-4)	19233	2837
1041	1041	PCM-0001026-001			5615-Mb(1-4)	11129	3980
1042	1042	PCM-0001027-001			5615-Mb(1-4)	20912	3099
1043	1043	PCM-0001028-001			5615-Mb(1-4)	14600	5239
1044	1044	PCM-0001029-001			5615-Mb(1-4)	18760	3537
1045	1045	PCM-0001030-001			5615-Mb(1-4)	23033	3563
1046	1046	PCM-0001031-001			5615-Mb(1-4)	15518	4041
1047	1047	PCM-0001032-001			5615-Mb(1-4)	18875	4142
1048	1048	PCM-0001033-001			5615-Mb(1-4)	21595	3030
1049	1049	PCM-0001034-001			5615-Mb(1-4)	34586	5542
1050	1050	PCM-0001035-001			5615-Mb(1-4)	23523	3486
1051	1051	PCM-0001036-001			5615-Mb(1-4)	12814	3920
1052	1052	PCM-0001037-001			5615-Mb(1-4)	23297	3814
1053	1053	PCM-0001038-001			5615-Mb(1-4)	12823	4819
1054	1054	PCM-0001039-001			5615-Mb(1-4)	27427	4682
1055	1055	PCM-0001040-001			5615-Mb(1-4)	21109	3640
1056	1056	PCM-0001041-001			5615-Mb(1-4)	26217	4027
1057	1057	PCM-0001042-001			5615-Mb(1-4)	17082	6248
1058	1058	PCM-0001043-001			5615-Mb(1-4)	16658	4429
1059	1059	PCM-0001044-001			5615-Mb(1-4)	28000	4633
1060	1060	PCM-0001045-001			5615-Mb(1-4)	23254	4564
1061	1061	PCM-0001046-001			5615-Mb(1-4)	23995	3271
1062	1062	PCM-0001047-001			5615-Mb(1-4)	3963	2207
1063	1063	PCM-0001048-001			5615-Mb(1-4)	19421	4054
1064	1064	PCM-0001049-001			5615-Mb(1-4)	26509	3947
1065	1065	PCM-0001050-001			5615-Mb(1-4)	25110	5154
1066	1066	PCM-0001051-001			5615-Mb(1-4)	10564	5982
1067	1067	PCM-0001052-001			5615-Mb(1-4)	11502	8313
1068	1068	PCM-0001053-001			5615-Mb(1-4)	18415	5457
1069	1069	PCM-0001054-001			5615-Mb(1-4)	39893	4857
1070	1070	PCM-0001055-001			5615-Mb(1-4)	27525	3096
1071	1071	PCM-0001056-001			5615-Mb(1-4)	23694	3745
1072	1072	PCM-0001057-001			5615-Mb(1-4)	19440	3530
1073	1073	PCM-0001058-001			5615-Mb(1-4)	23964	4258
1074	1074	PCM-0001059-001			5615-Mb(1-4)	24331	5403
1075	1075	PCM-0001060-001			5615-Mb(1-4)	20508	4148
1076	1076	PCM-0001061-001			5615-Mb(1-4)	23539	3615
1077	1077	PCM-0001062-001			5615-Mb(1-4)	18327	3599
1078	1078	PCM-0001063-001			5615-Mb(1-4)	11348	6071
1079	1079	PCM-0001064-001			5615-Mb(1-4)	14794	3854
1080	1080	PCM-0001065-001			5615-Mb(1-4)	21675	3685
1081	1081	PCM-0001066-001			5615-Mb(1-4)	35343	3293
1082	1082	PCM-0001067-001			5615-Mb(1-4)	18619	2480
1083	1083	PCM-0001068-001			5615-Mb(1-4)	15058	4092
1084	1084	PCM-0001069-001			5615-Mb(1-4)	4854	1484
1085	1085	PCM-0001070-001			5615-Mb(1-4)	30321	5200
1086	1086	PCM-0001071-001			5615-Mb(1-4)	25425	3588
1087	1087	PCM-0001072-001			5615-Mb(1-4)	22159	5181
1088	1088	PCM-0001073-001			5615-Mb(1-4)	9146	3684
1089	1089	PCM-0001074-001			5615-Mb(1-4)	27259	3818
1090	1090	PCM-0001075-001			5615-Mb(1-4)	38270	4930
1091	1091	PCM-0001076-001			5615-Mb(1-4)	28704	3708
1092	1092	PCM-0001077-001			5615-Mb(1-4)	26414	3952
1093	1093	PCM-0001078-001			5615-Mb(1-4)	13406	4812
1094	1094	PCM-0001079-001			5615-Mb(1-4)	25022	4535
1095	1095	PCM-0001080-001			5615-Mb(1-4)	16205	4245
1096	1096	PCM-0001081-001			5615-Mb(1-4)	16492	4032
1097	1097	PCM-0001082-001			5615-Mb(1-4)	11015	3182
1098	1098	PCM-0001083-001			5615-Mb(1-4)	7107	5000
1099	1099	PCM-0001084-001			5615-Mb(1-4)	13606	4349
1100	1100	PCM-0001085-001			5615-Mb(1-4)	18823	4257
1101	1101	PCM-0001086-001			5615-Mb(1-4)	20958	3791
1102	1102	PCM-0001087-001			5615-Mb(1-4)	13220	2717
1103	1103	PCM-0001088-001			5615-Mb(1-4)	9072	8939
1104	1104	PCM-0001089-001			5615-Mb(1-4)	15194	5754
1105	1105	PCM-0001090-001			5615-Mb(1-4)	18914	3178
1106	1106	PCM-0001091-001			5615-Mb(1-4)	29333	3932
1107	1107	PCM-0001091-002	Tolazamide		5615-Lo(1-4)	10068	23299
1108	1108	PCM-0001091-003	Tolazamide		4847-Pre-A	38688	9405
1109	1109	PCM-0001091-004	TOLINASE	TOLAZAMIDE	5615-Sco(1-4)	19008	4187
1110	1110	PCM-0001092-001			5615-Mb(1-4)	28801	4659
1111	1111	PCM-0001093-001			5615-Mb(1-4)	15816	3391
1112	1112	PCM-0001094-001			5615-Mb(1-4)	14073	5088
1113	1113	PCM-0001095-001			5615-Mb(1-4)	12480	3181
1114	1114	PCM-0001096-001			5615-Mb(1-4)	18780	5019
1115	1115	PCM-0001097-001			5615-Mb(1-4)	15227	4324
1116	1116	PCM-0001098-001			5615-Mb(1-4)	20173	4347
1117	1117	PCM-0001099-001			5615-Mb(1-4)	16114	3430
1118	1118	PCM-0001100-001			5615-Mb(1-4)	38913	3801
1119	1119	PCM-0001101-001			5615-Mb(1-4)	20279	2852
1120	1120	PCM-0001103-001			5615-Mb(1-4)	11954	2979
1121	1121	PCM-0001104-001			5615-Mb(1-4)	40080	3875
1122	1122	PCM-0001105-001			5615-Mb(1-4)	22379	4385
1123	1123	PCM-0001106-001			5615-Mb(1-4)	20239	5055
1124	1124	PCM-0001107-001			5615-Mb(1-4)	16295	3828
1125	1125	PCM-0001108-001			5615-Mb(1-4)	6069	1897
1126	1126	PCM-0001109-001			5615-Mb(1-4)	10894	3241
1127	1127	PCM-0001110-001			5615-Mb(1-4)	18160	3968
1128	1128	PCM-0001111-001			5615-Mb(1-4)	15719	3339
1129	1129	PCM-0001112-001			5615-Mb(1-4)	12531	3833
1130	1130	PCM-0001113-001			5615-Mb(1-4)	21530	3197
1131	1131	PCM-0001114-001			5615-Mb(1-4)	18903	2265
1132	1132	PCM-0001115-001			5615-Mb(1-4)	17801	3669
1133	1133	PCM-0001116-001			5615-Mb(1-4)	17954	4812
1134	1134	PCM-0001117-001			5615-Mb(1-4)	21555	3654
1135	1135	PCM-0001118-001			5615-Mb(1-4)	12445	4260
1136	1136	PCM-0001119-001			5615-Mb(1-4)	26538	3311
1137	1137	PCM-0001120-001			5615-Mb(1-4)	5050	4208
1138	1138	PCM-0001121-001			5615-Mb(1-4)	32879	3698
1139	1139	PCM-0001122-001			5615-Mb(1-4)	12443	5218
1140	1140	PCM-0001123-001			5615-Mb(1-4)	13931	4120
1141	1141	PCM-0001124-001			5615-Mb(1-4)	21723	3875
1142	1142	PCM-0001125-001			5615-Mb(1-4)	25679	4440
1143	1143	PCM-0001126-001			5615-Mb(1-4)	16220	3348
1144	1144	PCM-0001127-001			5615-Mb(1-4)	14263	3516
1145	1145	PCM-0001128-001			5615-Mb(1-4)	4978	1403
1146	1146	PCM-0001129-001			5615-Mb(1-4)	14350	4952
1147	1147	PCM-0001130-001			5615-Mb(1-4)	4453	15256
1148	1148	PCM-0001131-001			5615-Mb(1-4)	21719	3309
1149	1149	PCM-0001132-001			5615-Mb(1-4)	20769	3203
1150	1150	PCM-0001133-001			5615-Mb(1-4)	18511	3804
1151	1151	PCM-0001134-001			5615-Mb(1-4)	25976	3560
1152	1152	PCM-0001135-001			5615-Mb(1-4)	19635	4449
1153	1153	PCM-0001136-001			5615-Mb(1-4)	14913	3803
1154	1154	PCM-0001137-001			5615-Mb(1-4)	23769	4922
1155	1155	PCM-0001138-001			5615-Mb(1-4)	16527	4205
1156	1156	PCM-0001139-001			5615-Mb(1-4)	15114	2641
1157	1157	PCM-0001140-001			5615-Mb(1-4)	10285	3367
1158	1158	PCM-0001141-001			5615-Mb(1-4)	20657	4180
1159	1159	PCM-0001142-001			5615-Mb(1-4)	38522	4259
1160	1160	PCM-0001143-001			5615-Mb(1-4)	17114	4242
1161	1161	PCM-0001144-001			5615-Mb(1-4)	12910	4218
1162	1162	PCM-0001145-001			5615-Mb(1-4)	21768	4528
1163	1163	PCM-0001146-001			5615-Mb(1-4)	14881	5083
1164	1164	PCM-0001146-002		ACETYLPHENYLALANINE	5615-Sco(5-8)	7212	9009
1165	1165	PCM-0001147-001			5615-Mb(1-4)	5328	1501
1166	1166	PCM-0001148-001			5615-Mb(1-4)	22226	3319
1167	1167	PCM-0001149-001			5615-Mb(1-4)	23863	2858
1168	1168	PCM-0001150-001			5615-Mb(1-4)	14389	4284
1169	1169	PCM-0001151-001			5615-Mb(1-4)	26077	4254
1170	1170	PCM-0001152-001			5615-Mb(1-4)	4453	1295
1171	1171	PCM-0001153-001			5615-Mb(1-4)	20313	3632
1172	1172	PCM-0001154-001			5615-Mb(1-4)	52236	3840
1173	1173	PCM-0001155-001			5615-Mb(1-4)	14935	3768
1174	1174	PCM-0001156-001			5615-Mb(1-4)	10499	2848
1175	1175	PCM-0001157-001			5615-Mb(1-4)	20813	5263
1176	1176	PCM-0001158-001			5615-Mb(1-4)	25373	5803
1177	1177	PCM-0001159-001			5615-Mb(1-4)	44923	4390
1178	1178	PCM-0001160-001			5615-Mb(1-4)	14685	3886
1179	1179	PCM-0001161-001			5615-Mb(1-4)	14479	2371
1180	1180	PCM-0001162-001			5615-Mb(1-4)	11497	4266
1181	1181	PCM-0001163-001			5615-Mb(1-4)	43152	3855
1182	1182	PCM-0001164-001			5615-Mb(1-4)	27339	3356
1183	1183	PCM-0001165-001			5615-Mb(1-4)	12361	3892
1184	1184	PCM-0001166-001			5615-Mb(1-4)	10874	3419
1185	1185	PCM-0001167-001			5615-Mb(1-4)	11622	4113
1186	1186	PCM-0001168-001			5615-Mb(1-4)	10863	3359
1187	1187	PCM-0001169-001			5615-Mb(1-4)	5495	1523
1188	1188	PCM-0001170-001			5615-Mb(1-4)	38999	4023
1189	1189	PCM-0001171-001			5615-Mb(1-4)	16858	2896
1190	1190	PCM-0001172-001			5615-Mb(1-4)	27940	3505
1191	1191	PCM-0001173-001			5615-Mb(1-4)	33986	4096
1192	1192	PCM-0001174-001			5615-Mb(1-4)	32738	4228
1193	1193	PCM-0001175-001			5615-Mb(1-4)	14815	5305
1194	1194	PCM-0001176-001			5615-Mb(1-4)	41997	3635
1195	1195	PCM-0001177-001			5615-Mb(1-4)	5860	2181
1196	1196	PCM-0001178-001			5615-Mb(1-4)	15820	3929
1197	1197	PCM-0001179-001			5615-Mb(1-4)	22599	4404
1198	1198	PCM-0001180-001			5615-Mb(1-4)	36725	3623
1199	1199	PCM-0001181-001			5615-Mb(1-4)	11412	3641
1200	1200	PCM-0001182-001			5615-Mb(1-4)	11935	4230
1201	1201	PCM-0001183-001			5615-Mb(1-4)	6339	1851
1202	1202	PCM-0001184-001			5615-Mb(1-4)	17702	4352
1203	1203	PCM-0001185-001			5615-Mb(1-4)	12546	2349
1204	1204	PCM-0001186-001			5615-Mb(1-4)	10208	3859
1205	1205	PCM-0001187-001			5615-Mb(1-4)	35567	4500
1206	1206	PCM-0001188-001			5615-Mb(1-4)	17974	4833
1207	1207	PCM-0001189-001			5615-Mb(1-4)	32241	3118
1208	1208	PCM-0001190-001			5615-Mb(1-4)	19113	3942
1209	1209	PCM-0001191-001			5615-Mb(1-4)	19788	4046
1210	1210	PCM-0001192-001			5615-Mb(1-4)	19021	3737
1211	1211	PCM-0001193-001			5615-Mb(1-4)	5640	1575
1212	1212	PCM-0001194-001			5615-Mb(1-4)	22481	4128
1213	1213	PCM-0001195-001			5615-Mb(1-4)	32760	3600
1214	1214	PCM-0001196-001			5615-Mb(1-4)	29921	3936
1215	1215	PCM-0001197-001			5615-Mb(1-4)	5145	6675
1216	1216	PCM-0001198-001			5615-Mb(1-4)	10146	3336
1217	1217	PCM-0001199-001			5615-Mb(1-4)	6464	5282
1218	1218	PCM-0001200-001			5615-Mb(1-4)	15865	4212
1219	1219	PCM-0001201-001			5615-Mb(1-4)	24438	2688
1220	1220	PCM-0001202-001			5615-Mb(1-4)	20922	3744
1221	1221	PCM-0001203-001			5615-Mb(1-4)	15539	3153
1222	1222	PCM-0001204-001			5615-Mb(1-4)	21117	2380
1223	1223	PCM-0001205-001			5615-Mb(1-4)	24978	4906
1224	1224	PCM-0001206-001			5615-Mb(1-4)	17884	4497
1225	1225	PCM-0001207-001			5615-Mb(1-4)	9605	4921
1226	1226	PCM-0001208-001			5615-Mb(1-4)	19093	3454
1227	1227	PCM-0001209-001			5615-Mb(1-4)	13326	4420
1228	1228	PCM-0001210-001			5615-Mb(1-4)	4516	3758
1229	1229	PCM-0001211-001			5615-Mb(1-4)	44333	2752
1230	1230	PCM-0001212-001			5615-Mb(1-4)	19159	4553
1231	1231	PCM-0001213-001			5615-Mb(1-4)	5414	2626
1232	1232	PCM-0001214-001			5615-Mb(1-4)	22772	3765
1233	1233	PCM-0001215-001			5615-Mb(1-4)	7082	6859
1234	1234	PCM-0001216-001			5615-Mb(1-4)	13843	3325
1235	1235	PCM-0001217-001			5615-Mb(1-4)	9348	4293
1236	1236	PCM-0001218-001			5615-Mb(1-4)	11172	4644
1237	1237	PCM-0001219-001			5615-Mb(1-4)	24037	3050
1238	1238	PCM-0001220-001			5615-Mb(1-4)	24145	4376
1239	1239	PCM-0001221-001			5615-Mb(1-4)	18474	5001
1240	1240	PCM-0001222-001			5615-Mb(1-4)	17522	3723
1241	1241	PCM-0001223-001			5615-Mb(1-4)	39519	3354
1242	1242	PCM-0001224-001			5615-Mb(1-4)	19035	4785
1243	1243	PCM-0001225-001			5615-Mb(1-4)	8836	6481
1244	1244	PCM-0001226-001			5615-Mb(1-4)	11497	4193
1245	1245	PCM-0001227-001			5615-Mb(1-4)	20622	4133
1246	1246	PCM-0001228-001			5615-Mb(1-4)	16599	4385
1247	1247	PCM-0001229-001			5615-Mb(1-4)	12735	5370
1248	1248	PCM-0001230-001			5615-Mb(1-4)	18193	3584
1249	1249	PCM-0001231-001			5615-Mb(1-4)	26394	4282
1250	1250	PCM-0001232-001			5615-Mb(1-4)	28390	4064
1251	1251	PCM-0001233-001			5615-Mb(1-4)	6156	5089
1252	1252	PCM-0001234-001			5615-Mb(1-4)	15410	3192
1253	1253	PCM-0001235-001			5615-Mb(1-4)	26168	3978
1254	1254	PCM-0001236-001			5615-Mb(1-4)	14837	5480
1255	1255	PCM-0001237-001			5615-Mb(1-4)	28788	2657
1256	1256	PCM-0001238-001			5615-Mb(1-4)	21406	4615
1257	1257	PCM-0001239-001			5615-Mb(1-4)	15595	5119
1258	1258	PCM-0001240-001			5615-Mb(1-4)	6400	6994
1259	1259	PCM-0001241-001			5615-Mb(1-4)	17757	2965
1260	1260	PCM-0001242-001			5615-Mb(1-4)	10779	3540
1261	1261	PCM-0001243-001			5615-Mb(1-4)	32179	3411
1262	1262	PCM-0001244-001			5615-Mb(1-4)	18619	4187
1263	1263	PCM-0001245-001			5615-Mb(1-4)	30263	2570
1264	1264	PCM-0001246-001			5615-Mb(1-4)	12424	3736
1265	1265	PCM-0001247-001			5615-Mb(1-4)	36046	4126
1266	1266	PCM-0001248-001			5615-Mb(1-4)	5390	1499
1267	1267	PCM-0001249-001			5615-Mb(1-4)	5193	1456
1268	1268	PCM-0001250-001			5615-Mb(1-4)	5153	1450
1269	1269	PCM-0001251-001			5615-Mb(1-4)	20835	4151
1270	1270	PCM-0001252-001			5615-Mb(1-4)	13988	4518
1271	1271	PCM-0001253-001			5615-Mb(1-4)	14691	4592
1272	1272	PCM-0001254-001			5615-Mb(1-4)	4365	3092
1273	1273	PCM-0001255-001			5615-Mb(1-4)	11484	4239
1274	1274	PCM-0001256-001			5615-Mb(1-4)	19134	2955
1275	1275	PCM-0001257-001			5615-Mb(1-4)	6575	2971
1276	1276	PCM-0001258-001			5615-Mb(1-4)	10500	3320
1277	1277	PCM-0001259-001			5615-Mb(1-4)	11603	3375
1278	1278	PCM-0001260-001			5615-Mb(1-4)	23432	3596
1279	1279	PCM-0001261-001			5615-Mb(1-4)	18689	2942
1280	1280	PCM-0001262-001			5615-Mb(1-4)	16857	2725
1281	1281	PCM-0001263-001			5615-Mb(1-4)	11038	3161
1282	1282	PCM-0001264-001			5615-Mb(1-4)	13409	4119
1283	1283	PCM-0001265-001			5615-Mb(1-4)	15299	3189
1284	1284	PCM-0001266-001			5615-Mb(1-4)	10600	3415
1285	1285	PCM-0001267-001			5615-Mb(1-4)	15583	3334
1286	1286	PCM-0001268-001			5615-Mb(1-4)	4249	1207
1287	1287	PCM-0001269-001			5615-Mb(1-4)	19254	2922
1288	1288	PCM-0001270-001			5615-Mb(1-4)	4335	1296
1289	1289	PCM-0001271-001			5615-Mb(1-4)	17135	2720
1290	1290	PCM-0001272-001			5615-Mb(1-4)	5300	3757
1291	1291	PCM-0001273-001			5615-Mb(1-4)	9433	4414
1292	1292	PCM-0001274-001			5615-Mb(1-4)	7259	4980
1293	1293	PCM-0001275-001			5615-Mb(1-4)	17271	2773
1294	1294	PCM-0001276-001			5615-Mb(1-4)	15775	2735
1295	1295	PCM-0001277-001			5615-Mb(1-4)	10083	3577
1296	1296	PCM-0001278-001			5615-Mb(1-4)	10565	3106
1297	1297	PCM-0001279-001			5615-Mb(1-4)	15170	3284
1298	1298	PCM-0001280-001			5615-Mb(1-4)	5737	3737
1299	1299	PCM-0001281-001			5615-Mb(5-8)	12894	3187
1300	1300	PCM-0001282-001			5615-Mb(5-8)	17959	2981
1301	1301	PCM-0001283-001			5615-Mb(5-8)	10053	3310
1302	1302	PCM-0001284-001			5615-Mb(5-8)	14399	2426
1303	1303	PCM-0001285-001			5615-Mb(5-8)	15175	4255
1304	1304	PCM-0001286-001			5615-Mb(5-8)	8065	8558
1305	1305	PCM-0001287-001			5615-Mb(5-8)	21915	2524
1306	1306	PCM-0001288-001			5615-Mb(5-8)	17155	3242
1307	1307	PCM-0001289-001			5615-Mb(5-8)	11108	3616
1308	1308	PCM-0001292-001			5615-Mb(5-8)	11128	2383
1309	1309	PCM-0001293-001			5615-Mb(5-8)	7827	2964
1310	1310	PCM-0001294-001			5615-Mb(5-8)	10292	3860
1311	1311	PCM-0001295-001			5615-Mb(5-8)	9700	2835
1312	1312	PCM-0001296-001			5615-Mb(5-8)	14817	3965
1313	1313	PCM-0001297-001			5615-Mb(5-8)	13412	4116
1314	1314	PCM-0001298-001			5615-Mb(5-8)	6583	9014
1315	1315	PCM-0001299-001			5615-Mb(5-8)	14205	3580
1316	1316	PCM-0001300-001			5615-Mb(5-8)	8462	4168
1317	1317	PCM-0001301-001			5615-Mb(5-8)	16906	3643
1318	1318	PCM-0001302-001			5615-Mb(5-8)	14457	3042
1319	1319	PCM-0001303-001			5615-Mb(5-8)	10452	3859
1320	1320	PCM-0001304-001			5615-Mb(5-8)	17939	3125
1321	1321	PCM-0001305-001			5615-Mb(5-8)	14055	3260
1322	1322	PCM-0001306-001			5615-Mb(5-8)	13860	3415
1323	1323	PCM-0001307-001			5615-Mb(5-8)	5302	4187
1324	1324	PCM-0001308-001			5615-Mb(5-8)	21982	3727
1325	1325	PCM-0001309-001			5615-Mb(5-8)	12204	2901
1326	1326	PCM-0001310-001			5615-Mb(5-8)	5034	2814
1327	1327	PCM-0001311-001			5615-Mb(5-8)	16897	4937
1328	1328	PCM-0001312-001			5615-Mb(5-8)	21892	4207
1329	1329	PCM-0001313-001			5615-Mb(5-8)	16256	4087
1330	1330	PCM-0001313-002		GIBBERELLIC ACID	5615-Sco(5-8)	10739	9667
1331	1331	PCM-0001314-001			5615-Mb(5-8)	10462	1822
1332	1332	PCM-0001315-001			5615-Mb(5-8)	26595	3188
1333	1333	PCM-0001316-001			5615-Mb(5-8)	11114	4192
1334	1334	PCM-0001317-001			5615-Mb(5-8)	26528	4877
1335	1335	PCM-0001318-001			5615-Mb(5-8)	15183	3260
1336	1336	PCM-0001319-001			5615-Mb(5-8)	16457	3859
1337	1337	PCM-0001320-001			5615-Mb(5-8)	6050	3086
1338	1338	PCM-0001321-001			5615-Mb(5-8)	14880	3106
1339	1339	PCM-0001322-001			5615-Mb(5-8)	17959	3680
1340	1340	PCM-0001323-001			5615-Mb(5-8)	5717	2646
1341	1341	PCM-0001324-001			5615-Mb(5-8)	12974	3379
1342	1342	PCM-0001325-001			5615-Mb(5-8)	18216	4792
1343	1343	PCM-0001326-001			5615-Mb(5-8)	5313	3998
1344	1344	PCM-0001327-001			5615-Mb(5-8)	12432	4009
1345	1345	PCM-0001328-001			5615-Mb(5-8)	5737	1938
1346	1346	PCM-0001329-001			5615-Mb(5-8)	31790	3415
1347	1347	PCM-0001330-001			5615-Mb(5-8)	21968	3639
1348	1348	PCM-0001331-001			5615-Mb(5-8)	17462	3835
1349	1349	PCM-0001332-001			5615-Mb(5-8)	25228	3779
1350	1350	PCM-0001333-001			5615-Mb(5-8)	18473	3264
1351	1351	PCM-0001334-001			5615-Mb(5-8)	12882	5042
1352	1352	PCM-0001335-001			5615-Mb(5-8)	35829	4906
1353	1353	PCM-0001336-001			5615-Mb(5-8)	20604	4010
1354	1354	PCM-0001337-001			5615-Mb(5-8)	16827	4623
1355	1355	PCM-0001338-001			5615-Mb(5-8)	19628	3665
1356	1356	PCM-0001339-001			5615-Mb(5-8)	6039	1717
1357	1357	PCM-0001340-001			5615-Mb(5-8)	21543	3612
1358	1358	PCM-0001341-001			5615-Mb(5-8)	21188	3953
1359	1359	PCM-0001342-001			5615-Mb(5-8)	15539	4731
1360	1360	PCM-0001343-001			5615-Mb(5-8)	19807	4305
1361	1361	PCM-0001344-001			5615-Mb(5-8)	24796	3496
1362	1362	PCM-0001345-001			5615-Mb(5-8)	26021	4299
1363	1363	PCM-0001346-001			5615-Mb(5-8)	31037	3408
1364	1364	PCM-0001347-001			5615-Mb(5-8)	23127	3864
1365	1365	PCM-0001348-001			5615-Mb(5-8)	15246	3087
1366	1366	PCM-0001349-001			5615-Mb(5-8)	5609	3127
1367	1367	PCM-0001350-001			5615-Mb(5-8)	15555	4630
1368	1368	PCM-0001351-001			5615-Mb(5-8)	15546	4503
1369	1369	PCM-0001352-001			5615-Mb(5-8)	10545	4664
1370	1370	PCM-0001352-002			5615-En(9-12)	16818	3513
1371	1371	PCM-0001353-001			5615-Mb(5-8)	6398	2724
1372	1372	PCM-0001354-001			5615-Mb(5-8)	10627	5533
1373	1373	PCM-0001355-001			5615-Mb(5-8)	12207	5215
1374	1374	PCM-0001356-001			5615-Mb(5-8)	14736	6017
1375	1375	PCM-0001357-001			5615-Mb(5-8)	12976	4248
1376	1376	PCM-0001358-001			5615-Mb(5-8)	18388	4979
1377	1377	PCM-0001359-001			5615-Mb(5-8)	18561	4836
1378	1378	PCM-0001360-001			5615-Mb(5-8)	14987	2987
1379	1379	PCM-0001361-001			5615-Mb(5-8)	36816	3802
1380	1380	PCM-0001362-001			5615-Mb(5-8)	24279	4149
1381	1381	PCM-0001363-001			5615-Mb(5-8)	25852	3216
1382	1382	PCM-0001364-001			5615-Mb(5-8)	46065	3150
1383	1383	PCM-0001365-001			5615-Mb(5-8)	34144	4542
1384	1384	PCM-0001366-001			5615-Mb(5-8)	15324	4448
1385	1385	PCM-0001367-001			5615-Mb(5-8)	19104	3153
1386	1386	PCM-0001368-001			5615-Mb(5-8)	28099	4042
1387	1387	PCM-0001369-001			5615-Mb(5-8)	44369	3244
1388	1388	PCM-0001370-001			5615-Mb(5-8)	26453	3761
1389	1389	PCM-0001371-001			5615-Mb(5-8)	6964	4733
1390	1390	PCM-0001372-001			5615-Mb(5-8)	5482	1560
1391	1391	PCM-0001373-001			5615-Mb(5-8)	17466	4381
1392	1392	PCM-0001374-001			5615-Mb(5-8)	21049	5006
1393	1393	PCM-0001375-001			5615-Mb(5-8)	14203	4981
1394	1394	PCM-0001376-001			5615-Mb(5-8)	20879	4287
1395	1395	PCM-0001377-001			5615-Mb(5-8)	28126	4381
1396	1396	PCM-0001378-001			5615-Mb(5-8)	13370	2463
1397	1397	PCM-0001379-001			5615-Mb(5-8)	30769	4663
1398	1398	PCM-0001380-001			5615-Mb(5-8)	15210	3914
1399	1399	PCM-0001381-001			5615-Mb(5-8)	4684	1358
1400	1400	PCM-0001382-001			5615-Mb(5-8)	14023	2604
1401	1401	PCM-0001383-001			5615-Mb(5-8)	13359	2786
1402	1402	PCM-0001384-001			5615-Mb(5-8)	18089	4695
1403	1403	PCM-0001385-001			5615-Mb(5-8)	41393	3312
1404	1404	PCM-0001386-001			5615-Mb(5-8)	4929	1410
1405	1405	PCM-0001387-001			5615-Mb(5-8)	17419	5027
1406	1406	PCM-0001388-001			5615-Mb(5-8)	12588	3623
1407	1407	PCM-0001389-001			5615-Mb(5-8)	17623	3876
1408	1408	PCM-0001390-001			5615-Mb(5-8)	25181	3328
1409	1409	PCM-0001391-001			5615-Mb(5-8)	26284	3838
1410	1410	PCM-0001392-001			5615-Mb(5-8)	10211	3342
1411	1411	PCM-0001393-001			5615-Mb(5-8)	28220	4151
1412	1412	PCM-0001394-001			5615-Mb(5-8)	23028	4478
1413	1413	PCM-0001395-001			5615-Mb(5-8)	24306	4168
1414	1414	PCM-0001396-001			5615-Mb(5-8)	22661	3487
1415	1415	PCM-0001397-001			5615-Mb(5-8)	10001	8582
1416	1416	PCM-0001398-001			5615-Mb(5-8)	6576	4240
1417	1417	PCM-0001399-001			5615-Mb(5-8)	19764	3457
1418	1418	PCM-0001400-001			5615-Mb(5-8)	10816	3686
1419	1419	PCM-0001401-001			5615-Mb(5-8)	5031	1443
1420	1420	PCM-0001402-001			5615-Mb(5-8)	11430	5204
1421	1421	PCM-0001403-001			5615-Mb(5-8)	19822	3298
1422	1422	PCM-0001404-001			5615-Mb(5-8)	18333	5478
1423	1423	PCM-0001405-001			5615-Mb(5-8)	17026	3227
1424	1424	PCM-0001406-001			5615-Mb(5-8)	13485	3966
1425	1425	PCM-0001407-001			5615-Mb(5-8)	25211	3053
1426	1426	PCM-0001408-001			5615-Mb(5-8)	14287	5853
1427	1427	PCM-0001409-001			5615-Mb(5-8)	40541	2771
1428	1428	PCM-0001410-001			5615-Mb(5-8)	17418	4205
1429	1429	PCM-0001411-001			5615-Mb(5-8)	12405	4498
1430	1430	PCM-0001412-001			5615-Mb(5-8)	15778	4636
1431	1431	PCM-0001413-001			5615-Mb(5-8)	16155	4077
1432	1432	PCM-0001414-001			5615-Mb(5-8)	29064	4601
1433	1433	PCM-0001415-001			5615-Mb(5-8)	24315	3339
1434	1434	PCM-0001416-001			5615-Mb(5-8)	10953	3273
1435	1435	PCM-0001417-001			5615-Mb(5-8)	15908	4625
1436	1436	PCM-0001418-001			5615-Mb(5-8)	12510	3608
1437	1437	PCM-0001419-001			5615-Mb(5-8)	18832	3874
1438	1438	PCM-0001420-001			5615-Mb(5-8)	5297	1505
1439	1439	PCM-0001421-001			5615-Mb(5-8)	17571	3653
1440	1440	PCM-0001422-001			5615-Mb(5-8)	13380	4001
1441	1441	PCM-0001423-001			5615-Mb(5-8)	19732	4978
1442	1442	PCM-0001424-001			5615-Mb(5-8)	16438	3316
1443	1443	PCM-0001425-001			5615-Mb(5-8)	11439	3633
1444	1444	PCM-0001426-001			5615-Mb(5-8)	15028	4171
1445	1445	PCM-0001427-001			5615-Mb(5-8)	17642	3841
1446	1446	PCM-0001428-001			5615-Mb(5-8)	25152	4287
1447	1447	PCM-0001429-001			5615-Mb(5-8)	14644	3785
1448	1448	PCM-0001430-001			5615-Mb(5-8)	20119	4291
1449	1449	PCM-0001431-001			5615-Mb(5-8)	10529	4302
1450	1450	PCM-0001432-001			5615-Mb(5-8)	12206	3991
1451	1451	PCM-0001433-001			5615-Mb(5-8)	13802	3003
1452	1452	PCM-0001434-001			5615-Mb(5-8)	19989	4640
1453	1453	PCM-0001435-001			5615-Mb(5-8)	12719	3904
1454	1454	PCM-0001436-001			5615-Mb(5-8)	11960	2824
1455	1455	PCM-0001437-001			5615-Mb(5-8)	19416	4399
1456	1456	PCM-0001438-001			5615-Mb(5-8)	20058	5619
1457	1457	PCM-0001439-001			5615-Mb(5-8)	32590	4189
1458	1458	PCM-0001440-001			5615-Mb(5-8)	6346	5814
1459	1459	PCM-0001441-001			5615-Mb(5-8)	36423	3455
1460	1460	PCM-0001442-001			5615-Mb(5-8)	19080	3812
1461	1461	PCM-0001443-001			5615-Mb(5-8)	18616	2964
1462	1462	PCM-0001444-001			5615-Mb(5-8)	21367	4038
1463	1463	PCM-0001445-001			5615-Mb(5-8)	31873	3832
1464	1464	PCM-0001446-001			5615-Mb(5-8)	11176	4045
1465	1465	PCM-0001447-001			5615-Mb(5-8)	23812	3871
1466	1466	PCM-0001448-001			5615-Mb(5-8)	11703	3720
1467	1467	PCM-0001449-001			5615-Mb(5-8)	9828	2831
1468	1468	PCM-0001450-001			5615-Mb(5-8)	14403	4125
1469	1469	PCM-0001451-001			5615-Mb(5-8)	18830	4223
1470	1470	PCM-0001452-001			5615-Mb(5-8)	13088	3433
1471	1471	PCM-0001453-001			5615-Mb(5-8)	13751	3757
1472	1472	PCM-0001454-001			5615-Mb(5-8)	10989	4507
1473	1473	PCM-0001455-001			5615-Mb(5-8)	13515	4068
1474	1474	PCM-0001456-001			5615-Mb(5-8)	16257	4350
1475	1475	PCM-0001457-001			5615-Mb(5-8)	20510	3571
1476	1476	PCM-0001458-001			5615-Mb(5-8)	20041	5601
1477	1477	PCM-0001459-001			5615-Mb(5-8)	15971	5632
1478	1478	PCM-0001460-001			5615-Mb(5-8)	20913	3256
1479	1479	PCM-0001461-001			5615-Mb(5-8)	13966	3872
1480	1480	PCM-0001462-001			5615-Mb(5-8)	9598	8449
1481	1481	PCM-0001463-001			5615-Mb(5-8)	10582	4848
1482	1482	PCM-0001464-001			5615-Mb(5-8)	4980	1460
1483	1483	PCM-0001465-001			5615-Mb(5-8)	5343	1484
1484	1484	PCM-0001466-001			5615-Mb(5-8)	4789	2542
1485	1485	PCM-0001467-001			5615-Mb(5-8)	16723	3268
1486	1486	PCM-0001468-001			5615-Mb(5-8)	12625	4696
1487	1487	PCM-0001469-001			5615-Mb(5-8)	19115	3348
1488	1488	PCM-0001470-001			5615-Mb(5-8)	24928	3776
1489	1489	PCM-0001471-001			5615-Mb(5-8)	13032	4514
1490	1490	PCM-0001472-001			5615-Mb(5-8)	5408	1529
1491	1491	PCM-0001473-001			5615-Mb(5-8)	20642	4098
1492	1492	PCM-0001474-001			5615-Mb(5-8)	17005	3993
1493	1493	PCM-0001475-001			5615-Mb(5-8)	37215	4094
1494	1494	PCM-0001476-001			5615-Mb(5-8)	15135	4497
1495	1495	PCM-0001477-001			5615-Mb(5-8)	14742	3799
1496	1496	PCM-0001478-001			5615-Mb(5-8)	13839	5467
1497	1497	PCM-0001479-001			5615-Mb(5-8)	16722	5206
1498	1498	PCM-0001480-001			5615-Mb(5-8)	14943	5277
1499	1499	PCM-0001481-001			5615-Mb(5-8)	21086	3785
1500	1500	PCM-0001482-001			5615-Mb(5-8)	8210	4381
1501	1501	PCM-0001483-001			5615-Mb(5-8)	26705	3594
1502	1502	PCM-0001484-001			5615-Mb(5-8)	18517	3099
1503	1503	PCM-0001485-001			5615-Mb(5-8)	13635	4375
1504	1504	PCM-0001486-001			5615-Mb(5-8)	6983	7708
1505	1505	PCM-0001487-001			5615-Mb(5-8)	17107	4047
1506	1506	PCM-0001488-001			5615-Mb(5-8)	14151	2922
1507	1507	PCM-0001489-001			5615-Mb(5-8)	22809	4062
1508	1508	PCM-0001490-001			5615-Mb(5-8)	37106	4509
1509	1509	PCM-0001491-001			5615-Mb(5-8)	29374	3013
1510	1510	PCM-0001492-001			5615-Mb(5-8)	15512	3670
1511	1511	PCM-0001493-001			5615-Mb(5-8)	50261	3739
1512	1512	PCM-0001494-001			5615-Mb(5-8)	15637	4659
1513	1513	PCM-0001495-001			5615-Mb(5-8)	30773	2679
1514	1514	PCM-0001496-001			5615-Mb(5-8)	11599	4950
1515	1515	PCM-0001497-001			5615-Mb(5-8)	15613	3972
1516	1516	PCM-0001498-001			5615-Mb(5-8)	17639	3559
1517	1517	PCM-0001499-001			5615-Mb(5-8)	5630	1573
1518	1518	PCM-0001500-001			5615-Mb(5-8)	19046	2302
1519	1519	PCM-0001501-001			5615-Mb(5-8)	18227	5902
1520	1520	PCM-0001502-001			5615-Mb(5-8)	14026	3906
1521	1521	PCM-0001503-001			5615-Mb(5-8)	9261	2958
1522	1522	PCM-0001504-001			5615-Mb(5-8)	11274	3929
1523	1523	PCM-0001505-001			5615-Mb(5-8)	16107	4130
1524	1524	PCM-0001506-001			5615-Mb(5-8)	20573	3278
1525	1525	PCM-0001507-001			5615-Mb(5-8)	12046	3817
1526	1526	PCM-0001508-001			5615-Mb(5-8)	18279	2978
1527	1527	PCM-0001509-001			5615-Mb(5-8)	21465	3187
1528	1528	PCM-0001510-001			5615-Mb(5-8)	23630	3818
1529	1529	PCM-0001511-001			5615-Mb(5-8)	19599	4008
1530	1530	PCM-0001512-001			5615-Mb(5-8)	35352	3512
1531	1531	PCM-0001513-001			5615-Mb(5-8)	13373	4707
1532	1532	PCM-0001514-001			5615-Mb(5-8)	5516	1655
1533	1533	PCM-0001515-001			5615-Mb(5-8)	28290	3741
1534	1534	PCM-0001516-001			5615-Mb(5-8)	21956	6287
1535	1535	PCM-0001517-001			5615-Mb(5-8)	21755	4674
1536	1536	PCM-0001518-001			5615-Mb(5-8)	5322	1512
1537	1537	PCM-0001519-001			5615-Mb(5-8)	28544	3078
1538	1538	PCM-0001520-001			5615-Mb(5-8)	15253	4180
1539	1539	PCM-0001521-001			5615-Mb(5-8)	30515	4043
1540	1540	PCM-0001522-001			5615-Mb(5-8)	25160	3222
1541	1541	PCM-0001523-001			5615-Mb(5-8)	7750	3091
1542	1542	PCM-0001524-001			5615-Mb(5-8)	7260	4132
1543	1543	PCM-0001525-001			5615-Mb(5-8)	10436	4153
1544	1544	PCM-0001526-001			5615-Mb(5-8)	8511	5221
1545	1545	PCM-0001527-001			5615-Mb(5-8)	18054	5136
1546	1546	PCM-0001528-001			5615-Mb(5-8)	16059	4601
1547	1547	PCM-0001529-001			5615-Mb(5-8)	26042	4881
1548	1548	PCM-0001530-001			5615-Mb(5-8)	13452	3833
1549	1549	PCM-0001531-001			5615-Mb(5-8)	15044	3528
1550	1550	PCM-0001532-001			5615-Mb(5-8)	13575	3584
1551	1551	PCM-0001533-001			5615-Mb(5-8)	14416	4381
1552	1552	PCM-0001534-001			5615-Mb(5-8)	37867	4347
1553	1553	PCM-0001535-001			5615-Mb(5-8)	11439	4909
1554	1554	PCM-0001536-001			5615-Mb(5-8)	9288	2720
1555	1555	PCM-0001537-001			5615-Mb(5-8)	34451	4280
1556	1556	PCM-0001538-001			5615-Mb(5-8)	28160	3723
1557	1557	PCM-0001539-001			5615-Mb(5-8)	17054	5394
1558	1558	PCM-0001540-001			5615-Mb(5-8)	24238	4054
1559	1559	PCM-0001541-001			5615-Mb(5-8)	27865	3311
1560	1560	PCM-0001542-001			5615-Mb(5-8)	27899	3483
1561	1561	PCM-0001543-001			5615-Mb(5-8)	23866	3347
1562	1562	PCM-0001544-001			5615-Mb(5-8)	15212	3890
1563	1563	PCM-0001545-001			5615-Mb(5-8)	11582	5313
1564	1564	PCM-0001546-001			5615-Mb(5-8)	20686	3619
1565	1565	PCM-0001547-001			5615-Mb(5-8)	24556	4471
1566	1566	PCM-0001548-001			5615-Mb(5-8)	21647	3489
1567	1567	PCM-0001549-001			5615-Mb(5-8)	12359	4064
1568	1568	PCM-0001549-002			5615-En(37-40)	11437	9861
1569	1569	PCM-0001550-001			5615-Mb(5-8)	29261	3856
1570	1570	PCM-0001551-001			5615-Mb(5-8)	5244	1481
1571	1571	PCM-0001552-001			5615-Mb(5-8)	29589	3502
1572	1572	PCM-0001553-001			5615-Mb(5-8)	18607	4657
1573	1573	PCM-0001554-001			5615-Mb(5-8)	10307	2931
1574	1574	PCM-0001555-001			5615-Mb(5-8)	11337	5863
1575	1575	PCM-0001556-001			5615-Mb(5-8)	13813	4430
1576	1576	PCM-0001557-001			5615-Mb(5-8)	16626	3125
1577	1577	PCM-0001558-001			5615-Mb(5-8)	20201	3572
1578	1578	PCM-0001559-001			5615-Mb(5-8)	4985	4808
1579	1579	PCM-0001560-001			5615-Mb(5-8)	19391	3810
1580	1580	PCM-0001561-001			5615-Mb(5-8)	16696	3033
1581	1581	PCM-0001562-001			5615-Mb(5-8)	19453	3359
1582	1582	PCM-0001563-001			5615-Mb(5-8)	23883	3048
1583	1583	PCM-0001564-001			5615-Mb(5-8)	19919	3082
1584	1584	PCM-0001565-001			5615-Mb(5-8)	19597	4323
1585	1585	PCM-0001566-001			5615-Mb(5-8)	30333	4050
1586	1586	PCM-0001567-001			5615-Mb(5-8)	22645	5208
1587	1587	PCM-0001568-001			5615-Mb(5-8)	18200	3863
1588	1588	PCM-0001569-001			5615-Mb(5-8)	11065	3693
1589	1589	PCM-0001570-001			5615-Mb(5-8)	21264	3169
1590	1590	PCM-0001571-001			5615-Mb(5-8)	27759	3760
1591	1591	PCM-0001572-001			5615-Mb(5-8)	20397	4396
1592	1592	PCM-0001572-002	Pyrithyldione		4847-Pre-A	37516	11579
1593	1593	PCM-0001572-003	PERSEDON	PYRITHYLDIONE	5615-Sco(5-8)	11411	9328
1594	1594	PCM-0001573-001			5615-Mb(5-8)	18911	3583
1595	1595	PCM-0001574-001			5615-Mb(5-8)	13530	3167
1596	1596	PCM-0001575-001			5615-Mb(5-8)	16103	3762
1597	1597	PCM-0001576-001			5615-Mb(5-8)	18188	3416
1598	1598	PCM-0001577-001			5615-Mb(5-8)	22572	3802
1599	1599	PCM-0001578-001			5615-Mb(5-8)	25936	4397
1600	1600	PCM-0001579-001			5615-Mb(5-8)	20428	3487
1601	1601	PCM-0001580-001			5615-Mb(5-8)	5385	1507
1602	1602	PCM-0001581-001			5615-Mb(5-8)	20105	3368
1603	1603	PCM-0001582-001			5615-Mb(5-8)	30369	3339
1604	1604	PCM-0001583-001			5615-Mb(5-8)	19830	2909
1605	1605	PCM-0001584-001			5615-Mb(5-8)	41803	2245
1606	1606	PCM-0001585-001			5615-Mb(5-8)	23970	5798
1607	1607	PCM-0001586-001			5615-Mb(5-8)	12782	4083
1608	1608	PCM-0001587-001			5615-Mb(5-8)	18455	2475
1609	1609	PCM-0001588-001			5615-Mb(5-8)	17354	3509
1610	1610	PCM-0001589-001			5615-Mb(5-8)	18609	2917
1611	1611	PCM-0001590-001			5615-Mb(5-8)	12647	3327
1612	1612	PCM-0001591-001			5615-Mb(5-8)	7923	2558
1613	1613	PCM-0001592-001			5615-Mb(5-8)	16030	2681
1614	1614	PCM-0001593-001			5615-Mb(5-8)	14319	3582
1615	1615	PCM-0001594-001			5615-Mb(5-8)	15664	2803
1616	1616	PCM-0001595-001			5615-Mb(5-8)	4306	4115
1617	1617	PCM-0001596-001			5615-Mb(5-8)	17673	2806
1618	1618	PCM-0001597-001			5615-Mb(5-8)	4608	3981
1619	1619	PCM-0001598-001			5615-Mb(5-8)	4732	1922
1620	1620	PCM-0001599-001			5615-Mb(5-8)	19073	3849
1621	1621	PCM-0001600-001			5615-Mb(5-8)	12636	3798
1622	1622	PCM-0001601-001			5615-Mb(5-8)	10972	3649
1623	1623	PCM-0001602-001			5615-Mb(5-8)	18166	3553
1624	1624	PCM-0001603-001			5615-Mb(5-8)	17114	3410
1625	1625	PCM-0001604-001			5615-Mb(5-8)	19895	2088
1626	1626	PCM-0001605-001			5615-Mb(5-8)	8467	3616
1627	1627	PCM-0001606-001			5615-Mb(5-8)	17389	4330
1628	1628	PCM-0001607-001			5615-Mb(5-8)	15108	2503
1629	1629	PCM-0001608-001			5615-Mb(5-8)	16616	3016
1630	1630	PCM-0001609-001			5615-Mb(5-8)	4967	1439
1631	1631	PCM-0001610-001			5615-Mb(5-8)	17594	3796
1632	1632	PCM-0001611-001			5615-Mb(5-8)	6796	3407
1633	1633	PCM-0001612-001			5615-Mb(5-8)	15448	4228
1634	1634	PCM-0001613-001			5615-Mb(5-8)	5888	3006
1635	1635	PCM-0001614-001			5615-Mb(5-8)	25290	3517
1636	1636	PCM-0001615-001			5615-Mb(5-8)	21720	3081
1637	1637	PCM-0001616-001			5615-Mb(5-8)	18546	3659
1638	1638	PCM-0001617-001			5615-Mb(5-8)	16847	4362
1639	1639	PCM-0001618-001			5615-Mb(5-8)	4368	2126
1640	1640	PCM-0001619-001			5615-Mb(5-8)	16368	4322
1641	1641	PCM-0001620-001			5615-Mb(5-8)	19594	3583
1642	1642	PCM-0001621-001			5615-Mb(5-8)	26571	3654
1643	1643	PCM-0001622-001			5615-Mb(5-8)	17133	2523
1644	1644	PCM-0001623-001			5615-Mb(5-8)	17109	3565
1645	1645	PCM-0001624-001			5615-Mb(5-8)	15285	3292
1646	1646	PCM-0001625-001			5615-Mb(5-8)	18511	3718
1647	1647	PCM-0001626-001			5615-Mb(5-8)	23200	3531
1648	1648	PCM-0001627-001			5615-Mb(5-8)	47521	3037
1649	1649	PCM-0001628-001			5615-Mb(5-8)	4796	4328
1650	1650	PCM-0001629-001			5615-Mb(5-8)	9678	3819
1651	1651	PCM-0001630-001			5615-Mb(5-8)	22647	3162
1652	1652	PCM-0001631-001			5615-Mb(5-8)	14900	5993
1653	1653	PCM-0001632-001			5615-Mb(5-8)	35395	3408
1654	1654	PCM-0001633-001			5615-Mb(5-8)	23473	3785
1655	1655	PCM-0001634-001			5615-Mb(5-8)	17981	3931
1656	1656	PCM-0001635-001			5615-Mb(5-8)	16020	4714
1657	1657	PCM-0001636-001			5615-Mb(5-8)	6080	1762
1658	1658	PCM-0001637-001			5615-Mb(5-8)	26169	3426
1659	1659	PCM-0001638-001			5615-Mb(5-8)	10817	4273
1660	1660	PCM-0001639-001			5615-Mb(5-8)	30991	4341
1661	1661	PCM-0001640-001			5615-Mb(5-8)	13812	5222
1662	1662	PCM-0001641-001			5615-Mb(5-8)	5734	1604
1663	1663	PCM-0001642-001			5615-Mb(5-8)	18402	3708
1664	1664	PCM-0001643-001			5615-Mb(5-8)	18871	3426
1665	1665	PCM-0001644-001			5615-Mb(5-8)	20886	2721
1666	1666	PCM-0001645-001			5615-Mb(5-8)	15496	3679
1667	1667	PCM-0001646-001			5615-Mb(5-8)	19565	4832
1668	1668	PCM-0001647-001			5615-Mb(5-8)	12028	3593
1669	1669	PCM-0001648-001			5615-Mb(5-8)	26170	4445
1670	1670	PCM-0001649-001			5615-Mb(5-8)	5354	2344
1671	1671	PCM-0001650-001			5615-Mb(5-8)	22555	2999
1672	1672	PCM-0001651-001			5615-Mb(5-8)	7416	3184
1673	1673	PCM-0001652-001			5615-Mb(5-8)	26014	3326
1674	1674	PCM-0001653-001			5615-Mb(5-8)	11452	4296
1675	1675	PCM-0001654-001			5615-Mb(5-8)	27539	2957
1676	1676	PCM-0001655-001			5615-Mb(5-8)	21808	3736
1677	1677	PCM-0001656-001			5615-Mb(5-8)	15743	3196
1678	1678	PCM-0001657-001			5615-Mb(5-8)	18299	2619
1679	1679	PCM-0001658-001			5615-Mb(5-8)	25745	4318
1680	1680	PCM-0001659-001			5615-Mb(5-8)	27784	4378
1681	1681	PCM-0001660-001			5615-Mb(5-8)	5569	9510
1682	1682	PCM-0001661-001			5615-Mb(5-8)	12253	3327
1683	1683	PCM-0001662-001			5615-Mb(5-8)	24882	3805
1684	1684	PCM-0001663-001			5615-Mb(5-8)	14674	2546
1685	1685	PCM-0001664-001			5615-Mb(5-8)	11623	6846
1686	1686	PCM-0001665-001			5615-Mb(5-8)	15047	3965
1687	1687	PCM-0001666-001			5615-Mb(5-8)	16278	4045
1688	1688	PCM-0001667-001			5615-Mb(5-8)	13872	3049
1689	1689	PCM-0001668-001			5615-Mb(5-8)	13506	2966
1690	1690	PCM-0001669-001			5615-Mb(5-8)	20397	3678
1691	1691	PCM-0001670-001			5615-Mb(5-8)	16609	3439
1692	1692	PCM-0001671-001			5615-Mb(5-8)	8212	4717
1693	1693	PCM-0001672-001			5615-Mb(5-8)	10462	5324
1694	1694	PCM-0001673-001			5615-Mb(5-8)	14810	3494
1695	1695	PCM-0001674-001			5615-Mb(5-8)	34360	3578
1696	1696	PCM-0001675-001			5615-Mb(5-8)	5793	5815
1697	1697	PCM-0001676-001			5615-Mb(5-8)	12651	4198
1698	1698	PCM-0001677-001			5615-Mb(5-8)	16962	4674
1699	1699	PCM-0001678-001			5615-Mb(5-8)	21988	3875
1700	1700	PCM-0001679-001			5615-Mb(5-8)	20218	3851
1701	1701	PCM-0001680-001			5615-Mb(5-8)	24960	3531
1702	1702	PCM-0001681-001			5615-Mb(5-8)	4676	4445
1703	1703	PCM-0001682-001			5615-Mb(5-8)	40627	4737
1704	1704	PCM-0001683-001			5615-Mb(5-8)	15614	4632
1705	1705	PCM-0001684-001			5615-Mb(5-8)	18724	4191
1706	1706	PCM-0001685-001			5615-Mb(5-8)	12015	5919
1707	1707	PCM-0001686-001			5615-Mb(5-8)	20243	5044
1708	1708	PCM-0001687-001			5615-Mb(5-8)	34666	2518
1709	1709	PCM-0001688-001			5615-Mb(5-8)	8466	4562
1710	1710	PCM-0001689-001			5615-Mb(5-8)	16289	5067
1711	1711	PCM-0001690-001			5615-Mb(5-8)	22938	3811
1712	1712	PCM-0001691-001			5615-Mb(5-8)	37162	3882
1713	1713	PCM-0001692-001			5615-Mb(5-8)	10503	5257
1714	1714	PCM-0001693-001			5615-Mb(5-8)	30439	3391
1715	1715	PCM-0001694-001			5615-Mb(5-8)	4843	1797
1716	1716	PCM-0001695-001			5615-Mb(5-8)	14628	3492
1717	1717	PCM-0001696-001			5615-Mb(5-8)	28238	4119
1718	1718	PCM-0001697-001			5615-Mb(5-8)	14862	3364
1719	1719	PCM-0001698-001			5615-Mb(5-8)	10293	5600
1720	1720	PCM-0001699-001			5615-Mb(5-8)	12302	6140
1721	1721	PCM-0001700-001			5615-Mb(5-8)	25867	3601
1722	1722	PCM-0001701-001			5615-Mb(5-8)	13180	4805
1723	1723	PCM-0001702-001			5615-Mb(5-8)	25702	4254
1724	1724	PCM-0001703-001			5615-Mb(5-8)	18279	3232
1725	1725	PCM-0001704-001			5615-Mb(5-8)	17299	3706
1726	1726	PCM-0001705-001			5615-Mb(5-8)	19753	4493
1727	1727	PCM-0001706-001			5615-Mb(5-8)	15435	3502
1728	1728	PCM-0001707-001			5615-Mb(5-8)	20026	3812
1729	1729	PCM-0001708-001			5615-Mb(5-8)	19004	4489
1730	1730	PCM-0001709-001			5615-Mb(5-8)	17265	5043
1731	1731	PCM-0001710-001			5615-Mb(5-8)	7791	1722
1732	1732	PCM-0001711-001			5615-Mb(5-8)	39893	4224
1733	1733	PCM-0001712-001			5615-Mb(5-8)	16894	4381
1734	1734	PCM-0001713-001			5615-Mb(5-8)	11753	2989
1735	1735	PCM-0001714-001			5615-Mb(5-8)	20426	4579
1736	1736	PCM-0001715-001			5615-Mb(5-8)	25218	4823
1737	1737	PCM-0001716-001			5615-Mb(5-8)	47187	3369
1738	1738	PCM-0001717-001			5615-Mb(5-8)	36859	4151
1739	1739	PCM-0001718-001			5615-Mb(5-8)	6252	7035
1740	1740	PCM-0001719-001			5615-Mb(5-8)	18574	6197
1741	1741	PCM-0001720-001			5615-Mb(5-8)	18655	6134
1742	1742	PCM-0001721-001			5615-Mb(5-8)	21288	4099
1743	1743	PCM-0001722-001			5615-Mb(5-8)	11872	4523
1744	1744	PCM-0001723-001			5615-Mb(5-8)	5379	1851
1745	1745	PCM-0001724-001			5615-Mb(5-8)	17621	3685
1746	1746	PCM-0001725-001			5615-Mb(5-8)	21964	3315
1747	1747	PCM-0001726-001			5615-Mb(5-8)	9897	4789
1748	1748	PCM-0001727-001			5615-Mb(5-8)	14200	3762
1749	1749	PCM-0001728-001			5615-Mb(5-8)	14513	4005
1750	1750	PCM-0001729-001			5615-Mb(5-8)	10491	5644
1751	1751	PCM-0001730-001			5615-Mb(5-8)	26785	4144
1752	1752	PCM-0001731-001			5615-Mb(5-8)	19138	2585
1753	1753	PCM-0001732-001			5615-Mb(5-8)	26610	4274
1754	1754	PCM-0001733-001			5615-Mb(5-8)	25604	4964
1755	1755	PCM-0001734-001			5615-Mb(5-8)	15374	3722
1756	1756	PCM-0001735-001			5615-Mb(5-8)	14746	4701
1757	1757	PCM-0001736-001			5615-Mb(5-8)	11983	4002
1758	1758	PCM-0001737-001			5615-Mb(5-8)	18734	3442
1759	1759	PCM-0001738-001			5615-Mb(5-8)	9859	5192
1760	1760	PCM-0001739-001			5615-Mb(5-8)	19173	3975
1761	1761	PCM-0001740-001			5615-Mb(5-8)	17154	3422
1762	1762	PCM-0001741-001			5615-Mb(5-8)	17768	3625
1763	1763	PCM-0001742-001			5615-Mb(5-8)	16088	3668
1764	1764	PCM-0001743-001			5615-Mb(5-8)	9068	2145
1765	1765	PCM-0001744-001			5615-Mb(5-8)	14947	3574
1766	1766	PCM-0001745-001			5615-Mb(5-8)	14347	3247
1767	1767	PCM-0001746-001			5615-Mb(5-8)	14070	4583
1768	1768	PCM-0001747-001			5615-Mb(5-8)	14058	4385
1769	1769	PCM-0001748-001			5615-Mb(5-8)	41543	2689
1770	1770	PCM-0001749-001			5615-Mb(5-8)	12461	4367
1771	1771	PCM-0001750-001			5615-Mb(5-8)	11962	4946
1772	1772	PCM-0001751-001			5615-Mb(5-8)	35464	3521
1773	1773	PCM-0001752-001			5615-Mb(5-8)	21685	5340
1774	1774	PCM-0001753-001			5615-Mb(5-8)	23068	7411
1775	1775	PCM-0001754-001			5615-Mb(5-8)	21978	4664
1776	1776	PCM-0001755-001			5615-Mb(5-8)	26115	2889
1777	1777	PCM-0001756-001			5615-Mb(5-8)	12751	5971
1778	1778	PCM-0001757-001			5615-Mb(5-8)	19185	5054
1779	1779	PCM-0001758-001			5615-Mb(5-8)	19314	4157
1780	1780	PCM-0001759-001			5615-Mb(5-8)	10688	4750
1781	1781	PCM-0001760-001			5615-Mb(5-8)	21398	3971
1782	1782	PCM-0001761-001			5615-Mb(5-8)	10470	5122
1783	1783	PCM-0001762-001			5615-Mb(5-8)	9947	4538
1784	1784	PCM-0001763-001			5615-Mb(5-8)	11452	3544
1785	1785	PCM-0001764-001			5615-Mb(5-8)	21354	4229
1786	1786	PCM-0001765-001			5615-Mb(5-8)	17494	4158
1787	1787	PCM-0001766-001			5615-Mb(5-8)	23117	2983
1788	1788	PCM-0001767-001			5615-Mb(5-8)	12789	4395
1789	1789	PCM-0001768-001			5615-Mb(5-8)	19334	3802
1790	1790	PCM-0001769-001			5615-Mb(5-8)	26036	3955
1791	1791	PCM-0001770-001			5615-Mb(5-8)	13957	3714
1792	1792	PCM-0001771-001			5615-Mb(5-8)	12998	5683
1793	1793	PCM-0001772-001			5615-Mb(5-8)	15795	3562
1794	1794	PCM-0001773-001			5615-Mb(5-8)	15854	4378
1795	1795	PCM-0001774-001			5615-Mb(5-8)	27405	4119
1796	1796	PCM-0001775-001			5615-Mb(5-8)	8205	4504
1797	1797	PCM-0001776-001			5615-Mb(5-8)	20733	4478
1798	1798	PCM-0001777-001			5615-Mb(5-8)	23358	3692
1799	1799	PCM-0001778-001			5615-Mb(5-8)	5561	4659
1800	1800	PCM-0001779-001			5615-Mb(5-8)	11340	6173
1801	1801	PCM-0001780-001			5615-Mb(5-8)	18821	4301
1802	1802	PCM-0001781-001			5615-Mb(5-8)	12786	4218
1803	1803	PCM-0001782-001			5615-Mb(5-8)	15483	6125
1804	1804	PCM-0001783-001			5615-Mb(5-8)	12143	4550
1805	1805	PCM-0001784-001			5615-Mb(5-8)	13065	4423
1806	1806	PCM-0001785-001			5615-Mb(5-8)	17946	3151
1807	1807	PCM-0001786-001			5615-Mb(5-8)	7177	4724
1808	1808	PCM-0001787-001			5615-Mb(5-8)	12458	3813
1809	1809	PCM-0001788-001			5615-Mb(5-8)	7542	3703
1810	1810	PCM-0001789-001			5615-Mb(5-8)	11734	3680
1811	1811	PCM-0001790-001			5615-Mb(5-8)	27123	4829
1812	1812	PCM-0001791-001			5615-Mb(5-8)	11994	4038
1813	1813	PCM-0001792-001			5615-Mb(5-8)	23492	5259
1814	1814	PCM-0001793-001			5615-Mb(5-8)	15241	3986
1815	1815	PCM-0001794-001			5615-Mb(5-8)	19307	4146
1816	1816	PCM-0001795-001			5615-Mb(5-8)	5713	21352
1817	1817	PCM-0001796-001			5615-Mb(5-8)	4826	4143
1818	1818	PCM-0001797-001			5615-Mb(5-8)	16541	4319
1819	1819	PCM-0001798-001			5615-Mb(5-8)	13616	4097
1820	1820	PCM-0001799-001			5615-Mb(5-8)	23661	4331
1821	1821	PCM-0001800-001			5615-Mb(5-8)	9851	3793
1822	1822	PCM-0001801-001			5615-Mb(5-8)	19569	3510
1823	1823	PCM-0001802-001			5615-Mb(5-8)	12710	5027
1824	1824	PCM-0001803-001			5615-Mb(5-8)	24005	3736
1825	1825	PCM-0001804-001			5615-Mb(5-8)	8248	2001
1826	1826	PCM-0001805-001			5615-Mb(5-8)	11088	4305
1827	1827	PCM-0001806-001			5615-Mb(5-8)	17688	3866
1828	1828	PCM-0001807-001			5615-Mb(5-8)	14135	4364
1829	1829	PCM-0001808-001			5615-Mb(5-8)	5588	1612
1830	1830	PCM-0001809-001			5615-Mb(5-8)	14385	3780
1831	1831	PCM-0001810-001			5615-Mb(5-8)	11297	4946
1832	1832	PCM-0001811-001			5615-Mb(5-8)	22139	3697
1833	1833	PCM-0001812-001			5615-Mb(5-8)	13706	6392
1834	1834	PCM-0001813-001			5615-Mb(5-8)	19165	5177
1835	1835	PCM-0001814-001			5615-Mb(5-8)	28043	3987
1836	1836	PCM-0001815-001			5615-Mb(5-8)	18557	3477
1837	1837	PCM-0001816-001			5615-Mb(5-8)	28150	2427
1838	1838	PCM-0001817-001			5615-Mb(5-8)	25290	4510
1839	1839	PCM-0001818-001			5615-Mb(5-8)	5479	1572
1840	1840	PCM-0001819-001			5615-Mb(5-8)	14164	4328
1841	1841	PCM-0001820-001			5615-Mb(5-8)	21615	3333
1842	1842	PCM-0001821-001			5615-Mb(5-8)	5049	1447
1843	1843	PCM-0001822-001			5615-Mb(5-8)	19022	3215
1844	1844	PCM-0001823-001			5615-Mb(5-8)	26298	3294
1845	1845	PCM-0001824-001			5615-Mb(5-8)	14677	3519
1846	1846	PCM-0001825-001			5615-Mb(5-8)	13870	4601
1847	1847	PCM-0001826-001			5615-Mb(5-8)	18150	2739
1848	1848	PCM-0001827-001			5615-Mb(5-8)	17960	4586
1849	1849	PCM-0001828-001			5615-Mb(5-8)	7604	4739
1850	1850	PCM-0001829-001			5615-Mb(5-8)	6340	3358
1851	1851	PCM-0001830-001			5615-Mb(5-8)	4948	1376
1852	1852	PCM-0001831-001			5615-Mb(5-8)	31129	2876
1853	1853	PCM-0001832-001			5615-Mb(5-8)	10798	4202
1854	1854	PCM-0001833-001			5615-Mb(5-8)	12764	2619
1855	1855	PCM-0001834-001			5615-Mb(5-8)	5011	1391
1856	1856	PCM-0001835-001			5615-Mb(5-8)	13294	3464
1857	1857	PCM-0001836-001			5615-Mb(5-8)	22518	5026
1858	1858	PCM-0001837-001			5615-Mb(5-8)	25986	3332
1859	1859	PCM-0001838-001			5615-Mb(5-8)	48557	2768
1860	1860	PCM-0001839-001			5615-Mb(5-8)	19381	5840
1861	1861	PCM-0001840-001			5615-Mb(5-8)	18183	3630
1862	1862	PCM-0001841-001			5615-Mb(5-8)	11944	3592
1863	1863	PCM-0001842-001			5615-Mb(5-8)	12556	3320
1864	1864	PCM-0001843-001			5615-Mb(5-8)	33591	3919
1865	1865	PCM-0001844-001			5615-Mb(5-8)	20513	4932
1866	1866	PCM-0001845-001			5615-Mb(5-8)	26500	3445
1867	1867	PCM-0001846-001			5615-Mb(5-8)	9010	3916
1868	1868	PCM-0001847-001			5615-Mb(5-8)	4503	4209
1869	1869	PCM-0001848-001			5615-Mb(5-8)	19499	3628
1870	1870	PCM-0001849-001			5615-Mb(5-8)	23629	3040
1871	1871	PCM-0001850-001			5615-Mb(5-8)	13334	5676
1872	1872	PCM-0001851-001			5615-Mb(5-8)	36526	3297
1873	1873	PCM-0001852-001			5615-Mb(5-8)	19794	4728
1874	1874	PCM-0001853-001			5615-Mb(5-8)	8458	5271
1875	1875	PCM-0001854-001			5615-Mb(5-8)	5347	1540
1876	1876	PCM-0001855-001			5615-Mb(5-8)	14369	4570
1877	1877	PCM-0001856-001			5615-Mb(5-8)	7743	6396
1878	1878	PCM-0001857-001			5615-Mb(5-8)	15902	3583
1879	1879	PCM-0001858-001			5615-Mb(5-8)	4958	3134
1880	1880	PCM-0001859-001			5615-Mb(5-8)	15822	4686
1881	1881	PCM-0001860-001			5615-Mb(5-8)	18821	3732
1882	1882	PCM-0001861-001			5615-Mb(5-8)	7789	6122
1883	1883	PCM-0001862-001			5615-Mb(5-8)	28740	3872
1884	1884	PCM-0001863-001			5615-Mb(5-8)	17496	4641
1885	1885	PCM-0001864-001			5615-Mb(5-8)	21327	4327
1886	1886	PCM-0001865-001			5615-Mb(5-8)	16682	3206
1887	1887	PCM-0001866-001			5615-Mb(5-8)	14084	2451
1888	1888	PCM-0001867-001			5615-Mb(5-8)	15721	4306
1889	1889	PCM-0001868-001			5615-Mb(5-8)	11575	3637
1890	1890	PCM-0001869-001			5615-Mb(5-8)	11918	4234
1891	1891	PCM-0001870-001			5615-Mb(5-8)	13088	3256
1892	1892	PCM-0001871-001			5615-Mb(5-8)	25670	4156
1893	1893	PCM-0001872-001			5615-Mb(5-8)	26809	3182
1894	1894	PCM-0001873-001			5615-Mb(5-8)	21625	3684
1895	1895	PCM-0001874-001			5615-Mb(5-8)	19366	3915
1896	1896	PCM-0001875-001			5615-Mb(5-8)	49224	3068
1897	1897	PCM-0001876-001			5615-Mb(5-8)	21588	3100
1898	1898	PCM-0001877-001			5615-Mb(5-8)	25698	3241
1899	1899	PCM-0001878-001			5615-Mb(5-8)	17344	4710
1900	1900	PCM-0001879-001			5615-Mb(5-8)	27243	3261
1901	1901	PCM-0001879-002		LIPOAMIDE	5615-Sco(5-8)	11145	8553
1902	1902	PCM-0001880-001			5615-Mb(5-8)	25219	5405
1903	1903	PCM-0001881-001			5615-Mb(5-8)	13687	3152
1904	1904	PCM-0001882-001			5615-Mb(5-8)	8379	5207
1905	1905	PCM-0001883-001			5615-Mb(5-8)	28534	4320
1906	1906	PCM-0001884-001			5615-Mb(5-8)	22114	5714
1907	1907	PCM-0001885-001			5615-Mb(5-8)	19517	2868
1908	1908	PCM-0001886-001			5615-Mb(5-8)	13052	3272
1909	1909	PCM-0001887-001			5615-Mb(5-8)	22781	3381
1910	1910	PCM-0001888-001			5615-Mb(5-8)	7275	5188
1911	1911	PCM-0001889-001			5615-Mb(5-8)	4980	3677
1912	1912	PCM-0001890-001			5615-Mb(5-8)	5193	3077
1913	1913	PCM-0001891-001			5615-Mb(5-8)	13289	3580
1914	1914	PCM-0001892-001			5615-Mb(5-8)	36525	2846
1915	1915	PCM-0001893-001			5615-Mb(5-8)	25576	2990
1916	1916	PCM-0001894-001			5615-Mb(5-8)	9551	3293
1917	1917	PCM-0001895-001			5615-Mb(5-8)	19038	3613
1918	1918	PCM-0001896-001			5615-Mb(5-8)	15759	3733
1919	1919	PCM-0001897-001			5615-Mb(5-8)	15805	3739
1920	1920	PCM-0001898-001			5615-Mb(5-8)	32720	3890
1921	1921	PCM-0001899-001			5615-Mb(5-8)	21982	4007
1922	1922	PCM-0001900-001			5615-Mb(5-8)	14142	4559
1923	1923	PCM-0001901-001			5615-Mb(5-8)	16396	3280
1924	1924	PCM-0001902-001			5615-Mb(5-8)	16201	2993
1925	1925	PCM-0001903-001			5615-Mb(5-8)	12867	2596
1926	1926	PCM-0001904-001			5615-Mb(5-8)	20254	3217
1927	1927	PCM-0001905-001			5615-Mb(5-8)	14072	3072
1928	1928	PCM-0001906-001			5615-Mb(5-8)	4810	2141
1929	1929	PCM-0001907-001			5615-Mb(5-8)	27223	4438
1930	1930	PCM-0001908-001			5615-Mb(5-8)	11220	3670
1931	1931	PCM-0001909-001			5615-Mb(5-8)	12393	3867
1932	1932	PCM-0001910-001			5615-Mb(5-8)	26145	2764
1933	1933	PCM-0001911-001			5615-Mb(5-8)	14279	3905
1934	1934	PCM-0001912-001			5615-Mb(5-8)	12662	2175
1935	1935	PCM-0001913-001			5615-Mb(5-8)	23920	3596
1936	1936	PCM-0001914-001			5615-Mb(5-8)	13897	4870
1937	1937	PCM-0001915-001			5615-Mb(5-8)	20792	3192
1938	1938	PCM-0001916-001			5615-Mb(5-8)	12820	3258
1939	1939	PCM-0001917-001			5615-Mb(5-8)	17241	5192
1940	1940	PCM-0001918-001			5615-Mb(5-8)	23525	4241
1941	1941	PCM-0001919-001			5615-Mb(5-8)	17183	4863
1942	1942	PCM-0001920-001			5615-Mb(5-8)	19229	3269
1943	1943	PCM-0001921-001			5615-Mb(5-8)	14595	3714
1944	1944	PCM-0001922-001			5615-Mb(5-8)	20897	4815
1945	1945	PCM-0001923-001			5615-Mb(5-8)	13496	3559
1946	1946	PCM-0001924-001			5615-Mb(5-8)	24565	3698
1947	1947	PCM-0001925-001			5615-Mb(5-8)	5329	1592
1948	1948	PCM-0001926-001			5615-Mb(5-8)	16845	3469
1949	1949	PCM-0001927-001			5615-Mb(5-8)	19376	3975
1950	1950	PCM-0001928-001			5615-Mb(5-8)	8946	3192
1951	1951	PCM-0001929-001			5615-Mb(5-8)	13319	3468
1952	1952	PCM-0001930-001			5615-Mb(5-8)	19738	4061
1953	1953	PCM-0001931-001			5615-Mb(5-8)	15231	4900
1954	1954	PCM-0001932-001			5615-Mb(5-8)	5512	4328
1955	1955	PCM-0001933-001			5615-Mb(5-8)	14011	4105
1956	1956	PCM-0001934-001			5615-Mb(5-8)	10908	2822
1957	1957	PCM-0001935-001			5615-Mb(5-8)	2650	3347
1958	1958	PCM-0001936-001			5615-Mb(5-8)	14541	2983
1959	1959	PCM-0001937-001			5615-Mb(5-8)	19051	5150
1960	1960	PCM-0001938-001			5615-Mb(5-8)	19143	3437
1961	1961	PCM-0001939-001			5615-Mb(5-8)	17936	2764
1962	1962	PCM-0001940-001			5615-Mb(5-8)	10859	4242
1963	1963	PCM-0001941-001			5615-Mb(5-8)	47528	3022
1964	1964	PCM-0001942-001			5615-Mb(5-8)	23782	3266
1965	1965	PCM-0001943-001			5615-Mb(5-8)	14050	4121
1966	1966	PCM-0001944-001			5615-Mb(5-8)	25024	3696
1967	1967	PCM-0001945-001			5615-Mb(5-8)	5272	1519
1968	1968	PCM-0001946-001			5615-Mb(5-8)	11325	3898
1969	1969	PCM-0001947-001			5615-Mb(5-8)	10202	2996
1970	1970	PCM-0001948-001			5615-Mb(5-8)	15634	5878
1971	1971	PCM-0001949-001			5615-Mb(5-8)	14347	4368
1972	1972	PCM-0001950-001			5615-Mb(5-8)	17468	3880
1973	1973	PCM-0001951-001			5615-Mb(5-8)	27963	3705
1974	1974	PCM-0001952-001			5615-Mb(5-8)	28290	4432
1975	1975	PCM-0001953-001			5615-Mb(5-8)	8964	3602
1976	1976	PCM-0001954-001			5615-Mb(5-8)	9664	6769
1977	1977	PCM-0001955-001			5615-Mb(5-8)	38443	3194
1978	1978	PCM-0001956-001			5615-Mb(5-8)	7898	1462
1979	1979	PCM-0001957-001			5615-Mb(5-8)	32934	4307
1980	1980	PCM-0001958-001			5615-Mb(5-8)	18205	3590
1981	1981	PCM-0001959-001			5615-Mb(5-8)	5052	4792
1982	1982	PCM-0001960-001			5615-Mb(5-8)	17591	3448
1983	1983	PCM-0001961-001			5615-Mb(5-8)	12637	4127
1984	1984	PCM-0001962-001			5615-Mb(5-8)	14637	3830
1985	1985	PCM-0001963-001			5615-Mb(5-8)	13264	4672
1986	1986	PCM-0001964-001			5615-Mb(5-8)	12232	4271
1987	1987	PCM-0001965-001			5615-Mb(5-8)	27560	3121
1988	1988	PCM-0001966-001			5615-Mb(5-8)	32144	3982
1989	1989	PCM-0001967-001			5615-Mb(5-8)	23023	4368
1990	1990	PCM-0001968-001			5615-Mb(5-8)	12112	4208
1991	1991	PCM-0001969-001			5615-Mb(5-8)	14013	4481
1992	1992	PCM-0001970-001			5615-Mb(5-8)	17785	5579
1993	1993	PCM-0001971-001			5615-Mb(5-8)	25371	3780
1994	1994	PCM-0001972-001			5615-Mb(5-8)	5278	2747
1995	1995	PCM-0001973-001			5615-Mb(5-8)	12326	4825
1996	1996	PCM-0001974-001			5615-Mb(5-8)	17289	4876
1997	1997	PCM-0001975-001			5615-Mb(5-8)	6635	2722
1998	1998	PCM-0001976-001			5615-Mb(5-8)	20744	3351
1999	1999	PCM-0001977-001			5615-Mb(5-8)	14642	3716
[truncated: 93,342 more rows]

## Sheet: Controls
Plate_Number	Plate_Barcode	Control	GFP	DsRed
1	4847-Pre-A	mecA+ Only	3509	25526
1	4847-Pre-A	mecA+ Only	3754	20057
1	4847-Pre-A	mecA+ Only	3831	25712
1	4847-Pre-A	mecA+ Only	3931	21217
1	4847-Pre-A	mecA+ Only	3907	19039
1	4847-Pre-A	mecA+ Only	3939	20492
1	4847-Pre-A	mecA+ Only	3849	26743
1	4847-Pre-A	mecA+ Only	3866	19255
1	4847-Pre-A	mecA+ Only	3704	20544
1	4847-Pre-A	mecA+ Only	3848	18883
1	4847-Pre-A	mecA+ Only	3957	27657
1	4847-Pre-A	mecA+ Only	3904	25955
1	4847-Pre-A	mecA+ Only	3798	21920
1	4847-Pre-A	mecA+ Only	3846	25419
1	4847-Pre-A	mecA+ Only	3881	26885
1	4847-Pre-A	mecA+ Only	3838	20404
1	4847-Pre-A	mecA+ Only	3941	22610
1	4847-Pre-A	mecA+ Only	3844	22878
1	4847-Pre-A	mecA+ Only	3877	24194
1	4847-Pre-A	mecA+ Only	4027	20828
1	4847-Pre-A	mecA+ Only	3851	32540
1	4847-Pre-A	mecA+ Only	3738	19687
1	4847-Pre-A	mecA+ Only	3925	30659
1	4847-Pre-A	mecA+ Only	3748	23166
1	4847-Pre-A	mecA+ Only	3567	25037
1	4847-Pre-A	mecA+ Only	3820	18943
1	4847-Pre-A	mecA+ Only	3883	18733
1	4847-Pre-A	mecA+ Only	3859	19846
1	4847-Pre-A	mecA+ Only	3850	21332
1	4847-Pre-A	mecA+ Only	3837	18162
1	4847-Pre-A	mecA+ Only	3722	25673
1	4847-Pre-A	mecA+ Only	3747	31769
1	4847-Pre-A	mecA+ Only	3779	23395
1	4847-Pre-A	mecA+ Only	3993	19520
1	4847-Pre-A	mecA+ Only	4079	20979
1	4847-Pre-A	mecA+ Only	4101	22695
1	4847-Pre-A	mecA+ Only	4162	21702
1	4847-Pre-A	mecA+ Only	4110	25088
1	4847-Pre-A	mecA+ Only	4025	21293
1	4847-Pre-A	mecA+ Only	4089	20121
1	4847-Pre-A	mecA+ Only	4157	33134
1	4847-Pre-A	mecA+ Only	4044	27563
1	4847-Pre-A	mecA+ Only	4211	31165
1	4847-Pre-A	mecA+ Only	4239	21376
1	4847-Pre-A	mecA+ Only	4093	27509
1	4847-Pre-A	mecA+ Only	4261	37600
1	4847-Pre-A	mecA+ Only	3929	20899
1	4847-Pre-A	mecA+ Only	3995	27568
1	4847-Pre-A	mecA+ Only	4079	26914
1	4847-Pre-A	mecA+ Only	4276	22766
1	4847-Pre-A	mecA+ Only	4105	26194
1	4847-Pre-A	mecA+ Only	4261	35920
1	4847-Pre-A	mecA+ Only	3972	24851
1	4847-Pre-A	mecA+ Only	3953	24350
1	4847-Pre-A	mecA+ Only	4111	20315
1	4847-Pre-A	mecA+ Only	4035	22618
1	4847-Pre-A	mecA+ Only	4133	19978
1	4847-Pre-A	mecA+ Only	4248	30181
1	4847-Pre-A	mecA+ Only	4073	20461
1	4847-Pre-A	mecA+ Only	3840	24617
1	4847-Pre-A	mecA+ Only	4218	20133
1	4847-Pre-A	mecA+ Only	4279	31476
1	4847-Pre-A	mecA+ Only	3980	20452
1	4847-Pre-A	mecA+ Only	3739	22114
1	4847-Pre-A	mecA- only	90849	1139
1	4847-Pre-A	mecA- only	96995	1277
1	4847-Pre-A	mecA- only	80924	1190
1	4847-Pre-A	mecA- only	81431	1254
1	4847-Pre-A	mecA- only	81265	1193
1	4847-Pre-A	mecA- only	78582	1256
1	4847-Pre-A	mecA- only	78595	1273
1	4847-Pre-A	mecA- only	76203	1246
1	4847-Pre-A	mecA- only	86670	1142
1	4847-Pre-A	mecA- only	87740	1249
1	4847-Pre-A	mecA- only	81810	1200
1	4847-Pre-A	mecA- only	80656	1142
1	4847-Pre-A	mecA- only	78912	1187
1	4847-Pre-A	mecA- only	78466	1256
1	4847-Pre-A	mecA- only	83456	1184
1	4847-Pre-A	mecA- only	86201	1326
1	4847-Pre-A	mecA- only	106002	1435
1	4847-Pre-A	mecA- only	90118	1334
1	4847-Pre-A	mecA- only	63617	1263
1	4847-Pre-A	mecA- only	136061	1462
1	4847-Pre-A	mecA- only	79657	1126
1	4847-Pre-A	mecA- only	69818	1195
1	4847-Pre-A	mecA- only	74690	1219
1	4847-Pre-A	mecA- only	76405	1213
1	4847-Pre-A	mecA- only	78795	1224
1	4847-Pre-A	mecA- only	81724	1283
1	4847-Pre-A	mecA- only	82382	1252
1	4847-Pre-A	mecA- only	82462	1270
1	4847-Pre-A	mecA- only	80724	1226
1	4847-Pre-A	mecA- only	83075	1258
1	4847-Pre-A	mecA- only	76675	1222
1	4847-Pre-A	mecA- only	89539	1209
1	4847-Pre-A	mecA- only	98221	1235
1	4847-Pre-A	mecA- only	79115	1283
1	4847-Pre-A	mecA- only	85162	1275
1	4847-Pre-A	mecA- only	78579	1267
1	4847-Pre-A	mecA- only	98175	1293
1	4847-Pre-A	mecA- only	79013	1264
1	4847-Pre-A	mecA- only	91237	1321
1	4847-Pre-A	mecA- only	85240	1320
1	4847-Pre-A	mecA- only	83276	1275
1	4847-Pre-A	mecA- only	97234	1287
1	4847-Pre-A	mecA- only	83549	1286
1	4847-Pre-A	mecA- only	88705	1290
1	4847-Pre-A	mecA- only	88645	1248
1	4847-Pre-A	mecA- only	102790	1341
1	4847-Pre-A	mecA- only	87369	1340
1	4847-Pre-A	mecA- only	84521	1294
1	4847-Pre-A	mecA- only	96733	1321
1	4847-Pre-A	mecA- only	106424	1309
1	4847-Pre-A	mecA- only	89299	1320
1	4847-Pre-A	mecA- only	96696	1324
1	4847-Pre-A	mecA- only	85092	1209
1	4847-Pre-A	mecA- only	77243	1250
1	4847-Pre-A	mecA- only	82036	1244
1	4847-Pre-A	mecA- only	85342	1252
1	4847-Pre-A	mecA- only	73931	1273
1	4847-Pre-A	mecA- only	84376	1266
1	4847-Pre-A	mecA- only	77354	1283
1	4847-Pre-A	mecA- only	88772	1354
1	4847-Pre-A	mecA- only	89241	1284
1	4847-Pre-A	mecA- only	87718	1291
1	4847-Pre-A	mecA- only	82267	1316
1	4847-Pre-A	mecA- only	90252	1262
1	4847-Pre-A	Non-fluorescent mecA-	4561	1714
1	4847-Pre-A	Non-fluorescent mecA-	5046	1833
1	4847-Pre-A	Non-fluorescent mecA-	4257	1544
1	4847-Pre-A	Non-fluorescent mecA-	5656	2028
1	4847-Pre-A	Non-fluorescent mecA-	5734	2045
1	4847-Pre-A	Non-fluorescent mecA-	5376	1940
1	4847-Pre-A	Non-fluorescent mecA-	5147	1837
1	4847-Pre-A	Non-fluorescent mecA-	5267	1846
1	4847-Pre-A	Non-fluorescent mecA-	5209	1850
1	4847-Pre-A	Non-fluorescent mecA-	5370	1914
1	4847-Pre-A	Non-fluorescent mecA-	5573	1985
1	4847-Pre-A	Non-fluorescent mecA-	5353	1905
1	4847-Pre-A	Non-fluorescent mecA-	4295	1556
1	4847-Pre-A	Non-fluorescent mecA-	5454	1948
1	4847-Pre-A	Non-fluorescent mecA-	5229	1876
1	4847-Pre-A	Non-fluorescent mecA-	5361	1918
1	4847-Pre-A	Non-fluorescent mecA-	6029	2121
1	4847-Pre-A	Non-fluorescent mecA-	5647	2009
1	4847-Pre-A	Non-fluorescent mecA-	5289	1897
1	4847-Pre-A	Non-fluorescent mecA-	5381	1908
1	4847-Pre-A	Non-fluorescent mecA-	5495	1626
1	4847-Pre-A	Non-fluorescent mecA-	5962	2118
1	4847-Pre-A	Non-fluorescent mecA-	5236	1865
1	4847-Pre-A	Non-fluorescent mecA-	5129	1832
1	4847-Pre-A	Non-fluorescent mecA-	5704	2013
1	4847-Pre-A	Non-fluorescent mecA-	5179	1837
1	4847-Pre-A	Non-fluorescent mecA-	5342	1859
1	4847-Pre-A	Non-fluorescent mecA-	5152	1847
1	4847-Pre-A	Non-fluorescent mecA-	5703	2029
1	4847-Pre-A	Non-fluorescent mecA-	5266	1897
1	4847-Pre-A	Non-fluorescent mecA-	5138	1824
1	4847-Pre-A	Non-fluorescent mecA-	4353	1601
1	4847-Pre-A	Non-fluorescent mecA-	5198	1916
1	4847-Pre-A	Non-fluorescent mecA-	5852	2105
1	4847-Pre-A	Non-fluorescent mecA-	5962	2136
1	4847-Pre-A	Non-fluorescent mecA-	6304	2277
1	4847-Pre-A	Non-fluorescent mecA-	4953	1799
1	4847-Pre-A	Non-fluorescent mecA-	5619	2008
1	4847-Pre-A	Non-fluorescent mecA-	5559	2017
1	4847-Pre-A	Non-fluorescent mecA-	5225	1887
1	4847-Pre-A	Non-fluorescent mecA-	5913	2130
1	4847-Pre-A	Non-fluorescent mecA-	5442	1939
1	4847-Pre-A	Non-fluorescent mecA-	4622	1667
1	4847-Pre-A	Non-fluorescent mecA-	5854	2104
1	4847-Pre-A	Non-fluorescent mecA-	4660	1693
1	4847-Pre-A	Non-fluorescent mecA-	4534	1645
1	4847-Pre-A	Non-fluorescent mecA-	5372	1908
1	4847-Pre-A	Non-fluorescent mecA-	5447	1982
1	4847-Pre-A	Non-fluorescent mecA-	5906	2109
1	4847-Pre-A	Non-fluorescent mecA-	5968	2132
1	4847-Pre-A	Non-fluorescent mecA-	5695	2054
1	4847-Pre-A	Non-fluorescent mecA-	6104	2186
1	4847-Pre-A	Non-fluorescent mecA-	6039	2164
1	4847-Pre-A	Non-fluorescent mecA-	4356	1567
1	4847-Pre-A	Non-fluorescent mecA-	5367	1943
1	4847-Pre-A	Non-fluorescent mecA-	4385	1573
1	4847-Pre-A	Non-fluorescent mecA-	5633	2013
1	4847-Pre-A	Non-fluorescent mecA-	5709	2059
1	4847-Pre-A	Non-fluorescent mecA-	5628	1988
1	4847-Pre-A	Non-fluorescent mecA-	5803	2041
1	4847-Pre-A	Non-fluorescent mecA-	4471	1595
1	4847-Pre-A	Non-fluorescent mecA-	5421	1948
1	4847-Pre-A	Non-fluorescent mecA-	4187	1526
1	4847-Pre-A	Non-fluorescent mecA-	3871	1451
1	4847-Pre-A	No Treatment	39198	10709
1	4847-Pre-A	No Treatment	36162	10287
1	4847-Pre-A	No Treatment	34934	10433
1	4847-Pre-A	No Treatment	36811	10575
1	4847-Pre-A	No Treatment	38925	10717
1	4847-Pre-A	No Treatment	35242	9504
1	4847-Pre-A	No Treatment	33930	9212
1	4847-Pre-A	No Treatment	32487	9266
1	4847-Pre-A	No Treatment	34869	10579
1	4847-Pre-A	No Treatment	36171	10978
1	4847-Pre-A	No Treatment	36834	11642
1	4847-Pre-A	No Treatment	50207	17618
1	4847-Pre-A	No Treatment	38088	10643
1	4847-Pre-A	No Treatment	40455	11345
1	4847-Pre-A	No Treatment	41459	13162
1	4847-Pre-A	No Treatment	40183	11588
1	4847-Pre-A	No Treatment	39074	12987
1	4847-Pre-A	No Treatment	37243	9936
1	4847-Pre-A	No Treatment	40821	13529
1	4847-Pre-A	No Treatment	35840	10807
1	4847-Pre-A	No Treatment	40169	12117
1	4847-Pre-A	No Treatment	42306	13531
1	4847-Pre-A	6 uM Fox	4840	21194
1	4847-Pre-A	6 uM Fox	4692	11648
1	4847-Pre-A	6 uM Fox	4769	19465
1	4847-Pre-A	6 uM Fox	5010	20137
1	4847-Pre-A	6 uM Fox	5010	18977
1	4847-Pre-A	6 uM Fox	4868	16870
1	4847-Pre-A	6 uM Fox	5050	21392
1	4847-Pre-A	6 uM Fox	5401	24898
1	4847-Pre-A	6 uM Fox	4965	21663
1	4847-Pre-A	6 uM Fox	4711	12901
1	4847-Pre-A	6 uM Fox	4879	21005
1	4847-Pre-A	6 uM Fox	5256	21968
1	4847-Pre-A	6 uM Fox	5275	20599
1	4847-Pre-A	6 uM Fox	5615	22608
1	4847-Pre-A	6 uM Fox	5410	18860
1	4847-Pre-A	6 uM Fox	5371	18763
1	4847-Pre-A	6 uM Fox	5467	21911
1	4847-Pre-A	6 uM Fox	5421	26863
1	4847-Pre-A	6 uM Fox	5276	21845
1	4847-Pre-A	6 uM Fox	5311	21523
1	4847-Pre-A	6 uM Fox	5286	17864
1	4847-Pre-A	6 uM Fox	5372	24946
1	4847-Pre-A	150 uM Fox	5798	2719
1	4847-Pre-A	150 uM Fox	5818	2761
1	4847-Pre-A	150 uM Fox	5670	2755
1	4847-Pre-A	150 uM Fox	6503	3132
1	4847-Pre-A	150 uM Fox	6088	2950
1	4847-Pre-A	150 uM Fox	5990	2813
1	4847-Pre-A	150 uM Fox	5546	2651
1	4847-Pre-A	150 uM Fox	5668	2741
1	4847-Pre-A	150 uM Fox	5706	2768
1	4847-Pre-A	150 uM Fox	4560	2248
1	4847-Pre-A	150 uM Fox	6367	3072
1	4847-Pre-A	150 uM Fox	6089	2928
1	4847-Pre-A	150 uM Fox	6469	3109
1	4847-Pre-A	150 uM Fox	6484	3149
1	4847-Pre-A	150 uM Fox	6012	2779
1	4847-Pre-A	150 uM Fox	6150	2951
1	4847-Pre-A	150 uM Fox	6216	2951
1	4847-Pre-A	150 uM Fox	6194	2989
1	4847-Pre-A	150 uM Fox	5997	2920
1	4847-Pre-A	150 uM Fox	5644	2752
2	4847-Pre-B	mecA+ Only	3577	27609
2	4847-Pre-B	mecA+ Only	3840	25099
2	4847-Pre-B	mecA+ Only	3664	21991
2	4847-Pre-B	mecA+ Only	3995	30528
2	4847-Pre-B	mecA+ Only	3813	26949
2	4847-Pre-B	mecA+ Only	4022	23227
2	4847-Pre-B	mecA+ Only	4043	21083
2	4847-Pre-B	mecA+ Only	4013	21325
2	4847-Pre-B	mecA+ Only	3932	21207
2	4847-Pre-B	mecA+ Only	3847	21903
2	4847-Pre-B	mecA+ Only	3785	23318
2	4847-Pre-B	mecA+ Only	3883	25682
2	4847-Pre-B	mecA+ Only	3681	28284
2	4847-Pre-B	mecA+ Only	3798	23565
2	4847-Pre-B	mecA+ Only	3824	22164
2	4847-Pre-B	mecA+ Only	3794	23737
2	4847-Pre-B	mecA+ Only	3991	30700
2	4847-Pre-B	mecA+ Only	3958	24843
2	4847-Pre-B	mecA+ Only	3663	23854
2	4847-Pre-B	mecA+ Only	4273	47396
2	4847-Pre-B	mecA+ Only	3675	26318
2	4847-Pre-B	mecA+ Only	3782	29452
2	4847-Pre-B	mecA+ Only	3768	26683
2	4847-Pre-B	mecA+ Only	3766	29277
2	4847-Pre-B	mecA+ Only	3918	27477
2	4847-Pre-B	mecA+ Only	3889	20924
2	4847-Pre-B	mecA+ Only	4034	38873
2	4847-Pre-B	mecA+ Only	3895	23794
2	4847-Pre-B	mecA+ Only	3880	20550
2	4847-Pre-B	mecA+ Only	3920	20759
2	4847-Pre-B	mecA+ Only	3765	26274
2	4847-Pre-B	mecA+ Only	3527	19597
2	4847-Pre-B	mecA+ Only	3836	21103
2	4847-Pre-B	mecA+ Only	4100	29369
2	4847-Pre-B	mecA+ Only	4231	22812
2	4847-Pre-B	mecA+ Only	4189	29305
2	4847-Pre-B	mecA+ Only	4311	17562
2	4847-Pre-B	mecA+ Only	4409	36268
2	4847-Pre-B	mecA+ Only	4294	20669
2	4847-Pre-B	mecA+ Only	3908	23140
2	4847-Pre-B	mecA+ Only	4047	27250
2	4847-Pre-B	mecA+ Only	4224	29627
2	4847-Pre-B	mecA+ Only	4234	23638
2	4847-Pre-B	mecA+ Only	4119	30217
2	4847-Pre-B	mecA+ Only	4033	23760
2	4847-Pre-B	mecA+ Only	4000	23821
2	4847-Pre-B	mecA+ Only	4044	26296
2	4847-Pre-B	mecA+ Only	4032	26968
2	4847-Pre-B	mecA+ Only	4300	30110
2	4847-Pre-B	mecA+ Only	4389	34901
2	4847-Pre-B	mecA+ Only	4265	21897
2	4847-Pre-B	mecA+ Only	4295	21976
2	4847-Pre-B	mecA+ Only	3998	25645
2	4847-Pre-B	mecA+ Only	3981	28830
2	4847-Pre-B	mecA+ Only	4179	35506
2	4847-Pre-B	mecA+ Only	4063	26481
2	4847-Pre-B	mecA+ Only	4066	22844
2	4847-Pre-B	mecA+ Only	3976	24355
2	4847-Pre-B	mecA+ Only	4117	22556
2	4847-Pre-B	mecA+ Only	4056	28036
2	4847-Pre-B	mecA+ Only	4221	21774
2	4847-Pre-B	mecA+ Only	3971	24114
2	4847-Pre-B	mecA+ Only	4043	22527
2	4847-Pre-B	mecA+ Only	3755	21687
2	4847-Pre-B	mecA- only	86821	1165
2	4847-Pre-B	mecA- only	81489	1249
2	4847-Pre-B	mecA- only	85492	1286
2	4847-Pre-B	mecA- only	92961	1288
2	4847-Pre-B	mecA- only	74767	1224
2	4847-Pre-B	mecA- only	85230	1330
2	4847-Pre-B	mecA- only	79635	1256
2	4847-Pre-B	mecA- only	85282	1270
2	4847-Pre-B	mecA- only	82963	1237
2	4847-Pre-B	mecA- only	80491	1280
2	4847-Pre-B	mecA- only	87139	1265
2	4847-Pre-B	mecA- only	88422	1211
2	4847-Pre-B	mecA- only	84720	1211
2	4847-Pre-B	mecA- only	82890	1234
2	4847-Pre-B	mecA- only	84333	1253
2	4847-Pre-B	mecA- only	91430	1314
2	4847-Pre-B	mecA- only	91480	1358
2	4847-Pre-B	mecA- only	89254	1352
2	4847-Pre-B	mecA- only	82200	1385
2	4847-Pre-B	mecA- only	87264	1345
2	4847-Pre-B	mecA- only	88225	1276
2	4847-Pre-B	mecA- only	81156	1263
2	4847-Pre-B	mecA- only	86475	1261
2	4847-Pre-B	mecA- only	91148	1310
2	4847-Pre-B	mecA- only	78567	1281
2	4847-Pre-B	mecA- only	89689	1307
2	4847-Pre-B	mecA- only	90322	1363
2	4847-Pre-B	mecA- only	81896	1352
2	4847-Pre-B	mecA- only	84128	1224
2	4847-Pre-B	mecA- only	67298	1274
2	4847-Pre-B	mecA- only	78498	1260
2	4847-Pre-B	mecA- only	85414	1242
2	4847-Pre-B	mecA- only	94377	1292
2	4847-Pre-B	mecA- only	90591	1394
2	4847-Pre-B	mecA- only	76444	1405
2	4847-Pre-B	mecA- only	102060	1502
2	4847-Pre-B	mecA- only	83669	1419
2	4847-Pre-B	mecA- only	96032	1526
2	4847-Pre-B	mecA- only	79545	1390
2	4847-Pre-B	mecA- only	84659	1365
2	4847-Pre-B	mecA- only	84322	1406
2	4847-Pre-B	mecA- only	89715	1413
2	4847-Pre-B	mecA- only	85682	1420
2	4847-Pre-B	mecA- only	90919	1433
2	4847-Pre-B	mecA- only	87987	1357
2	4847-Pre-B	mecA- only	89878	1332
2	4847-Pre-B	mecA- only	91794	1417
2	4847-Pre-B	mecA- only	82707	1356
2	4847-Pre-B	mecA- only	88498	1465
2	4847-Pre-B	mecA- only	100746	1540
2	4847-Pre-B	mecA- only	83282	1419
2	4847-Pre-B	mecA- only	92430	1441
2	4847-Pre-B	mecA- only	87318	1306
2	4847-Pre-B	mecA- only	80363	1342
2	4847-Pre-B	mecA- only	85382	1383
2	4847-Pre-B	mecA- only	93274	1341
2	4847-Pre-B	mecA- only	87516	1398
2	4847-Pre-B	mecA- only	86901	1400
2	4847-Pre-B	mecA- only	89544	1393
2	4847-Pre-B	mecA- only	85021	1374
2	4847-Pre-B	mecA- only	88514	1369
2	4847-Pre-B	mecA- only	90664	1395
2	4847-Pre-B	mecA- only	85006	1393
2	4847-Pre-B	mecA- only	88104	1291
2	4847-Pre-B	Non-fluorescent mecA-	5072	1905
2	4847-Pre-B	Non-fluorescent mecA-	4053	1509
2	4847-Pre-B	Non-fluorescent mecA-	5635	2040
2	4847-Pre-B	Non-fluorescent mecA-	5618	2044
2	4847-Pre-B	Non-fluorescent mecA-	5583	2044
2	4847-Pre-B	Non-fluorescent mecA-	5277	1929
2	4847-Pre-B	Non-fluorescent mecA-	5174	1855
2	4847-Pre-B	Non-fluorescent mecA-	5171	1889
2	4847-Pre-B	Non-fluorescent mecA-	5280	1916
2	4847-Pre-B	Non-fluorescent mecA-	5256	1908
2	4847-Pre-B	Non-fluorescent mecA-	5264	1940
2	4847-Pre-B	Non-fluorescent mecA-	5329	1929
2	4847-Pre-B	Non-fluorescent mecA-	5680	2056
2	4847-Pre-B	Non-fluorescent mecA-	5387	1984
2	4847-Pre-B	Non-fluorescent mecA-	5294	1926
2	4847-Pre-B	Non-fluorescent mecA-	5305	1930
2	4847-Pre-B	Non-fluorescent mecA-	5525	1955
2	4847-Pre-B	Non-fluorescent mecA-	5920	2150
2	4847-Pre-B	Non-fluorescent mecA-	5282	1910
2	4847-Pre-B	Non-fluorescent mecA-	5834	2120
2	4847-Pre-B	Non-fluorescent mecA-	4992	1823
2	4847-Pre-B	Non-fluorescent mecA-	5619	2052
2	4847-Pre-B	Non-fluorescent mecA-	4682	1722
2	4847-Pre-B	Non-fluorescent mecA-	5945	2183
2	4847-Pre-B	Non-fluorescent mecA-	5432	1997
2	4847-Pre-B	Non-fluorescent mecA-	5440	1999
2	4847-Pre-B	Non-fluorescent mecA-	5905	2173
2	4847-Pre-B	Non-fluorescent mecA-	5267	1897
2	4847-Pre-B	Non-fluorescent mecA-	5574	2018
2	4847-Pre-B	Non-fluorescent mecA-	5302	1940
2	4847-Pre-B	Non-fluorescent mecA-	5086	1680
2	4847-Pre-B	Non-fluorescent mecA-	4751	1776
2	4847-Pre-B	Non-fluorescent mecA-	5542	2074
2	4847-Pre-B	Non-fluorescent mecA-	5756	2142
2	4847-Pre-B	Non-fluorescent mecA-	6044	2253
2	4847-Pre-B	Non-fluorescent mecA-	6037	2249
2	4847-Pre-B	Non-fluorescent mecA-	40885	1663
2	4847-Pre-B	Non-fluorescent mecA-	6106	2237
2	4847-Pre-B	Non-fluorescent mecA-	5291	1927
2	4847-Pre-B	Non-fluorescent mecA-	5594	2080
2	4847-Pre-B	Non-fluorescent mecA-	5434	1997
2	4847-Pre-B	Non-fluorescent mecA-	6344	2331
2	4847-Pre-B	Non-fluorescent mecA-	5899	2158
2	4847-Pre-B	Non-fluorescent mecA-	5861	2150
2	4847-Pre-B	Non-fluorescent mecA-	4632	1677
2	4847-Pre-B	Non-fluorescent mecA-	5783	2108
2	4847-Pre-B	Non-fluorescent mecA-	5621	2083
2	4847-Pre-B	Non-fluorescent mecA-	5706	2081
2	4847-Pre-B	Non-fluorescent mecA-	5775	2092
2	4847-Pre-B	Non-fluorescent mecA-	6075	2213
2	4847-Pre-B	Non-fluorescent mecA-	6201	2268
2	4847-Pre-B	Non-fluorescent mecA-	5099	1874
2	4847-Pre-B	Non-fluorescent mecA-	6600	2404
2	4847-Pre-B	Non-fluorescent mecA-	5446	1985
2	4847-Pre-B	Non-fluorescent mecA-	5258	1882
2	4847-Pre-B	Non-fluorescent mecA-	5637	2040
2	4847-Pre-B	Non-fluorescent mecA-	5838	2123
2	4847-Pre-B	Non-fluorescent mecA-	5797	2118
2	4847-Pre-B	Non-fluorescent mecA-	5709	2082
2	4847-Pre-B	Non-fluorescent mecA-	5513	2002
2	4847-Pre-B	Non-fluorescent mecA-	5363	1946
2	4847-Pre-B	Non-fluorescent mecA-	5824	2129
2	4847-Pre-B	Non-fluorescent mecA-	5113	1889
2	4847-Pre-B	Non-fluorescent mecA-	4941	1868
2	4847-Pre-B	No Treatment	36374	10542
2	4847-Pre-B	No Treatment	41090	15500
2	4847-Pre-B	No Treatment	41644	14591
2	4847-Pre-B	No Treatment	38642	12793
2	4847-Pre-B	No Treatment	38434	11521
2	4847-Pre-B	No Treatment	38209	11137
2	4847-Pre-B	No Treatment	37258	9945
2	4847-Pre-B	No Treatment	36540	11955
2	4847-Pre-B	No Treatment	38485	10628
2	4847-Pre-B	No Treatment	36054	10581
2	4847-Pre-B	No Treatment	37629	10749
2	4847-Pre-B	No Treatment	46109	17245
2	4847-Pre-B	No Treatment	42227	15280
2	4847-Pre-B	No Treatment	41313	13863
2	4847-Pre-B	No Treatment	39459	11631
2	4847-Pre-B	No Treatment	36468	12423
2	4847-Pre-B	No Treatment	34939	11707
2	4847-Pre-B	No Treatment	37543	10586
2	4847-Pre-B	No Treatment	35369	11338
2	4847-Pre-B	No Treatment	39564	11558
2	4847-Pre-B	No Treatment	41795	12616
2	4847-Pre-B	No Treatment	39090	11883
2	4847-Pre-B	6 uM Fox	5087	23967
2	4847-Pre-B	6 uM Fox	5003	24626
2	4847-Pre-B	6 uM Fox	4809	20702
2	4847-Pre-B	6 uM Fox	5126	24776
2	4847-Pre-B	6 uM Fox	4927	21253
2	4847-Pre-B	6 uM Fox	5168	24457
2	4847-Pre-B	6 uM Fox	5200	26255
2	4847-Pre-B	6 uM Fox	5360	28640
2	4847-Pre-B	6 uM Fox	5116	24093
2	4847-Pre-B	6 uM Fox	5004	22895
2	4847-Pre-B	6 uM Fox	4975	22757
2	4847-Pre-B	6 uM Fox	5488	26734
2	4847-Pre-B	6 uM Fox	5329	24959
2	4847-Pre-B	6 uM Fox	5391	24587
2	4847-Pre-B	6 uM Fox	5075	25349
2	4847-Pre-B	6 uM Fox	5700	27572
2	4847-Pre-B	6 uM Fox	5487	29208
2	4847-Pre-B	6 uM Fox	5482	27925
2	4847-Pre-B	6 uM Fox	5198	26489
2	4847-Pre-B	6 uM Fox	5460	30632
2	4847-Pre-B	6 uM Fox	5243	25864
2	4847-Pre-B	6 uM Fox	5252	28034
2	4847-Pre-B	150 uM Fox	5876	2851
2	4847-Pre-B	150 uM Fox	5976	2946
2	4847-Pre-B	150 uM Fox	6268	3079
2	4847-Pre-B	150 uM Fox	5831	2814
2	4847-Pre-B	150 uM Fox	6535	3157
2	4847-Pre-B	150 uM Fox	6269	3062
2	4847-Pre-B	150 uM Fox	5769	2812
2	4847-Pre-B	150 uM Fox	5759	2761
2	4847-Pre-B	150 uM Fox	5608	2797
2	4847-Pre-B	150 uM Fox	5045	2554
2	4847-Pre-B	150 uM Fox	7165	5267
2	4847-Pre-B	150 uM Fox	6322	3131
2	4847-Pre-B	150 uM Fox	6331	3100
2	4847-Pre-B	150 uM Fox	6328	3083
2	4847-Pre-B	150 uM Fox	6100	3018
2	4847-Pre-B	150 uM Fox	6505	3225
2	4847-Pre-B	150 uM Fox	5984	2942
2	4847-Pre-B	150 uM Fox	5950	2925
2	4847-Pre-B	150 uM Fox	6053	2995
2	4847-Pre-B	150 uM Fox	5374	2687
3	4847-Pre-C	mecA+ Only	3379	23468
3	4847-Pre-C	mecA+ Only	3498	23012
3	4847-Pre-C	mecA+ Only	3309	19759
3	4847-Pre-C	mecA+ Only	3412	18488
3	4847-Pre-C	mecA+ Only	3475	21706
3	4847-Pre-C	mecA+ Only	3491	18343
3	4847-Pre-C	mecA+ Only	3321	17680
3	4847-Pre-C	mecA+ Only	3364	17001
3	4847-Pre-C	mecA+ Only	3511	24719
3	4847-Pre-C	mecA+ Only	3377	17382
3	4847-Pre-C	mecA+ Only	3336	18165
3	4847-Pre-C	mecA+ Only	3390	20579
3	4847-Pre-C	mecA+ Only	3269	18031
3	4847-Pre-C	mecA+ Only	3443	19450
3	4847-Pre-C	mecA+ Only	3404	19412
3	4847-Pre-C	mecA+ Only	3427	17457
3	4847-Pre-C	mecA+ Only	3489	19037
3	4847-Pre-C	mecA+ Only	3413	19395
3	4847-Pre-C	mecA+ Only	3626	24693
3	4847-Pre-C	mecA+ Only	3503	21339
3	4847-Pre-C	mecA+ Only	3240	21901
3	4847-Pre-C	mecA+ Only	3325	22128
3	4847-Pre-C	mecA+ Only	3388	24191
3	4847-Pre-C	mecA+ Only	3279	19922
3	4847-Pre-C	mecA+ Only	3238	16630
3	4847-Pre-C	mecA+ Only	3307	16521
3	4847-Pre-C	mecA+ Only	3352	20167
3	4847-Pre-C	mecA+ Only	3329	16923
3	4847-Pre-C	mecA+ Only	3244	17288
3	4847-Pre-C	mecA+ Only	3270	16717
3	4847-Pre-C	mecA+ Only	3259	21968
3	4847-Pre-C	mecA+ Only	3191	21510
3	4847-Pre-C	mecA+ Only	3360	21460
3	4847-Pre-C	mecA+ Only	3438	20497
3	4847-Pre-C	mecA+ Only	3545	24473
3	4847-Pre-C	mecA+ Only	3749	33151
3	4847-Pre-C	mecA+ Only	3671	21337
3	4847-Pre-C	mecA+ Only	3695	28857
3	4847-Pre-C	mecA+ Only	3545	22883
3	4847-Pre-C	mecA+ Only	3712	24823
3	4847-Pre-C	mecA+ Only	3583	22529
3	4847-Pre-C	mecA+ Only	3743	24384
3	4847-Pre-C	mecA+ Only	3805	26006
3	4847-Pre-C	mecA+ Only	3747	24888
3	4847-Pre-C	mecA+ Only	3603	20089
3	4847-Pre-C	mecA+ Only	3528	19576
3	4847-Pre-C	mecA+ Only	3465	20523
3	4847-Pre-C	mecA+ Only	3830	28358
3	4847-Pre-C	mecA+ Only	3755	23251
3	4847-Pre-C	mecA+ Only	3757	32409
3	4847-Pre-C	mecA+ Only	3651	18859
3	4847-Pre-C	mecA+ Only	3511	25172
3	4847-Pre-C	mecA+ Only	3485	19976
3	4847-Pre-C	mecA+ Only	3519	24229
3	4847-Pre-C	mecA+ Only	3474	20292
3	4847-Pre-C	mecA+ Only	3522	26170
3	4847-Pre-C	mecA+ Only	3484	20891
3	4847-Pre-C	mecA+ Only	3639	25570
3	4847-Pre-C	mecA+ Only	3704	24499
3	4847-Pre-C	mecA+ Only	3650	22031
3	4847-Pre-C	mecA+ Only	3597	21286
3	4847-Pre-C	mecA+ Only	3890	30654
3	4847-Pre-C	mecA+ Only	3487	19955
3	4847-Pre-C	mecA+ Only	3294	19542
3	4847-Pre-C	mecA- only	72223	1100
3	4847-Pre-C	mecA- only	68847	1129
3	4847-Pre-C	mecA- only	67969	1123
3	4847-Pre-C	mecA- only	66671	1185
3	4847-Pre-C	mecA- only	68976	1106
3	4847-Pre-C	mecA- only	69757	1215
3	4847-Pre-C	mecA- only	63634	1169
3	4847-Pre-C	mecA- only	66556	1149
3	4847-Pre-C	mecA- only	66349	1119
3	4847-Pre-C	mecA- only	65561	1131
3	4847-Pre-C	mecA- only	65792	1135
3	4847-Pre-C	mecA- only	70017	1113
3	4847-Pre-C	mecA- only	69500	1135
3	4847-Pre-C	mecA- only	65468	1157
3	4847-Pre-C	mecA- only	71178	1141
3	4847-Pre-C	mecA- only	67155	1195
3	4847-Pre-C	mecA- only	67716	1170
3	4847-Pre-C	mecA- only	65741	1190
3	4847-Pre-C	mecA- only	67922	1199
3	4847-Pre-C	mecA- only	63300	1179
3	4847-Pre-C	mecA- only	69547	1153
3	4847-Pre-C	mecA- only	64939	1130
3	4847-Pre-C	mecA- only	66958	1131
3	4847-Pre-C	mecA- only	70033	1171
3	4847-Pre-C	mecA- only	71975	1171
3	4847-Pre-C	mecA- only	70300	1172
3	4847-Pre-C	mecA- only	66081	1122
3	4847-Pre-C	mecA- only	70005	1191
3	4847-Pre-C	mecA- only	69576	1049
3	4847-Pre-C	mecA- only	66107	1116
3	4847-Pre-C	mecA- only	68605	1111
3	4847-Pre-C	mecA- only	71541	1114
3	4847-Pre-C	mecA- only	77862	1147
3	4847-Pre-C	mecA- only	83754	1233
3	4847-Pre-C	mecA- only	77968	1228
3	4847-Pre-C	mecA- only	80595	1258
3	4847-Pre-C	mecA- only	77235	1291
3	4847-Pre-C	mecA- only	81973	1232
3	4847-Pre-C	mecA- only	77016	1263
3	4847-Pre-C	mecA- only	77649	1266
3	4847-Pre-C	mecA- only	74400	1248
3	4847-Pre-C	mecA- only	79273	1350
3	4847-Pre-C	mecA- only	73945	1225
3	4847-Pre-C	mecA- only	83621	1250
3	4847-Pre-C	mecA- only	78810	1211
3	4847-Pre-C	mecA- only	78709	1232
3	4847-Pre-C	mecA- only	77384	1359
3	4847-Pre-C	mecA- only	81308	1244
3	4847-Pre-C	mecA- only	80182	1301
3	4847-Pre-C	mecA- only	79742	1229
3	4847-Pre-C	mecA- only	75738	1327
3	4847-Pre-C	mecA- only	93760	1404
3	4847-Pre-C	mecA- only	77801	1231
3	4847-Pre-C	mecA- only	79723	1246
3	4847-Pre-C	mecA- only	76779	1276
3	4847-Pre-C	mecA- only	75991	1217
3	4847-Pre-C	mecA- only	73735	1240
3	4847-Pre-C	mecA- only	91017	1336
3	4847-Pre-C	mecA- only	73604	1230
3	4847-Pre-C	mecA- only	84948	1373
3	4847-Pre-C	mecA- only	82892	1165
3	4847-Pre-C	mecA- only	79108	1266
3	4847-Pre-C	mecA- only	76140	1271
3	4847-Pre-C	mecA- only	82272	1164
3	4847-Pre-C	Non-fluorescent mecA-	5236	2013
3	4847-Pre-C	Non-fluorescent mecA-	3758	1422
3	4847-Pre-C	Non-fluorescent mecA-	4460	1679
3	4847-Pre-C	Non-fluorescent mecA-	5071	1895
3	4847-Pre-C	Non-fluorescent mecA-	3334	1440
3	4847-Pre-C	Non-fluorescent mecA-	4699	1752
3	4847-Pre-C	Non-fluorescent mecA-	4438	1642
3	4847-Pre-C	Non-fluorescent mecA-	4771	1760
3	4847-Pre-C	Non-fluorescent mecA-	4414	1640
3	4847-Pre-C	Non-fluorescent mecA-	4786	1780
3	4847-Pre-C	Non-fluorescent mecA-	4491	1665
3	4847-Pre-C	Non-fluorescent mecA-	4727	1781
3	4847-Pre-C	Non-fluorescent mecA-	3747	1410
3	4847-Pre-C	Non-fluorescent mecA-	4605	1729
3	4847-Pre-C	Non-fluorescent mecA-	3764	1430
3	4847-Pre-C	Non-fluorescent mecA-	4569	1719
3	4847-Pre-C	Non-fluorescent mecA-	5299	1982
3	4847-Pre-C	Non-fluorescent mecA-	5004	1849
3	4847-Pre-C	Non-fluorescent mecA-	3925	1487
3	4847-Pre-C	Non-fluorescent mecA-	4761	1777
3	4847-Pre-C	Non-fluorescent mecA-	4305	1604
3	4847-Pre-C	Non-fluorescent mecA-	4569	1686
3	4847-Pre-C	Non-fluorescent mecA-	5349	1998
3	4847-Pre-C	Non-fluorescent mecA-	5251	1982
3	4847-Pre-C	Non-fluorescent mecA-	5163	1936
3	4847-Pre-C	Non-fluorescent mecA-	4491	1683
3	4847-Pre-C	Non-fluorescent mecA-	5025	1913
3	4847-Pre-C	Non-fluorescent mecA-	4521	1718
3	4847-Pre-C	Non-fluorescent mecA-	3868	1489
3	4847-Pre-C	Non-fluorescent mecA-	4536	1718
3	4847-Pre-C	Non-fluorescent mecA-	4751	1795
3	4847-Pre-C	Non-fluorescent mecA-	4428	1764
3	4847-Pre-C	Non-fluorescent mecA-	4670	1833
3	4847-Pre-C	Non-fluorescent mecA-	5281	2049
3	4847-Pre-C	Non-fluorescent mecA-	4719	1816
3	4847-Pre-C	Non-fluorescent mecA-	5545	2081
3	4847-Pre-C	Non-fluorescent mecA-	4829	1833
3	4847-Pre-C	Non-fluorescent mecA-	5138	1938
3	4847-Pre-C	Non-fluorescent mecA-	4610	1739
3	4847-Pre-C	Non-fluorescent mecA-	4682	1795
3	4847-Pre-C	Non-fluorescent mecA-	5168	1954
3	4847-Pre-C	Non-fluorescent mecA-	4814	1814
3	4847-Pre-C	Non-fluorescent mecA-	5351	1989
3	4847-Pre-C	Non-fluorescent mecA-	4472	1720
3	4847-Pre-C	Non-fluorescent mecA-	4969	1862
3	4847-Pre-C	Non-fluorescent mecA-	5055	1909
3	4847-Pre-C	Non-fluorescent mecA-	4537	1740
3	4847-Pre-C	Non-fluorescent mecA-	3811	1482
3	4847-Pre-C	Non-fluorescent mecA-	4491	1709
3	4847-Pre-C	Non-fluorescent mecA-	5205	1967
3	4847-Pre-C	Non-fluorescent mecA-	25885	6703
3	4847-Pre-C	Non-fluorescent mecA-	5013	1923
3	4847-Pre-C	Non-fluorescent mecA-	4902	1839
3	4847-Pre-C	Non-fluorescent mecA-	4641	1789
3	4847-Pre-C	Non-fluorescent mecA-	4954	1864
3	4847-Pre-C	Non-fluorescent mecA-	4501	1694
3	4847-Pre-C	Non-fluorescent mecA-	4814	1806
3	4847-Pre-C	Non-fluorescent mecA-	5221	1962
3	4847-Pre-C	Non-fluorescent mecA-	4797	1819
3	4847-Pre-C	Non-fluorescent mecA-	4602	1714
3	4847-Pre-C	Non-fluorescent mecA-	4514	1693
3	4847-Pre-C	Non-fluorescent mecA-	4807	1834
3	4847-Pre-C	Non-fluorescent mecA-	4282	1632
3	4847-Pre-C	Non-fluorescent mecA-	4131	1620
3	4847-Pre-C	No Treatment	29887	10428
3	4847-Pre-C	No Treatment	30810	10918
3	4847-Pre-C	No Treatment	32239	12706
3	4847-Pre-C	No Treatment	33910	14752
3	4847-Pre-C	No Treatment	33800	15387
3	4847-Pre-C	No Treatment	30256	10051
3	4847-Pre-C	No Treatment	27866	9928
3	4847-Pre-C	No Treatment	29542	10277
3	4847-Pre-C	No Treatment	30102	10988
3	4847-Pre-C	No Treatment	28424	9975
3	4847-Pre-C	No Treatment	28713	10463
3	4847-Pre-C	No Treatment	33209	11625
3	4847-Pre-C	No Treatment	34632	13790
3	4847-Pre-C	No Treatment	34427	13570
3	4847-Pre-C	No Treatment	32910	12321
3	4847-Pre-C	No Treatment	32387	12129
3	4847-Pre-C	No Treatment	31987	11833
3	4847-Pre-C	No Treatment	30623	11304
3	4847-Pre-C	No Treatment	34488	16099
3	4847-Pre-C	No Treatment	32822	12046
3	4847-Pre-C	No Treatment	33420	13795
3	4847-Pre-C	No Treatment	32816	13034
3	4847-Pre-C	6 uM Fox	4632	30959
3	4847-Pre-C	6 uM Fox	4504	27627
3	4847-Pre-C	6 uM Fox	4452	31119
3	4847-Pre-C	6 uM Fox	4452	26388
3	4847-Pre-C	6 uM Fox	4357	28767
3	4847-Pre-C	6 uM Fox	4721	30408
3	4847-Pre-C	6 uM Fox	4546	26716
3	4847-Pre-C	6 uM Fox	4500	28992
3	4847-Pre-C	6 uM Fox	4448	25175
3	4847-Pre-C	6 uM Fox	4205	22832
3	4847-Pre-C	6 uM Fox	4324	26468
3	4847-Pre-C	6 uM Fox	4724	24376
3	4847-Pre-C	6 uM Fox	4597	23354
3	4847-Pre-C	6 uM Fox	4859	25839
3	4847-Pre-C	6 uM Fox	4613	23776
3	4847-Pre-C	6 uM Fox	5031	28922
3	4847-Pre-C	6 uM Fox	4878	27130
3	4847-Pre-C	6 uM Fox	5072	33217
3	4847-Pre-C	6 uM Fox	4816	27215
3	4847-Pre-C	6 uM Fox	4785	26753
3	4847-Pre-C	6 uM Fox	4596	23993
3	4847-Pre-C	6 uM Fox	4445	23884
3	4847-Pre-C	150 uM Fox	4944	2619
3	4847-Pre-C	150 uM Fox	5392	2819
3	4847-Pre-C	150 uM Fox	4841	2527
3	4847-Pre-C	150 uM Fox	4835	2510
3	4847-Pre-C	150 uM Fox	5138	2860
3	4847-Pre-C	150 uM Fox	4757	2465
3	4847-Pre-C	150 uM Fox	4655	2482
3	4847-Pre-C	150 uM Fox	4455	2353
3	4847-Pre-C	150 uM Fox	4769	2432
3	4847-Pre-C	150 uM Fox	4968	2701
3	4847-Pre-C	150 uM Fox	5657	2970
3	4847-Pre-C	150 uM Fox	5203	2770
3	4847-Pre-C	150 uM Fox	5170	2715
3	4847-Pre-C	150 uM Fox	5078	2727
3	4847-Pre-C	150 uM Fox	5471	2879
3	4847-Pre-C	150 uM Fox	5026	2671
3	4847-Pre-C	150 uM Fox	4934	2565
3	4847-Pre-C	150 uM Fox	4958	2708
3	4847-Pre-C	150 uM Fox	5222	2813
3	4847-Pre-C	150 uM Fox	4505	2431
4	4847-Pre-D	mecA+ Only	3361	28554
4	4847-Pre-D	mecA+ Only	3411	23268
4	4847-Pre-D	mecA+ Only	3304	25305
4	4847-Pre-D	mecA+ Only	3531	23485
4	4847-Pre-D	mecA+ Only	3353	18405
4	4847-Pre-D	mecA+ Only	3456	17219
4	4847-Pre-D	mecA+ Only	3297	17936
4	4847-Pre-D	mecA+ Only	3342	16964
4	4847-Pre-D	mecA+ Only	3407	20423
4	4847-Pre-D	mecA+ Only	3320	17513
4	4847-Pre-D	mecA+ Only	3298	16106
4	4847-Pre-D	mecA+ Only	3380	18051
4	4847-Pre-D	mecA+ Only	3349	21332
4	4847-Pre-D	mecA+ Only	3351	17509
4	4847-Pre-D	mecA+ Only	3461	19875
4	4847-Pre-D	mecA+ Only	3449	18907
4	4847-Pre-D	mecA+ Only	3483	19511
4	4847-Pre-D	mecA+ Only	3671	31102
4	4847-Pre-D	mecA+ Only	3713	30049
4	4847-Pre-D	mecA+ Only	3539	19067
4	4847-Pre-D	mecA+ Only	3426	23397
4	4847-Pre-D	mecA+ Only	3245	19379
4	4847-Pre-D	mecA+ Only	3404	21135
4	4847-Pre-D	mecA+ Only	3462	21492
4	4847-Pre-D	mecA+ Only	3349	19861
4	4847-Pre-D	mecA+ Only	3322	17443
4	4847-Pre-D	mecA+ Only	3354	15849
4	4847-Pre-D	mecA+ Only	3368	15318
4	4847-Pre-D	mecA+ Only	3281	15824
4	4847-Pre-D	mecA+ Only	3378	17993
4	4847-Pre-D	mecA+ Only	3259	16231
4	4847-Pre-D	mecA+ Only	3270	17896
4	4847-Pre-D	mecA+ Only	3398	23883
4	4847-Pre-D	mecA+ Only	3508	24558
4	4847-Pre-D	mecA+ Only	3574	22224
4	4847-Pre-D	mecA+ Only	3919	28710
4	4847-Pre-D	mecA+ Only	3711	20480
4	4847-Pre-D	mecA+ Only	3794	25429
4	4847-Pre-D	mecA+ Only	3719	22579
4	4847-Pre-D	mecA+ Only	3567	18739
4	4847-Pre-D	mecA+ Only	3652	20132
4	4847-Pre-D	mecA+ Only	3706	22137
4	4847-Pre-D	mecA+ Only	3714	21095
4	4847-Pre-D	mecA+ Only	3996	30111
4	4847-Pre-D	mecA+ Only	3592	20700
4	4847-Pre-D	mecA+ Only	3626	26787
4	4847-Pre-D	mecA+ Only	3627	29269
4	4847-Pre-D	mecA+ Only	3609	22054
4	4847-Pre-D	mecA+ Only	3884	26277
4	4847-Pre-D	mecA+ Only	3997	31577
4	4847-Pre-D	mecA+ Only	3747	24498
4	4847-Pre-D	mecA+ Only	4129	32768
4	4847-Pre-D	mecA+ Only	3538	19875
4	4847-Pre-D	mecA+ Only	3836	28409
4	4847-Pre-D	mecA+ Only	3570	19180
4	4847-Pre-D	mecA+ Only	3669	24038
4	4847-Pre-D	mecA+ Only	3596	19060
4	4847-Pre-D	mecA+ Only	3576	18923
4	4847-Pre-D	mecA+ Only	3648	19910
4	4847-Pre-D	mecA+ Only	3593	22165
4	4847-Pre-D	mecA+ Only	3643	20378
4	4847-Pre-D	mecA+ Only	3698	20844
4	4847-Pre-D	mecA+ Only	3651	19136
4	4847-Pre-D	mecA+ Only	3483	18433
4	4847-Pre-D	mecA- only	70665	1049
4	4847-Pre-D	mecA- only	67485	1111
4	4847-Pre-D	mecA- only	78335	1146
4	4847-Pre-D	mecA- only	69498	1181
4	4847-Pre-D	mecA- only	69953	1151
4	4847-Pre-D	mecA- only	66946	1185
4	4847-Pre-D	mecA- only	67052	1167
4	4847-Pre-D	mecA- only	68703	1151
4	4847-Pre-D	mecA- only	71813	1065
4	4847-Pre-D	mecA- only	65394	1163
4	4847-Pre-D	mecA- only	70847	1200
4	4847-Pre-D	mecA- only	65911	1114
4	4847-Pre-D	mecA- only	68619	1095
4	4847-Pre-D	mecA- only	66501	1140
4	4847-Pre-D	mecA- only	77100	1297
4	4847-Pre-D	mecA- only	66413	1142
4	4847-Pre-D	mecA- only	68386	1212
4	4847-Pre-D	mecA- only	83327	1323
4	4847-Pre-D	mecA- only	71202	1222
4	4847-Pre-D	mecA- only	67446	1208
4	4847-Pre-D	mecA- only	63842	1118
4	4847-Pre-D	mecA- only	64418	1150
4	4847-Pre-D	mecA- only	69281	1258
4	4847-Pre-D	mecA- only	65146	1157
4	4847-Pre-D	mecA- only	61539	1151
4	4847-Pre-D	mecA- only	65303	1175
4	4847-Pre-D	mecA- only	64268	1145
4	4847-Pre-D	mecA- only	64004	1219
4	4847-Pre-D	mecA- only	66281	1085
4	4847-Pre-D	mecA- only	63606	1149
4	4847-Pre-D	mecA- only	63519	1128
4	4847-Pre-D	mecA- only	69582	1150
4	4847-Pre-D	mecA- only	77791	1175
4	4847-Pre-D	mecA- only	79228	1266
4	4847-Pre-D	mecA- only	77228	1235
4	4847-Pre-D	mecA- only	77578	1248
4	4847-Pre-D	mecA- only	78431	1262
4	4847-Pre-D	mecA- only	80121	1269
4	4847-Pre-D	mecA- only	81171	1265
4	4847-Pre-D	mecA- only	80570	1310
4	4847-Pre-D	mecA- only	77372	1240
4	4847-Pre-D	mecA- only	79206	1254
4	4847-Pre-D	mecA- only	76581	1240
4	4847-Pre-D	mecA- only	86061	1312
4	4847-Pre-D	mecA- only	79190	1299
4	4847-Pre-D	mecA- only	73295	1221
4	4847-Pre-D	mecA- only	75091	1261
4	4847-Pre-D	mecA- only	80096	1249
4	4847-Pre-D	mecA- only	75560	1321
4	4847-Pre-D	mecA- only	88683	1332
4	4847-Pre-D	mecA- only	76630	1278
4	4847-Pre-D	mecA- only	82335	1422
4	4847-Pre-D	mecA- only	81016	1255
4	4847-Pre-D	mecA- only	75832	1231
4	4847-Pre-D	mecA- only	75920	1243
4	4847-Pre-D	mecA- only	73405	1246
4	4847-Pre-D	mecA- only	75105	1260
4	4847-Pre-D	mecA- only	70317	1347
4	4847-Pre-D	mecA- only	69317	1314
4	4847-Pre-D	mecA- only	78551	1324
4	4847-Pre-D	mecA- only	77814	1223
4	4847-Pre-D	mecA- only	79059	1269
4	4847-Pre-D	mecA- only	74632	1244
4	4847-Pre-D	mecA- only	84702	1220
4	4847-Pre-D	Non-fluorescent mecA-	4272	1666
4	4847-Pre-D	Non-fluorescent mecA-	4088	1519
4	4847-Pre-D	Non-fluorescent mecA-	3609	1351
4	4847-Pre-D	Non-fluorescent mecA-	4293	1604
4	4847-Pre-D	Non-fluorescent mecA-	4119	1531
4	4847-Pre-D	Non-fluorescent mecA-	4048	1589
4	4847-Pre-D	Non-fluorescent mecA-	4570	1716
4	4847-Pre-D	Non-fluorescent mecA-	4319	1613
4	4847-Pre-D	Non-fluorescent mecA-	4570	1516
4	4847-Pre-D	Non-fluorescent mecA-	4502	1693
4	4847-Pre-D	Non-fluorescent mecA-	4343	1611
4	4847-Pre-D	Non-fluorescent mecA-	4375	1611
4	4847-Pre-D	Non-fluorescent mecA-	4422	1648
4	4847-Pre-D	Non-fluorescent mecA-	4223	1578
4	4847-Pre-D	Non-fluorescent mecA-	4688	1753
4	4847-Pre-D	Non-fluorescent mecA-	4376	1642
4	4847-Pre-D	Non-fluorescent mecA-	3944	1490
4	4847-Pre-D	Non-fluorescent mecA-	4643	1721
4	4847-Pre-D	Non-fluorescent mecA-	3722	1405
4	4847-Pre-D	Non-fluorescent mecA-	4851	1816
4	4847-Pre-D	Non-fluorescent mecA-	4970	1828
4	4847-Pre-D	Non-fluorescent mecA-	4576	1694
4	4847-Pre-D	Non-fluorescent mecA-	4498	1665
4	4847-Pre-D	Non-fluorescent mecA-	4664	1748
4	4847-Pre-D	Non-fluorescent mecA-	4343	1619
4	4847-Pre-D	Non-fluorescent mecA-	4622	1717
4	4847-Pre-D	Non-fluorescent mecA-	4596	1691
4	4847-Pre-D	Non-fluorescent mecA-	5014	1883
4	4847-Pre-D	Non-fluorescent mecA-	4284	1574
4	4847-Pre-D	Non-fluorescent mecA-	4133	1532
4	4847-Pre-D	Non-fluorescent mecA-	3514	1339
4	4847-Pre-D	Non-fluorescent mecA-	4033	1537
4	4847-Pre-D	Non-fluorescent mecA-	4311	1695
4	4847-Pre-D	Non-fluorescent mecA-	4719	1807
4	4847-Pre-D	Non-fluorescent mecA-	4288	1629
4	4847-Pre-D	Non-fluorescent mecA-	4671	1746
4	4847-Pre-D	Non-fluorescent mecA-	4036	1502
4	4847-Pre-D	Non-fluorescent mecA-	3912	1486
4	4847-Pre-D	Non-fluorescent mecA-	4576	1723
4	4847-Pre-D	Non-fluorescent mecA-	4505	1691
4	4847-Pre-D	Non-fluorescent mecA-	4876	1836
4	4847-Pre-D	Non-fluorescent mecA-	5187	1940
4	4847-Pre-D	Non-fluorescent mecA-	4930	1847
4	4847-Pre-D	Non-fluorescent mecA-	4320	1631
4	4847-Pre-D	Non-fluorescent mecA-	4665	1760
4	4847-Pre-D	Non-fluorescent mecA-	4874	1848
4	4847-Pre-D	Non-fluorescent mecA-	4537	1716
4	4847-Pre-D	Non-fluorescent mecA-	3868	1459
4	4847-Pre-D	Non-fluorescent mecA-	4855	1848
4	4847-Pre-D	Non-fluorescent mecA-	5362	2019
4	4847-Pre-D	Non-fluorescent mecA-	4843	1823
4	4847-Pre-D	Non-fluorescent mecA-	4734	1773
4	4847-Pre-D	Non-fluorescent mecA-	5122	1916
4	4847-Pre-D	Non-fluorescent mecA-	3546	1343
4	4847-Pre-D	Non-fluorescent mecA-	4647	1725
4	4847-Pre-D	Non-fluorescent mecA-	4694	1758
4	4847-Pre-D	Non-fluorescent mecA-	5012	1888
4	4847-Pre-D	Non-fluorescent mecA-	5317	1986
4	4847-Pre-D	Non-fluorescent mecA-	4990	1778
4	4847-Pre-D	Non-fluorescent mecA-	4918	1843
4	4847-Pre-D	Non-fluorescent mecA-	4723	1743
4	4847-Pre-D	Non-fluorescent mecA-	5195	1949
4	4847-Pre-D	Non-fluorescent mecA-	4391	1643
4	4847-Pre-D	Non-fluorescent mecA-	4659	1801
4	4847-Pre-D	No Treatment	34130	12899
4	4847-Pre-D	No Treatment	31265	11871
4	4847-Pre-D	No Treatment	35471	14137
4	4847-Pre-D	No Treatment	30077	9827
4	4847-Pre-D	No Treatment	30708	10303
4	4847-Pre-D	No Treatment	29658	10631
4	4847-Pre-D	No Treatment	28983	10688
4	4847-Pre-D	No Treatment	30329	9363
4	4847-Pre-D	No Treatment	32410	12059
4	4847-Pre-D	No Treatment	29047	9174
4	4847-Pre-D	No Treatment	30728	10239
4	4847-Pre-D	No Treatment	33600	9698
4	4847-Pre-D	No Treatment	34760	12958
4	4847-Pre-D	No Treatment	33774	12925
4	4847-Pre-D	No Treatment	33910	11919
4	4847-Pre-D	No Treatment	34647	10949
4	4847-Pre-D	No Treatment	35051	12833
4	4847-Pre-D	No Treatment	33815	11062
4	4847-Pre-D	No Treatment	34193	10976
4	4847-Pre-D	No Treatment	33752	10762
4	4847-Pre-D	No Treatment	36460	12762
4	4847-Pre-D	No Treatment	33392	10724
4	4847-Pre-D	6 uM Fox	4646	31027
4	4847-Pre-D	6 uM Fox	4016	25458
4	4847-Pre-D	6 uM Fox	4600	30636
4	4847-Pre-D	6 uM Fox	4578	27258
4	4847-Pre-D	6 uM Fox	4705	30743
4	4847-Pre-D	6 uM Fox	4593	30011
4	4847-Pre-D	6 uM Fox	4652	27364
4	4847-Pre-D	6 uM Fox	4688	31203
4	4847-Pre-D	6 uM Fox	4732	30398
4	4847-Pre-D	6 uM Fox	4311	28286
4	4847-Pre-D	6 uM Fox	4622	30704
4	4847-Pre-D	6 uM Fox	4928	28303
4	4847-Pre-D	6 uM Fox	4752	29541
4	4847-Pre-D	6 uM Fox	4895	27971
4	4847-Pre-D	6 uM Fox	4683	27525
4	4847-Pre-D	6 uM Fox	5092	33630
4	4847-Pre-D	6 uM Fox	4974	29445
4	4847-Pre-D	6 uM Fox	4997	27461
4	4847-Pre-D	6 uM Fox	5219	36182
4	4847-Pre-D	6 uM Fox	5084	32638
4	4847-Pre-D	6 uM Fox	4964	31709
4	4847-Pre-D	6 uM Fox	4735	25838
4	4847-Pre-D	150 uM Fox	4845	2536
4	4847-Pre-D	150 uM Fox	5042	2646
4	4847-Pre-D	150 uM Fox	5243	2730
4	4847-Pre-D	150 uM Fox	5114	2691
4	4847-Pre-D	150 uM Fox	5023	2613
4	4847-Pre-D	150 uM Fox	5200	2703
4	4847-Pre-D	150 uM Fox	4466	2313
4	4847-Pre-D	150 uM Fox	4675	2439
4	4847-Pre-D	150 uM Fox	4617	2394
4	4847-Pre-D	150 uM Fox	4834	2530
4	4847-Pre-D	150 uM Fox	5264	2760
4	4847-Pre-D	150 uM Fox	5428	2853
4	4847-Pre-D	150 uM Fox	4310	2247
4	4847-Pre-D	150 uM Fox	5285	2760
4	4847-Pre-D	150 uM Fox	5257	2747
4	4847-Pre-D	150 uM Fox	5074	2616
4	4847-Pre-D	150 uM Fox	5545	2856
4	4847-Pre-D	150 uM Fox	5501	2864
4	4847-Pre-D	150 uM Fox	4929	2581
4	4847-Pre-D	150 uM Fox	5117	2887
5	5615-Mb(33-36)	mecA+ Only	4278	5215
5	5615-Mb(33-36)	mecA+ Only	4323	4535
5	5615-Mb(33-36)	mecA+ Only	4808	4554
5	5615-Mb(33-36)	mecA+ Only	4787	5147
5	5615-Mb(33-36)	mecA+ Only	4916	4325
5	5615-Mb(33-36)	mecA+ Only	4812	6356
5	5615-Mb(33-36)	mecA+ Only	4768	5578
5	5615-Mb(33-36)	mecA+ Only	4629	4026
5	5615-Mb(33-36)	mecA+ Only	4541	4254
5	5615-Mb(33-36)	mecA+ Only	4636	6405
5	5615-Mb(33-36)	mecA+ Only	4608	5551
5	5615-Mb(33-36)	mecA+ Only	4520	4253
5	5615-Mb(33-36)	mecA+ Only	4851	4671
5	5615-Mb(33-36)	mecA+ Only	4886	4618
5	5615-Mb(33-36)	mecA+ Only	4942	5907
5	5615-Mb(33-36)	mecA+ Only	4890	4568
5	5615-Mb(33-36)	mecA+ Only	4898	3999
5	5615-Mb(33-36)	mecA+ Only	4878	4457
5	5615-Mb(33-36)	mecA+ Only	4952	4525
5	5615-Mb(33-36)	mecA+ Only	4839	4084
5	5615-Mb(33-36)	mecA+ Only	4732	7409
5	5615-Mb(33-36)	mecA+ Only	4748	3598
5	5615-Mb(33-36)	mecA+ Only	4652	5225
5	5615-Mb(33-36)	mecA+ Only	4733	4333
5	5615-Mb(33-36)	mecA+ Only	4971	4379
5	5615-Mb(33-36)	mecA+ Only	4819	6729
5	5615-Mb(33-36)	mecA+ Only	4657	3949
5	5615-Mb(33-36)	mecA+ Only	4170	4660
5	5615-Mb(33-36)	mecA+ Only	4705	4730
5	5615-Mb(33-36)	mecA+ Only	5206	4874
5	5615-Mb(33-36)	mecA+ Only	5370	4290
5	5615-Mb(33-36)	mecA+ Only	5380	4637
5	5615-Mb(33-36)	mecA+ Only	5885	4642
5	5615-Mb(33-36)	mecA+ Only	5293	5093
5	5615-Mb(33-36)	mecA+ Only	5285	4281
5	5615-Mb(33-36)	mecA+ Only	5157	6570
5	5615-Mb(33-36)	mecA+ Only	4986	4481
5	5615-Mb(33-36)	mecA+ Only	5169	6141
5	5615-Mb(33-36)	mecA+ Only	5063	4879
5	5615-Mb(33-36)	mecA+ Only	4905	4753
5	5615-Mb(33-36)	mecA+ Only	5352	4539
5	5615-Mb(33-36)	mecA+ Only	5102	4644
5	5615-Mb(33-36)	mecA+ Only	5353	5799
5	5615-Mb(33-36)	mecA+ Only	5256	4334
5	5615-Mb(33-36)	mecA+ Only	5269	4918
5	5615-Mb(33-36)	mecA+ Only	5396	4315
5	5615-Mb(33-36)	mecA+ Only	5398	4497
5	5615-Mb(33-36)	mecA+ Only	5285	4409
5	5615-Mb(33-36)	mecA+ Only	5137	4347
5	5615-Mb(33-36)	mecA+ Only	5092	4281
5	5615-Mb(33-36)	mecA+ Only	5141	5291
5	5615-Mb(33-36)	mecA+ Only	5117	4730
5	5615-Mb(33-36)	mecA+ Only	5204	4274
5	5615-Mb(33-36)	mecA+ Only	5076	5007
5	5615-Mb(33-36)	mecA+ Only	5015	4538
5	5615-Mb(33-36)	mecA+ Only	4653	5217
5	5615-Mb(33-36)	mecA- only	33147	1168
5	5615-Mb(33-36)	mecA- only	23949	1220
5	5615-Mb(33-36)	mecA- only	29388	1237
5	5615-Mb(33-36)	mecA- only	33026	1198
5	5615-Mb(33-36)	mecA- only	41640	1254
5	5615-Mb(33-36)	mecA- only	35499	1243
5	5615-Mb(33-36)	mecA- only	25030	1209
5	5615-Mb(33-36)	mecA- only	28495	1170
5	5615-Mb(33-36)	mecA- only	24351	1128
5	5615-Mb(33-36)	mecA- only	25155	1119
5	5615-Mb(33-36)	mecA- only	26318	1135
5	5615-Mb(33-36)	mecA- only	26908	1168
5	5615-Mb(33-36)	mecA- only	33605	1050
5	5615-Mb(33-36)	mecA- only	25410	1124
5	5615-Mb(33-36)	mecA- only	29101	1171
5	5615-Mb(33-36)	mecA- only	29230	1179
5	5615-Mb(33-36)	mecA- only	40355	1242
5	5615-Mb(33-36)	mecA- only	26519	1234
5	5615-Mb(33-36)	mecA- only	25053	1247
5	5615-Mb(33-36)	mecA- only	25490	1200
5	5615-Mb(33-36)	mecA- only	29131	1226
5	5615-Mb(33-36)	mecA- only	31996	1246
5	5615-Mb(33-36)	mecA- only	25356	1229
5	5615-Mb(33-36)	mecA- only	34392	1228
5	5615-Mb(33-36)	mecA- only	26763	1197
5	5615-Mb(33-36)	mecA- only	29538	1193
5	5615-Mb(33-36)	mecA- only	27674	1174
5	5615-Mb(33-36)	mecA- only	36950	1223
5	5615-Mb(33-36)	mecA- only	39995	1239
5	5615-Mb(33-36)	mecA- only	29397	1254
5	5615-Mb(33-36)	mecA- only	29276	1277
5	5615-Mb(33-36)	mecA- only	26551	1140
5	5615-Mb(33-36)	mecA- only	29753	1278
5	5615-Mb(33-36)	mecA- only	32590	1381
5	5615-Mb(33-36)	mecA- only	30614	1391
5	5615-Mb(33-36)	mecA- only	33125	1393
5	5615-Mb(33-36)	mecA- only	30407	1433
5	5615-Mb(33-36)	mecA- only	33753	1446
5	5615-Mb(33-36)	mecA- only	26483	1385
5	5615-Mb(33-36)	mecA- only	36889	1397
5	5615-Mb(33-36)	mecA- only	50949	1358
5	5615-Mb(33-36)	mecA- only	35022	1363
5	5615-Mb(33-36)	mecA- only	32838	1323
5	5615-Mb(33-36)	mecA- only	55407	1273
5	5615-Mb(33-36)	mecA- only	32611	1368
5	5615-Mb(33-36)	mecA- only	31166	1363
5	5615-Mb(33-36)	mecA- only	28547	1345
5	5615-Mb(33-36)	mecA- only	28594	1313
5	5615-Mb(33-36)	mecA- only	37513	1424
5	5615-Mb(33-36)	mecA- only	29267	1410
5	5615-Mb(33-36)	mecA- only	32050	1395
5	5615-Mb(33-36)	mecA- only	37107	1341
5	5615-Mb(33-36)	mecA- only	39510	1449
5	5615-Mb(33-36)	mecA- only	36024	1375
5	5615-Mb(33-36)	mecA- only	29816	1363
5	5615-Mb(33-36)	mecA- only	45181	1346
5	5615-Mb(33-36)	mecA- only	31203	1318
5	5615-Mb(33-36)	mecA- only	33753	1278
5	5615-Mb(33-36)	mecA- only	54835	1293
5	5615-Mb(33-36)	mecA- only	37632	1273
5	5615-Mb(33-36)	mecA- only	34126	1298
5	5615-Mb(33-36)	mecA- only	32637	1335
5	5615-Mb(33-36)	mecA- only	34386	1336
5	5615-Mb(33-36)	mecA- only	29428	1249
5	5615-Mb(33-36)	Non-fluorescent mecA-	2263	988
5	5615-Mb(33-36)	Non-fluorescent mecA-	2272	1074
5	5615-Mb(33-36)	Non-fluorescent mecA-	2553	1109
5	5615-Mb(33-36)	Non-fluorescent mecA-	2544	1110
5	5615-Mb(33-36)	Non-fluorescent mecA-	2765	1128
5	5615-Mb(33-36)	Non-fluorescent mecA-	2624	1114
5	5615-Mb(33-36)	Non-fluorescent mecA-	2673	1102
5	5615-Mb(33-36)	Non-fluorescent mecA-	2531	1068
5	5615-Mb(33-36)	Non-fluorescent mecA-	2559	1086
5	5615-Mb(33-36)	Non-fluorescent mecA-	2577	1055
5	5615-Mb(33-36)	Non-fluorescent mecA-	2550	1082
5	5615-Mb(33-36)	Non-fluorescent mecA-	2637	1089
5	5615-Mb(33-36)	Non-fluorescent mecA-	2553	1065
5	5615-Mb(33-36)	Non-fluorescent mecA-	2605	1079
5	5615-Mb(33-36)	Non-fluorescent mecA-	2694	1095
5	5615-Mb(33-36)	Non-fluorescent mecA-	2587	1052
5	5615-Mb(33-36)	Non-fluorescent mecA-	2888	1159
5	5615-Mb(33-36)	Non-fluorescent mecA-	2773	1111
5	5615-Mb(33-36)	Non-fluorescent mecA-	2737	1138
5	5615-Mb(33-36)	Non-fluorescent mecA-	2716	1105
5	5615-Mb(33-36)	Non-fluorescent mecA-	2893	1156
5	5615-Mb(33-36)	Non-fluorescent mecA-	2881	1142
5	5615-Mb(33-36)	Non-fluorescent mecA-	2614	1060
5	5615-Mb(33-36)	Non-fluorescent mecA-	2742	1113
5	5615-Mb(33-36)	Non-fluorescent mecA-	2616	1067
5	5615-Mb(33-36)	Non-fluorescent mecA-	2618	1086
5	5615-Mb(33-36)	Non-fluorescent mecA-	2633	1071
5	5615-Mb(33-36)	Non-fluorescent mecA-	2575	1079
5	5615-Mb(33-36)	Non-fluorescent mecA-	2574	1050
5	5615-Mb(33-36)	Non-fluorescent mecA-	2384	1001
5	5615-Mb(33-36)	Non-fluorescent mecA-	2501	1017
5	5615-Mb(33-36)	Non-fluorescent mecA-	2189	936
5	5615-Mb(33-36)	Non-fluorescent mecA-	2471	1089
5	5615-Mb(33-36)	Non-fluorescent mecA-	2689	1134
5	5615-Mb(33-36)	Non-fluorescent mecA-	2745	1149
5	5615-Mb(33-36)	Non-fluorescent mecA-	2795	10101
5	5615-Mb(33-36)	Non-fluorescent mecA-	2936	1201
5	5615-Mb(33-36)	Non-fluorescent mecA-	2704	1140
5	5615-Mb(33-36)	Non-fluorescent mecA-	2619	1099
5	5615-Mb(33-36)	Non-fluorescent mecA-	2973	1206
5	5615-Mb(33-36)	Non-fluorescent mecA-	2861	1156
5	5615-Mb(33-36)	Non-fluorescent mecA-	2753	1140
5	5615-Mb(33-36)	Non-fluorescent mecA-	2724	1121
5	5615-Mb(33-36)	Non-fluorescent mecA-	2899	1200
5	5615-Mb(33-36)	Non-fluorescent mecA-	2835	1139
5	5615-Mb(33-36)	Non-fluorescent mecA-	2836	1139
5	5615-Mb(33-36)	Non-fluorescent mecA-	2692	1102
5	5615-Mb(33-36)	Non-fluorescent mecA-	2799	1126
5	5615-Mb(33-36)	Non-fluorescent mecA-	2836	1153
5	5615-Mb(33-36)	Non-fluorescent mecA-	2814	1124
5	5615-Mb(33-36)	Non-fluorescent mecA-	2771	1129
5	5615-Mb(33-36)	Non-fluorescent mecA-	2787	1128
5	5615-Mb(33-36)	Non-fluorescent mecA-	3045	1210
5	5615-Mb(33-36)	Non-fluorescent mecA-	2712	1113
5	5615-Mb(33-36)	Non-fluorescent mecA-	2842	1128
5	5615-Mb(33-36)	Non-fluorescent mecA-	2725	1140
5	5615-Mb(33-36)	Non-fluorescent mecA-	2794	1142
5	5615-Mb(33-36)	Non-fluorescent mecA-	2871	1142
5	5615-Mb(33-36)	Non-fluorescent mecA-	2668	1090
5	5615-Mb(33-36)	Non-fluorescent mecA-	2667	1091
5	5615-Mb(33-36)	Non-fluorescent mecA-	2731	1091
5	5615-Mb(33-36)	Non-fluorescent mecA-	2540	1035
5	5615-Mb(33-36)	Non-fluorescent mecA-	2543	1066
5	5615-Mb(33-36)	Non-fluorescent mecA-	2422	995
5	5615-Mb(33-36)	No Treatment	10155	3130
5	5615-Mb(33-36)	No Treatment	9404	3934
5	5615-Mb(33-36)	No Treatment	20050	4539
5	5615-Mb(33-36)	No Treatment	15199	3976
5	5615-Mb(33-36)	No Treatment	29420	3184
5	5615-Mb(33-36)	No Treatment	50331	2772
5	5615-Mb(33-36)	No Treatment	24787	4158
5	5615-Mb(33-36)	No Treatment	13804	3354
5	5615-Mb(33-36)	No Treatment	10715	3027
5	5615-Mb(33-36)	No Treatment	14194	3210
5	5615-Mb(33-36)	No Treatment	12028	3497
5	5615-Mb(33-36)	No Treatment	9561	4492
5	5615-Mb(33-36)	No Treatment	20297	2985
5	5615-Mb(33-36)	No Treatment	14952	3669
5	5615-Mb(33-36)	No Treatment	13948	4198
5	5615-Mb(33-36)	No Treatment	10754	4061
5	5615-Mb(33-36)	6 uM Fox	4900	7008
5	5615-Mb(33-36)	6 uM Fox	4956	9307
5	5615-Mb(33-36)	6 uM Fox	4967	8025
5	5615-Mb(33-36)	6 uM Fox	4853	7212
5	5615-Mb(33-36)	6 uM Fox	5420	6512
5	5615-Mb(33-36)	6 uM Fox	5201	5223
5	5615-Mb(33-36)	6 uM Fox	5059	6663
5	5615-Mb(33-36)	6 uM Fox	5220	8477
5	5615-Mb(33-36)	6 uM Fox	5305	6243
5	5615-Mb(33-36)	6 uM Fox	5143	6046
5	5615-Mb(33-36)	6 uM Fox	5355	6120
5	5615-Mb(33-36)	6 uM Fox	5315	8798
5	5615-Mb(33-36)	6 uM Fox	4888	6961
5	5615-Mb(33-36)	6 uM Fox	5082	11217
5	5615-Mb(33-36)	6 uM Fox	5629	6748
5	5615-Mb(33-36)	6 uM Fox	5477	10696
5	5615-Mb(33-36)	6 uM Fox	5330	6549
5	5615-Mb(33-36)	6 uM Fox	5415	6186
5	5615-Mb(33-36)	6 uM Fox	5284	6949
5	5615-Mb(33-36)	6 uM Fox	5211	6150
5	5615-Mb(33-36)	150 uM Fox	5887	1627
5	5615-Mb(33-36)	150 uM Fox	5141	1449
5	5615-Mb(33-36)	150 uM Fox	5785	1591
5	5615-Mb(33-36)	150 uM Fox	5729	1596
5	5615-Mb(33-36)	150 uM Fox	5545	1522
5	5615-Mb(33-36)	150 uM Fox	5552	1552
5	5615-Mb(33-36)	150 uM Fox	5959	1651
5	5615-Mb(33-36)	150 uM Fox	5668	1568
5	5615-Mb(33-36)	150 uM Fox	4992	1393
5	5615-Mb(33-36)	150 uM Fox	5022	1411
5	5615-Mb(33-36)	150 uM Fox	6174	1666
5	5615-Mb(33-36)	150 uM Fox	6177	1675
5	5615-Mb(33-36)	150 uM Fox	6111	1671
5	5615-Mb(33-36)	150 uM Fox	5993	1635
5	5615-Mb(33-36)	150 uM Fox	6113	1655
5	5615-Mb(33-36)	150 uM Fox	6077	1664
5	5615-Mb(33-36)	150 uM Fox	6387	1733
5	5615-Mb(33-36)	150 uM Fox	6074	1662
5	5615-Mb(33-36)	150 uM Fox	5928	1620
5	5615-Mb(33-36)	150 uM Fox	5644	1528
6	5615-Mb(37-40)	mecA+ Only	4023	5243
6	5615-Mb(37-40)	mecA+ Only	4463	5102
6	5615-Mb(37-40)	mecA+ Only	4560	5188
6	5615-Mb(37-40)	mecA+ Only	4516	7191
6	5615-Mb(37-40)	mecA+ Only	4536	5609
6	5615-Mb(37-40)	mecA+ Only	4650	4685
6	5615-Mb(37-40)	mecA+ Only	4465	4876
6	5615-Mb(37-40)	mecA+ Only	4438	5075
6	5615-Mb(37-40)	mecA+ Only	4032	4807
6	5615-Mb(37-40)	mecA+ Only	4105	6785
6	5615-Mb(37-40)	mecA+ Only	4058	4792
6	5615-Mb(37-40)	mecA+ Only	4000	5258
6	5615-Mb(37-40)	mecA+ Only	4330	5985
6	5615-Mb(37-40)	mecA+ Only	4332	5061
6	5615-Mb(37-40)	mecA+ Only	4389	4863
6	5615-Mb(37-40)	mecA+ Only	4259	5066
6	5615-Mb(37-40)	mecA+ Only	4261	5568
6	5615-Mb(37-40)	mecA+ Only	4296	6209
6	5615-Mb(37-40)	mecA+ Only	4306	4302
6	5615-Mb(37-40)	mecA+ Only	4338	4550
6	5615-Mb(37-40)	mecA+ Only	4108	4566
6	5615-Mb(37-40)	mecA+ Only	4201	4639
6	5615-Mb(37-40)	mecA+ Only	4181	5155
6	5615-Mb(37-40)	mecA+ Only	4343	3842
6	5615-Mb(37-40)	mecA+ Only	4633	4416
6	5615-Mb(37-40)	mecA+ Only	4466	5518
6	5615-Mb(37-40)	mecA+ Only	4388	4100
6	5615-Mb(37-40)	mecA+ Only	4027	5175
6	5615-Mb(37-40)	mecA+ Only	4924	4074
6	5615-Mb(37-40)	mecA+ Only	5395	5124
6	5615-Mb(37-40)	mecA+ Only	5430	4926
6	5615-Mb(37-40)	mecA+ Only	5534	4894
6	5615-Mb(37-40)	mecA+ Only	5633	4710
6	5615-Mb(37-40)	mecA+ Only	5500	7471
6	5615-Mb(37-40)	mecA+ Only	5482	4313
6	5615-Mb(37-40)	mecA+ Only	5221	4917
6	5615-Mb(37-40)	mecA+ Only	4671	5678
6	5615-Mb(37-40)	mecA+ Only	4844	7691
6	5615-Mb(37-40)	mecA+ Only	4746	5337
6	5615-Mb(37-40)	mecA+ Only	4633	4532
6	5615-Mb(37-40)	mecA+ Only	5056	7518
6	5615-Mb(37-40)	mecA+ Only	4566	8431
6	5615-Mb(37-40)	mecA+ Only	4963	5442
6	5615-Mb(37-40)	mecA+ Only	4712	5860
6	5615-Mb(37-40)	mecA+ Only	4859	6624
6	5615-Mb(37-40)	mecA+ Only	4837	5693
6	5615-Mb(37-40)	mecA+ Only	4833	5009
6	5615-Mb(37-40)	mecA+ Only	4724	4502
6	5615-Mb(37-40)	mecA+ Only	4659	5901
6	5615-Mb(37-40)	mecA+ Only	4633	4568
6	5615-Mb(37-40)	mecA+ Only	4604	5923
6	5615-Mb(37-40)	mecA+ Only	4617	5371
6	5615-Mb(37-40)	mecA+ Only	4737	6735
6	5615-Mb(37-40)	mecA+ Only	4730	6999
6	5615-Mb(37-40)	mecA+ Only	4511	6433
6	5615-Mb(37-40)	mecA+ Only	4013	5532
6	5615-Mb(37-40)	mecA- only	27544	1154
6	5615-Mb(37-40)	mecA- only	30794	1221
6	5615-Mb(37-40)	mecA- only	34520	1173
6	5615-Mb(37-40)	mecA- only	38114	1205
6	5615-Mb(37-40)	mecA- only	30341	1208
6	5615-Mb(37-40)	mecA- only	36095	1214
6	5615-Mb(37-40)	mecA- only	47268	1171
6	5615-Mb(37-40)	mecA- only	31800	1142
6	5615-Mb(37-40)	mecA- only	32744	1101
6	5615-Mb(37-40)	mecA- only	34785	1106
6	5615-Mb(37-40)	mecA- only	39865	983
6	5615-Mb(37-40)	mecA- only	34953	1043
6	5615-Mb(37-40)	mecA- only	29311	1077
6	5615-Mb(37-40)	mecA- only	34286	1104
6	5615-Mb(37-40)	mecA- only	31071	1125
6	5615-Mb(37-40)	mecA- only	33459	1156
6	5615-Mb(37-40)	mecA- only	37448	1124
6	5615-Mb(37-40)	mecA- only	32363	1138
6	5615-Mb(37-40)	mecA- only	46580	1133
6	5615-Mb(37-40)	mecA- only	27064	1135
6	5615-Mb(37-40)	mecA- only	27826	1133
6	5615-Mb(37-40)	mecA- only	30764	1135
6	5615-Mb(37-40)	mecA- only	26606	1093
6	5615-Mb(37-40)	mecA- only	54207	1116
6	5615-Mb(37-40)	mecA- only	33643	1098
6	5615-Mb(37-40)	mecA- only	52502	1108
6	5615-Mb(37-40)	mecA- only	42426	1143
6	5615-Mb(37-40)	mecA- only	45338	1226
6	5615-Mb(37-40)	mecA- only	36545	1227
6	5615-Mb(37-40)	mecA- only	31075	1112
6	5615-Mb(37-40)	mecA- only	35113	1337
6	5615-Mb(37-40)	mecA- only	63518	1444
6	5615-Mb(37-40)	mecA- only	36366	1428
6	5615-Mb(37-40)	mecA- only	37997	1395
6	5615-Mb(37-40)	mecA- only	31247	1453
6	5615-Mb(37-40)	mecA- only	35202	1407
6	5615-Mb(37-40)	mecA- only	34040	1374
6	5615-Mb(37-40)	mecA- only	30183	1347
6	5615-Mb(37-40)	mecA- only	55546	1260
6	5615-Mb(37-40)	mecA- only	51082	1169
6	5615-Mb(37-40)	mecA- only	35356	1256
6	5615-Mb(37-40)	mecA- only	31140	1274
6	5615-Mb(37-40)	mecA- only	38928	1208
6	5615-Mb(37-40)	mecA- only	36137	1229
6	5615-Mb(37-40)	mecA- only	33679	1270
6	5615-Mb(37-40)	mecA- only	27208	1259
6	5615-Mb(37-40)	mecA- only	36877	1262
6	5615-Mb(37-40)	mecA- only	28826	1261
6	5615-Mb(37-40)	mecA- only	46923	1264
6	5615-Mb(37-40)	mecA- only	29121	1251
6	5615-Mb(37-40)	mecA- only	48832	1232
6	5615-Mb(37-40)	mecA- only	36672	1221
6	5615-Mb(37-40)	mecA- only	30147	1162
6	5615-Mb(37-40)	mecA- only	31776	1151
6	5615-Mb(37-40)	mecA- only	30088	1147
6	5615-Mb(37-40)	mecA- only	54889	1162
6	5615-Mb(37-40)	mecA- only	33567	1190
6	5615-Mb(37-40)	mecA- only	31580	1164
6	5615-Mb(37-40)	mecA- only	32807	1205
6	5615-Mb(37-40)	mecA- only	36328	1155
6	5615-Mb(37-40)	Non-fluorescent mecA-	2120	915
6	5615-Mb(37-40)	Non-fluorescent mecA-	2393	1023
6	5615-Mb(37-40)	Non-fluorescent mecA-	2357	1004
6	5615-Mb(37-40)	Non-fluorescent mecA-	2489	1033
6	5615-Mb(37-40)	Non-fluorescent mecA-	2638	1111
6	5615-Mb(37-40)	Non-fluorescent mecA-	2482	1040
6	5615-Mb(37-40)	Non-fluorescent mecA-	2334	990
6	5615-Mb(37-40)	Non-fluorescent mecA-	2488	1048
6	5615-Mb(37-40)	Non-fluorescent mecA-	2232	947
6	5615-Mb(37-40)	Non-fluorescent mecA-	2301	993
6	5615-Mb(37-40)	Non-fluorescent mecA-	2240	960
6	5615-Mb(37-40)	Non-fluorescent mecA-	2245	974
6	5615-Mb(37-40)	Non-fluorescent mecA-	2267	939
6	5615-Mb(37-40)	Non-fluorescent mecA-	2276	974
6	5615-Mb(37-40)	Non-fluorescent mecA-	2477	1037
6	5615-Mb(37-40)	Non-fluorescent mecA-	2406	1027
6	5615-Mb(37-40)	Non-fluorescent mecA-	2416	1014
6	5615-Mb(37-40)	Non-fluorescent mecA-	2372	994
6	5615-Mb(37-40)	Non-fluorescent mecA-	2494	1039
6	5615-Mb(37-40)	Non-fluorescent mecA-	2583	1071
6	5615-Mb(37-40)	Non-fluorescent mecA-	2424	1022
6	5615-Mb(37-40)	Non-fluorescent mecA-	2383	1008
6	5615-Mb(37-40)	Non-fluorescent mecA-	2255	972
6	5615-Mb(37-40)	Non-fluorescent mecA-	2323	983
6	5615-Mb(37-40)	Non-fluorescent mecA-	2297	982
6	5615-Mb(37-40)	Non-fluorescent mecA-	2262	961
6	5615-Mb(37-40)	Non-fluorescent mecA-	2282	944
6	5615-Mb(37-40)	Non-fluorescent mecA-	2173	921
6	5615-Mb(37-40)	Non-fluorescent mecA-	2223	943
6	5615-Mb(37-40)	Non-fluorescent mecA-	2054	878
6	5615-Mb(37-40)	Non-fluorescent mecA-	2486	1076
6	5615-Mb(37-40)	Non-fluorescent mecA-	2841	1177
6	5615-Mb(37-40)	Non-fluorescent mecA-	3036	1253
6	5615-Mb(37-40)	Non-fluorescent mecA-	2836	1210
6	5615-Mb(37-40)	Non-fluorescent mecA-	2987	1221
6	5615-Mb(37-40)	Non-fluorescent mecA-	2977	1236
6	5615-Mb(37-40)	Non-fluorescent mecA-	2882	1182
6	5615-Mb(37-40)	Non-fluorescent mecA-	2794	1166
6	5615-Mb(37-40)	Non-fluorescent mecA-	2809	1176
6	5615-Mb(37-40)	Non-fluorescent mecA-	2827	1190
6	5615-Mb(37-40)	Non-fluorescent mecA-	2618	1102
6	5615-Mb(37-40)	Non-fluorescent mecA-	2641	1112
6	5615-Mb(37-40)	Non-fluorescent mecA-	2758	1140
6	5615-Mb(37-40)	Non-fluorescent mecA-	2736	1136
6	5615-Mb(37-40)	Non-fluorescent mecA-	2764	1134
6	5615-Mb(37-40)	Non-fluorescent mecA-	2570	1085
6	5615-Mb(37-40)	Non-fluorescent mecA-	2645	1097
6	5615-Mb(37-40)	Non-fluorescent mecA-	2713	1124
6	5615-Mb(37-40)	Non-fluorescent mecA-	2921	1186
6	5615-Mb(37-40)	Non-fluorescent mecA-	2691	1113
6	5615-Mb(37-40)	Non-fluorescent mecA-	2672	1127
6	5615-Mb(37-40)	Non-fluorescent mecA-	2819	1151
6	5615-Mb(37-40)	Non-fluorescent mecA-	2642	1088
6	5615-Mb(37-40)	Non-fluorescent mecA-	2598	1066
6	5615-Mb(37-40)	Non-fluorescent mecA-	2549	1061
6	5615-Mb(37-40)	Non-fluorescent mecA-	2611	1083
6	5615-Mb(37-40)	Non-fluorescent mecA-	2648	1076
6	5615-Mb(37-40)	Non-fluorescent mecA-	2408	1023
6	5615-Mb(37-40)	Non-fluorescent mecA-	2390	1010
6	5615-Mb(37-40)	Non-fluorescent mecA-	2023	874
6	5615-Mb(37-40)	No Treatment	19221	3680
6	5615-Mb(37-40)	No Treatment	11115	4352
6	5615-Mb(37-40)	No Treatment	26993	3661
6	5615-Mb(37-40)	No Treatment	17973	3309
6	5615-Mb(37-40)	No Treatment	20988	3696
6	5615-Mb(37-40)	No Treatment	11978	3475
6	5615-Mb(37-40)	No Treatment	18929	5049
6	5615-Mb(37-40)	No Treatment	12845	3928
6	5615-Mb(37-40)	6 uM Fox	5406	8277
6	5615-Mb(37-40)	6 uM Fox	5228	6838
6	5615-Mb(37-40)	6 uM Fox	5020	7010
6	5615-Mb(37-40)	6 uM Fox	5277	6766
6	5615-Mb(37-40)	6 uM Fox	5419	9880
6	5615-Mb(37-40)	6 uM Fox	5361	7204
6	5615-Mb(37-40)	6 uM Fox	5273	6854
6	5615-Mb(37-40)	6 uM Fox	5412	10770
6	5615-Mb(37-40)	6 uM Fox	5529	8303
6	5615-Mb(37-40)	6 uM Fox	5175	8377
6	5615-Mb(37-40)	150 uM Fox	6004	1680
6	5615-Mb(37-40)	150 uM Fox	6063	1685
6	5615-Mb(37-40)	150 uM Fox	5970	1672
6	5615-Mb(37-40)	150 uM Fox	5928	1663
6	5615-Mb(37-40)	150 uM Fox	5857	1629
6	5615-Mb(37-40)	150 uM Fox	5784	1636
6	5615-Mb(37-40)	150 uM Fox	5371	1509
6	5615-Mb(37-40)	150 uM Fox	5826	1619
6	5615-Mb(37-40)	150 uM Fox	4881	1382
6	5615-Mb(37-40)	150 uM Fox	4337	1257
7	5615-Mb(29-32)	mecA+ Only	4656	4143
7	5615-Mb(29-32)	mecA+ Only	5149	5022
7	5615-Mb(29-32)	mecA+ Only	5177	4600
7	5615-Mb(29-32)	mecA+ Only	5358	5590
7	5615-Mb(29-32)	mecA+ Only	4908	9621
7	5615-Mb(29-32)	mecA+ Only	5201	5842
7	5615-Mb(29-32)	mecA+ Only	5081	5386
7	5615-Mb(29-32)	mecA+ Only	5067	4365
7	5615-Mb(29-32)	mecA+ Only	4964	5288
7	5615-Mb(29-32)	mecA+ Only	4940	5834
7	5615-Mb(29-32)	mecA+ Only	4736	5127
7	5615-Mb(29-32)	mecA+ Only	4735	6002
7	5615-Mb(29-32)	mecA+ Only	5285	4530
7	5615-Mb(29-32)	mecA+ Only	5257	4600
7	5615-Mb(29-32)	mecA+ Only	5140	5244
7	5615-Mb(29-32)	mecA+ Only	5161	4661
7	5615-Mb(29-32)	mecA+ Only	5090	4841
7	5615-Mb(29-32)	mecA+ Only	5127	4544
7	5615-Mb(29-32)	mecA+ Only	5238	4588
7	5615-Mb(29-32)	mecA+ Only	5112	4881
7	5615-Mb(29-32)	mecA+ Only	4898	5899
7	5615-Mb(29-32)	mecA+ Only	4878	6216
7	5615-Mb(29-32)	mecA+ Only	4755	4706
7	5615-Mb(29-32)	mecA+ Only	4916	4669
7	5615-Mb(29-32)	mecA+ Only	5015	8157
7	5615-Mb(29-32)	mecA+ Only	4992	4307
7	5615-Mb(29-32)	mecA+ Only	4793	5439
7	5615-Mb(29-32)	mecA+ Only	4445	4480
7	5615-Mb(29-32)	mecA+ Only	4498	6359
7	5615-Mb(29-32)	mecA+ Only	5200	6471
7	5615-Mb(29-32)	mecA+ Only	5293	5215
7	5615-Mb(29-32)	mecA+ Only	5432	5020
7	5615-Mb(29-32)	mecA+ Only	5271	7052
7	5615-Mb(29-32)	mecA+ Only	5205	5544
7	5615-Mb(29-32)	mecA+ Only	5188	5696
7	5615-Mb(29-32)	mecA+ Only	4884	6311
7	5615-Mb(29-32)	mecA+ Only	4645	5354
7	5615-Mb(29-32)	mecA+ Only	4793	4162
7	5615-Mb(29-32)	mecA+ Only	4599	6205
7	5615-Mb(29-32)	mecA+ Only	4570	5074
7	5615-Mb(29-32)	mecA+ Only	4909	4888
7	5615-Mb(29-32)	mecA+ Only	4841	5237
7	5615-Mb(29-32)	mecA+ Only	4840	4827
7	5615-Mb(29-32)	mecA+ Only	4710	4692
7	5615-Mb(29-32)	mecA+ Only	4788	4946
7	5615-Mb(29-32)	mecA+ Only	4879	4165
7	5615-Mb(29-32)	mecA+ Only	4870	4847
7	5615-Mb(29-32)	mecA+ Only	4792	4408
7	5615-Mb(29-32)	mecA+ Only	4625	4469
7	5615-Mb(29-32)	mecA+ Only	4835	6054
7	5615-Mb(29-32)	mecA+ Only	4649	5270
7	5615-Mb(29-32)	mecA+ Only	4597	5072
7	5615-Mb(29-32)	mecA+ Only	4883	5218
7	5615-Mb(29-32)	mecA+ Only	4724	5173
7	5615-Mb(29-32)	mecA+ Only	4647	5715
7	5615-Mb(29-32)	mecA+ Only	4319	6514
7	5615-Mb(29-32)	mecA- only	39085	1316
7	5615-Mb(29-32)	mecA- only	35939	1398
7	5615-Mb(29-32)	mecA- only	31639	1405
7	5615-Mb(29-32)	mecA- only	41370	1296
7	5615-Mb(29-32)	mecA- only	31891	1449
7	5615-Mb(29-32)	mecA- only	31318	1422
7	5615-Mb(29-32)	mecA- only	29044	1360
7	5615-Mb(29-32)	mecA- only	34653	1360
7	5615-Mb(29-32)	mecA- only	34382	1303
7	5615-Mb(29-32)	mecA- only	44639	1270
7	5615-Mb(29-32)	mecA- only	42938	1156
7	5615-Mb(29-32)	mecA- only	37493	1304
7	5615-Mb(29-32)	mecA- only	31669	1350
7	5615-Mb(29-32)	mecA- only	32843	1326
7	5615-Mb(29-32)	mecA- only	34491	1420
7	5615-Mb(29-32)	mecA- only	38962	1357
7	5615-Mb(29-32)	mecA- only	41354	1415
7	5615-Mb(29-32)	mecA- only	37806	1391
7	5615-Mb(29-32)	mecA- only	31181	1381
7	5615-Mb(29-32)	mecA- only	33090	1338
7	5615-Mb(29-32)	mecA- only	36718	1401
7	5615-Mb(29-32)	mecA- only	52216	1334
7	5615-Mb(29-32)	mecA- only	32482	1296
7	5615-Mb(29-32)	mecA- only	40582	1288
7	5615-Mb(29-32)	mecA- only	37017	1278
7	5615-Mb(29-32)	mecA- only	40481	1282
7	5615-Mb(29-32)	mecA- only	30256	1280
7	5615-Mb(29-32)	mecA- only	34791	1355
7	5615-Mb(29-32)	mecA- only	34065	1280
7	5615-Mb(29-32)	mecA- only	39663	1199
7	5615-Mb(29-32)	mecA- only	31251	1202
7	5615-Mb(29-32)	mecA- only	39553	1305
7	5615-Mb(29-32)	mecA- only	35187	1291
7	5615-Mb(29-32)	mecA- only	40256	1315
7	5615-Mb(29-32)	mecA- only	38487	1328
7	5615-Mb(29-32)	mecA- only	34141	1305
7	5615-Mb(29-32)	mecA- only	40152	1311
7	5615-Mb(29-32)	mecA- only	34248	1272
7	5615-Mb(29-32)	mecA- only	38067	1253
7	5615-Mb(29-32)	mecA- only	50697	1186
7	5615-Mb(29-32)	mecA- only	34035	1215
7	5615-Mb(29-32)	mecA- only	35125	1190
7	5615-Mb(29-32)	mecA- only	29212	1178
7	5615-Mb(29-32)	mecA- only	34113	1202
7	5615-Mb(29-32)	mecA- only	31518	1234
7	5615-Mb(29-32)	mecA- only	44125	1230
7	5615-Mb(29-32)	mecA- only	29268	1210
7	5615-Mb(29-32)	mecA- only	32182	1209
7	5615-Mb(29-32)	mecA- only	34022	1232
7	5615-Mb(29-32)	mecA- only	37317	1220
7	5615-Mb(29-32)	mecA- only	43960	1228
7	5615-Mb(29-32)	mecA- only	30111	1212
7	5615-Mb(29-32)	mecA- only	40129	1162
7	5615-Mb(29-32)	mecA- only	37140	1162
7	5615-Mb(29-32)	mecA- only	36666	1172
7	5615-Mb(29-32)	mecA- only	39359	1180
7	5615-Mb(29-32)	mecA- only	40689	1238
7	5615-Mb(29-32)	mecA- only	31121	1207
7	5615-Mb(29-32)	mecA- only	29972	1221
7	5615-Mb(29-32)	mecA- only	42757	1175
7	5615-Mb(29-32)	Non-fluorescent mecA-	2546	1096
7	5615-Mb(29-32)	Non-fluorescent mecA-	2639	1121
7	5615-Mb(29-32)	Non-fluorescent mecA-	2729	1153
7	5615-Mb(29-32)	Non-fluorescent mecA-	2616	1103
7	5615-Mb(29-32)	Non-fluorescent mecA-	2949	1229
7	5615-Mb(29-32)	Non-fluorescent mecA-	2793	1197
7	5615-Mb(29-32)	Non-fluorescent mecA-	2770	1176
7	5615-Mb(29-32)	Non-fluorescent mecA-	2663	1117
7	5615-Mb(29-32)	Non-fluorescent mecA-	2635	1130
7	5615-Mb(29-32)	Non-fluorescent mecA-	2671	1114
7	5615-Mb(29-32)	Non-fluorescent mecA-	2614	1095
7	5615-Mb(29-32)	Non-fluorescent mecA-	2538	1074
7	5615-Mb(29-32)	Non-fluorescent mecA-	2546	1079
7	5615-Mb(29-32)	Non-fluorescent mecA-	2541	1063
7	5615-Mb(29-32)	Non-fluorescent mecA-	2859	1187
7	5615-Mb(29-32)	Non-fluorescent mecA-	2756	1157
7	5615-Mb(29-32)	Non-fluorescent mecA-	2740	1129
7	5615-Mb(29-32)	Non-fluorescent mecA-	2864	1160
7	5615-Mb(29-32)	Non-fluorescent mecA-	2897	1191
7	5615-Mb(29-32)	Non-fluorescent mecA-	2797	1180
7	5615-Mb(29-32)	Non-fluorescent mecA-	2833	1169
7	5615-Mb(29-32)	Non-fluorescent mecA-	2598	1087
7	5615-Mb(29-32)	Non-fluorescent mecA-	2719	1122
7	5615-Mb(29-32)	Non-fluorescent mecA-	2645	1099
7	5615-Mb(29-32)	Non-fluorescent mecA-	2669	1099
7	5615-Mb(29-32)	Non-fluorescent mecA-	2519	1060
7	5615-Mb(29-32)	Non-fluorescent mecA-	2597	1080
7	5615-Mb(29-32)	Non-fluorescent mecA-	2559	1076
7	5615-Mb(29-32)	Non-fluorescent mecA-	2309	994
7	5615-Mb(29-32)	Non-fluorescent mecA-	2205	954
7	5615-Mb(29-32)	Non-fluorescent mecA-	2385	1017
7	5615-Mb(29-32)	Non-fluorescent mecA-	2712	1218
7	5615-Mb(29-32)	Non-fluorescent mecA-	2714	1134
7	5615-Mb(29-32)	Non-fluorescent mecA-	2755	1167
7	5615-Mb(29-32)	Non-fluorescent mecA-	2934	1225
7	5615-Mb(29-32)	Non-fluorescent mecA-	2948	1240
7	5615-Mb(29-32)	Non-fluorescent mecA-	2771	1184
7	5615-Mb(29-32)	Non-fluorescent mecA-	2818	1174
7	5615-Mb(29-32)	Non-fluorescent mecA-	2741	1166
7	5615-Mb(29-32)	Non-fluorescent mecA-	2708	1148
7	5615-Mb(29-32)	Non-fluorescent mecA-	2669	1134
7	5615-Mb(29-32)	Non-fluorescent mecA-	2817	1174
7	5615-Mb(29-32)	Non-fluorescent mecA-	2536	1073
7	5615-Mb(29-32)	Non-fluorescent mecA-	2758	1144
7	5615-Mb(29-32)	Non-fluorescent mecA-	2760	1152
7	5615-Mb(29-32)	Non-fluorescent mecA-	2613	1110
7	5615-Mb(29-32)	Non-fluorescent mecA-	2592	1125
7	5615-Mb(29-32)	Non-fluorescent mecA-	2671	1134
7	5615-Mb(29-32)	Non-fluorescent mecA-	2588	1098
7	5615-Mb(29-32)	Non-fluorescent mecA-	2750	1158
7	5615-Mb(29-32)	Non-fluorescent mecA-	2828	1169
7	5615-Mb(29-32)	Non-fluorescent mecA-	2886	1185
7	5615-Mb(29-32)	Non-fluorescent mecA-	2642	1108
7	5615-Mb(29-32)	Non-fluorescent mecA-	2573	1069
7	5615-Mb(29-32)	Non-fluorescent mecA-	2649	1100
7	5615-Mb(29-32)	Non-fluorescent mecA-	2612	1097
7	5615-Mb(29-32)	Non-fluorescent mecA-	2574	1081
7	5615-Mb(29-32)	Non-fluorescent mecA-	2651	1110
7	5615-Mb(29-32)	Non-fluorescent mecA-	2595	1085
7	5615-Mb(29-32)	Non-fluorescent mecA-	2200	947
7	5615-Mb(29-32)	No Treatment	20008	3058
7	5615-Mb(29-32)	No Treatment	10641	3719
7	5615-Mb(29-32)	No Treatment	33346	2981
7	5615-Mb(29-32)	No Treatment	14487	4537
7	5615-Mb(29-32)	No Treatment	15425	3911
7	5615-Mb(29-32)	No Treatment	13695	4245
7	5615-Mb(29-32)	No Treatment	32348	3520
7	5615-Mb(29-32)	No Treatment	13885	5465
7	5615-Mb(29-32)	No Treatment	12001	3229
7	5615-Mb(29-32)	No Treatment	16418	4424
7	5615-Mb(29-32)	No Treatment	14254	4242
7	5615-Mb(29-32)	No Treatment	21069	3377
7	5615-Mb(29-32)	No Treatment	13185	3711
7	5615-Mb(29-32)	No Treatment	19961	3630
7	5615-Mb(29-32)	No Treatment	14855	4561
7	5615-Mb(29-32)	No Treatment	15983	3470
7	5615-Mb(29-32)	6 uM Fox	5076	10683
7	5615-Mb(29-32)	6 uM Fox	4999	6582
7	5615-Mb(29-32)	6 uM Fox	5105	9160
7	5615-Mb(29-32)	6 uM Fox	4899	10388
7	5615-Mb(29-32)	6 uM Fox	5305	6902
7	5615-Mb(29-32)	6 uM Fox	5269	6172
7	5615-Mb(29-32)	6 uM Fox	5197	8997
7	5615-Mb(29-32)	6 uM Fox	4957	7749
7	5615-Mb(29-32)	6 uM Fox	5356	7548
7	5615-Mb(29-32)	6 uM Fox	5083	8544
7	5615-Mb(29-32)	6 uM Fox	5265	6719
7	5615-Mb(29-32)	6 uM Fox	5278	5871
7	5615-Mb(29-32)	6 uM Fox	4695	5843
7	5615-Mb(29-32)	6 uM Fox	5125	8566
7	5615-Mb(29-32)	6 uM Fox	5450	7016
7	5615-Mb(29-32)	6 uM Fox	5290	7619
7	5615-Mb(29-32)	6 uM Fox	5295	6403
7	5615-Mb(29-32)	6 uM Fox	5283	6908
7	5615-Mb(29-32)	6 uM Fox	5300	7379
7	5615-Mb(29-32)	6 uM Fox	5381	9257
7	5615-Mb(29-32)	150 uM Fox	5910	1667
7	5615-Mb(29-32)	150 uM Fox	5457	1572
7	5615-Mb(29-32)	150 uM Fox	5847	1662
7	5615-Mb(29-32)	150 uM Fox	5658	1617
7	5615-Mb(29-32)	150 uM Fox	5689	1626
7	5615-Mb(29-32)	150 uM Fox	5403	1555
7	5615-Mb(29-32)	150 uM Fox	5711	1618
7	5615-Mb(29-32)	150 uM Fox	5768	1654
7	5615-Mb(29-32)	150 uM Fox	5552	1569
7	5615-Mb(29-32)	150 uM Fox	5229	1474
7	5615-Mb(29-32)	150 uM Fox	5609	1608
7	5615-Mb(29-32)	150 uM Fox	5845	1672
7	5615-Mb(29-32)	150 uM Fox	5760	1641
7	5615-Mb(29-32)	150 uM Fox	5726	1647
7	5615-Mb(29-32)	150 uM Fox	5830	1645
7	5615-Mb(29-32)	150 uM Fox	5757	1630
7	5615-Mb(29-32)	150 uM Fox	5402	1539
7	5615-Mb(29-32)	150 uM Fox	5891	1656
7	5615-Mb(29-32)	150 uM Fox	5270	1510
7	5615-Mb(29-32)	150 uM Fox	4762	1365
8	5615-Mb(25-28)	mecA+ Only	4590	5120
8	5615-Mb(25-28)	mecA+ Only	4920	4815
8	5615-Mb(25-28)	mecA+ Only	5142	5075
8	5615-Mb(25-28)	mecA+ Only	5274	6078
8	5615-Mb(25-28)	mecA+ Only	5243	5839
8	5615-Mb(25-28)	mecA+ Only	5240	4514
8	5615-Mb(25-28)	mecA+ Only	5100	4699
8	5615-Mb(25-28)	mecA+ Only	5019	5485
8	5615-Mb(25-28)	mecA+ Only	4884	4801
8	5615-Mb(25-28)	mecA+ Only	4864	4587
8	5615-Mb(25-28)	mecA+ Only	4766	5163
8	5615-Mb(25-28)	mecA+ Only	4739	4483
8	5615-Mb(25-28)	mecA+ Only	5100	4358
8	5615-Mb(25-28)	mecA+ Only	5055	4781
8	5615-Mb(25-28)	mecA+ Only	5186	4341
8	5615-Mb(25-28)	mecA+ Only	4976	5079
8	5615-Mb(25-28)	mecA+ Only	5141	4733
8	5615-Mb(25-28)	mecA+ Only	5064	4840
8	5615-Mb(25-28)	mecA+ Only	5103	5943
8	5615-Mb(25-28)	mecA+ Only	4991	6106
8	5615-Mb(25-28)	mecA+ Only	4729	4647
8	5615-Mb(25-28)	mecA+ Only	4827	4466
8	5615-Mb(25-28)	mecA+ Only	4785	4244
8	5615-Mb(25-28)	mecA+ Only	4718	4698
8	5615-Mb(25-28)	mecA+ Only	5122	6313
8	5615-Mb(25-28)	mecA+ Only	4843	4184
8	5615-Mb(25-28)	mecA+ Only	4790	5618
8	5615-Mb(25-28)	mecA+ Only	4252	3970
8	5615-Mb(25-28)	mecA+ Only	4342	4372
8	5615-Mb(25-28)	mecA+ Only	4984	5697
8	5615-Mb(25-28)	mecA+ Only	5239	4463
8	5615-Mb(25-28)	mecA+ Only	5274	4764
8	5615-Mb(25-28)	mecA+ Only	5427	4575
8	5615-Mb(25-28)	mecA+ Only	5332	4931
8	5615-Mb(25-28)	mecA+ Only	5316	4980
8	5615-Mb(25-28)	mecA+ Only	5089	4887
8	5615-Mb(25-28)	mecA+ Only	4912	5873
8	5615-Mb(25-28)	mecA+ Only	4853	4663
8	5615-Mb(25-28)	mecA+ Only	4722	5385
8	5615-Mb(25-28)	mecA+ Only	4651	4436
8	5615-Mb(25-28)	mecA+ Only	5037	4811
8	5615-Mb(25-28)	mecA+ Only	4809	5072
8	5615-Mb(25-28)	mecA+ Only	4837	4451
8	5615-Mb(25-28)	mecA+ Only	4855	5113
8	5615-Mb(25-28)	mecA+ Only	4932	4723
8	5615-Mb(25-28)	mecA+ Only	4905	4568
8	5615-Mb(25-28)	mecA+ Only	4875	4630
8	5615-Mb(25-28)	mecA+ Only	4782	5780
8	5615-Mb(25-28)	mecA+ Only	4712	6557
8	5615-Mb(25-28)	mecA+ Only	4781	5649
8	5615-Mb(25-28)	mecA+ Only	4641	5095
8	5615-Mb(25-28)	mecA+ Only	4675	7486
8	5615-Mb(25-28)	mecA+ Only	4797	7456
8	5615-Mb(25-28)	mecA+ Only	4776	5868
8	5615-Mb(25-28)	mecA+ Only	4651	5491
8	5615-Mb(25-28)	mecA+ Only	4236	4154
8	5615-Mb(25-28)	mecA- only	38543	1269
8	5615-Mb(25-28)	mecA- only	38241	1353
8	5615-Mb(25-28)	mecA- only	42609	1328
8	5615-Mb(25-28)	mecA- only	35594	1319
8	5615-Mb(25-28)	mecA- only	46935	1373
8	5615-Mb(25-28)	mecA- only	39741	1410
8	5615-Mb(25-28)	mecA- only	30703	1350
8	5615-Mb(25-28)	mecA- only	44842	1346
8	5615-Mb(25-28)	mecA- only	43939	1293
8	5615-Mb(25-28)	mecA- only	37996	1219
8	5615-Mb(25-28)	mecA- only	36787	1299
8	5615-Mb(25-28)	mecA- only	41444	1233
8	5615-Mb(25-28)	mecA- only	40324	1193
8	5615-Mb(25-28)	mecA- only	40085	1280
8	5615-Mb(25-28)	mecA- only	35539	1269
8	5615-Mb(25-28)	mecA- only	32565	1316
8	5615-Mb(25-28)	mecA- only	29135	1341
8	5615-Mb(25-28)	mecA- only	31847	1341
8	5615-Mb(25-28)	mecA- only	32810	1341
8	5615-Mb(25-28)	mecA- only	30367	1335
8	5615-Mb(25-28)	mecA- only	36842	1345
8	5615-Mb(25-28)	mecA- only	59895	1299
8	5615-Mb(25-28)	mecA- only	41608	1344
8	5615-Mb(25-28)	mecA- only	30426	1333
8	5615-Mb(25-28)	mecA- only	55566	1214
8	5615-Mb(25-28)	mecA- only	38346	1262
8	5615-Mb(25-28)	mecA- only	40680	1246
8	5615-Mb(25-28)	mecA- only	46209	1272
8	5615-Mb(25-28)	mecA- only	41093	1294
8	5615-Mb(25-28)	mecA- only	42103	1313
8	5615-Mb(25-28)	mecA- only	32323	1287
8	5615-Mb(25-28)	mecA- only	35208	1211
8	5615-Mb(25-28)	mecA- only	33436	1164
8	5615-Mb(25-28)	mecA- only	35137	1316
8	5615-Mb(25-28)	mecA- only	38178	1264
8	5615-Mb(25-28)	mecA- only	37448	1278
8	5615-Mb(25-28)	mecA- only	33063	1299
8	5615-Mb(25-28)	mecA- only	33323	1327
8	5615-Mb(25-28)	mecA- only	36058	1284
8	5615-Mb(25-28)	mecA- only	43216	1287
8	5615-Mb(25-28)	mecA- only	38459	1286
8	5615-Mb(25-28)	mecA- only	46091	1223
8	5615-Mb(25-28)	mecA- only	41571	1208
8	5615-Mb(25-28)	mecA- only	33754	1074
8	5615-Mb(25-28)	mecA- only	28597	1231
8	5615-Mb(25-28)	mecA- only	30232	1232
8	5615-Mb(25-28)	mecA- only	34894	1202
8	5615-Mb(25-28)	mecA- only	29394	1185
8	5615-Mb(25-28)	mecA- only	37764	1244
8	5615-Mb(25-28)	mecA- only	32686	1263
8	5615-Mb(25-28)	mecA- only	42196	1241
8	5615-Mb(25-28)	mecA- only	32422	1206
8	5615-Mb(25-28)	mecA- only	29864	1246
8	5615-Mb(25-28)	mecA- only	33350	1241
8	5615-Mb(25-28)	mecA- only	39363	1221
8	5615-Mb(25-28)	mecA- only	28068	1208
8	5615-Mb(25-28)	mecA- only	37319	1161
8	5615-Mb(25-28)	mecA- only	37304	1153
8	5615-Mb(25-28)	mecA- only	52627	1200
8	5615-Mb(25-28)	mecA- only	34745	1150
8	5615-Mb(25-28)	mecA- only	34466	1192
8	5615-Mb(25-28)	mecA- only	34644	1195
8	5615-Mb(25-28)	mecA- only	33050	1196
8	5615-Mb(25-28)	mecA- only	42274	1151
8	5615-Mb(25-28)	Non-fluorescent mecA-	2451	1051
8	5615-Mb(25-28)	Non-fluorescent mecA-	2557	1092
8	5615-Mb(25-28)	Non-fluorescent mecA-	2698	1135
8	5615-Mb(25-28)	Non-fluorescent mecA-	2646	1120
8	5615-Mb(25-28)	Non-fluorescent mecA-	2750	1142
8	5615-Mb(25-28)	Non-fluorescent mecA-	2738	1126
8	5615-Mb(25-28)	Non-fluorescent mecA-	2589	1092
8	5615-Mb(25-28)	Non-fluorescent mecA-	2787	1160
8	5615-Mb(25-28)	Non-fluorescent mecA-	2519	1053
8	5615-Mb(25-28)	Non-fluorescent mecA-	2613	1076
8	5615-Mb(25-28)	Non-fluorescent mecA-	2594	1065
8	5615-Mb(25-28)	Non-fluorescent mecA-	2638	1107
8	5615-Mb(25-28)	Non-fluorescent mecA-	2534	1079
8	5615-Mb(25-28)	Non-fluorescent mecA-	2608	1093
8	5615-Mb(25-28)	Non-fluorescent mecA-	2549	1073
8	5615-Mb(25-28)	Non-fluorescent mecA-	2640	1094
8	5615-Mb(25-28)	Non-fluorescent mecA-	2682	1119
8	5615-Mb(25-28)	Non-fluorescent mecA-	2630	1100
8	5615-Mb(25-28)	Non-fluorescent mecA-	2838	1159
8	5615-Mb(25-28)	Non-fluorescent mecA-	2763	1163
8	5615-Mb(25-28)	Non-fluorescent mecA-	2779	1128
8	5615-Mb(25-28)	Non-fluorescent mecA-	2713	1129
8	5615-Mb(25-28)	Non-fluorescent mecA-	2692	1127
8	5615-Mb(25-28)	Non-fluorescent mecA-	2725	1119
8	5615-Mb(25-28)	Non-fluorescent mecA-	2536	1054
8	5615-Mb(25-28)	Non-fluorescent mecA-	2642	1103
8	5615-Mb(25-28)	Non-fluorescent mecA-	2637	1089
8	5615-Mb(25-28)	Non-fluorescent mecA-	2573	1075
8	5615-Mb(25-28)	Non-fluorescent mecA-	2544	1078
8	5615-Mb(25-28)	Non-fluorescent mecA-	2383	1016
8	5615-Mb(25-28)	Non-fluorescent mecA-	2250	957
8	5615-Mb(25-28)	Non-fluorescent mecA-	2139	904
8	5615-Mb(25-28)	Non-fluorescent mecA-	2285	987
8	5615-Mb(25-28)	Non-fluorescent mecA-	2676	1122
8	5615-Mb(25-28)	Non-fluorescent mecA-	2723	1151
8	5615-Mb(25-28)	Non-fluorescent mecA-	2795	1167
8	5615-Mb(25-28)	Non-fluorescent mecA-	2891	1243
8	5615-Mb(25-28)	Non-fluorescent mecA-	2885	1215
8	5615-Mb(25-28)	Non-fluorescent mecA-	2840	1191
8	5615-Mb(25-28)	Non-fluorescent mecA-	2667	1135
8	5615-Mb(25-28)	Non-fluorescent mecA-	2805	1177
8	5615-Mb(25-28)	Non-fluorescent mecA-	2734	1143
8	5615-Mb(25-28)	Non-fluorescent mecA-	2739	1148
8	5615-Mb(25-28)	Non-fluorescent mecA-	2906	1214
8	5615-Mb(25-28)	Non-fluorescent mecA-	2622	1125
8	5615-Mb(25-28)	Non-fluorescent mecA-	2682	1135
8	5615-Mb(25-28)	Non-fluorescent mecA-	2680	1099
8	5615-Mb(25-28)	Non-fluorescent mecA-	2766	1140
8	5615-Mb(25-28)	Non-fluorescent mecA-	2749	1143
8	5615-Mb(25-28)	Non-fluorescent mecA-	2669	1114
8	5615-Mb(25-28)	Non-fluorescent mecA-	2671	1124
8	5615-Mb(25-28)	Non-fluorescent mecA-	2899	1194
8	5615-Mb(25-28)	Non-fluorescent mecA-	2795	1163
8	5615-Mb(25-28)	Non-fluorescent mecA-	2705	1117
8	5615-Mb(25-28)	Non-fluorescent mecA-	2754	1124
8	5615-Mb(25-28)	Non-fluorescent mecA-	2734	1152
8	5615-Mb(25-28)	Non-fluorescent mecA-	2657	1090
8	5615-Mb(25-28)	Non-fluorescent mecA-	2552	1074
8	5615-Mb(25-28)	Non-fluorescent mecA-	2766	1141
8	5615-Mb(25-28)	Non-fluorescent mecA-	2636	1091
8	5615-Mb(25-28)	Non-fluorescent mecA-	2565	1074
8	5615-Mb(25-28)	Non-fluorescent mecA-	2563	1073
8	5615-Mb(25-28)	Non-fluorescent mecA-	2392	1004
8	5615-Mb(25-28)	Non-fluorescent mecA-	2251	949
8	5615-Mb(25-28)	No Treatment	16088	4379
8	5615-Mb(25-28)	No Treatment	26619	3202
8	5615-Mb(25-28)	No Treatment	39076	2832
8	5615-Mb(25-28)	No Treatment	14317	4238
8	5615-Mb(25-28)	No Treatment	15976	3520
8	5615-Mb(25-28)	No Treatment	28856	4070
8	5615-Mb(25-28)	No Treatment	14844	4008
8	5615-Mb(25-28)	No Treatment	14657	3134
8	5615-Mb(25-28)	No Treatment	19438	3067
8	5615-Mb(25-28)	No Treatment	15854	3482
8	5615-Mb(25-28)	No Treatment	10998	4685
8	5615-Mb(25-28)	No Treatment	17355	3353
8	5615-Mb(25-28)	No Treatment	18845	3901
8	5615-Mb(25-28)	No Treatment	17876	4086
8	5615-Mb(25-28)	No Treatment	30922	3280
8	5615-Mb(25-28)	No Treatment	16908	3968
8	5615-Mb(25-28)	6 uM Fox	4821	9508
8	5615-Mb(25-28)	6 uM Fox	5069	8900
8	5615-Mb(25-28)	6 uM Fox	5020	8751
8	5615-Mb(25-28)	6 uM Fox	4839	5513
8	5615-Mb(25-28)	6 uM Fox	5080	7532
8	5615-Mb(25-28)	6 uM Fox	4926	11894
8	5615-Mb(25-28)	6 uM Fox	5081	10158
8	5615-Mb(25-28)	6 uM Fox	5116	6287
8	5615-Mb(25-28)	6 uM Fox	5187	8911
8	5615-Mb(25-28)	6 uM Fox	5035	9777
8	5615-Mb(25-28)	6 uM Fox	5340	10050
8	5615-Mb(25-28)	6 uM Fox	5379	8106
8	5615-Mb(25-28)	6 uM Fox	4686	8364
8	5615-Mb(25-28)	6 uM Fox	5226	7334
8	5615-Mb(25-28)	6 uM Fox	5358	6400
8	5615-Mb(25-28)	6 uM Fox	5348	10749
8	5615-Mb(25-28)	6 uM Fox	5032	6380
8	5615-Mb(25-28)	6 uM Fox	5227	6376
8	5615-Mb(25-28)	6 uM Fox	5211	6590
8	5615-Mb(25-28)	6 uM Fox	5121	9426
8	5615-Mb(25-28)	150 uM Fox	5638	1603
8	5615-Mb(25-28)	150 uM Fox	5795	1727
8	5615-Mb(25-28)	150 uM Fox	5683	1611
8	5615-Mb(25-28)	150 uM Fox	5686	1609
8	5615-Mb(25-28)	150 uM Fox	5640	1605
8	5615-Mb(25-28)	150 uM Fox	5744	1633
8	5615-Mb(25-28)	150 uM Fox	5613	1580
8	5615-Mb(25-28)	150 uM Fox	5603	1584
8	5615-Mb(25-28)	150 uM Fox	5450	1547
8	5615-Mb(25-28)	150 uM Fox	5111	1447
8	5615-Mb(25-28)	150 uM Fox	5787	1651
8	5615-Mb(25-28)	150 uM Fox	5543	1580
8	5615-Mb(25-28)	150 uM Fox	5788	1651
8	5615-Mb(25-28)	150 uM Fox	5709	1617
8	5615-Mb(25-28)	150 uM Fox	5740	1622
8	5615-Mb(25-28)	150 uM Fox	5594	1587
8	5615-Mb(25-28)	150 uM Fox	5436	1541
8	5615-Mb(25-28)	150 uM Fox	5698	1611
8	5615-Mb(25-28)	150 uM Fox	5539	1574
8	5615-Mb(25-28)	150 uM Fox	4973	1427
9	5615-Mb(21-24)	mecA+ Only	4598	5052
9	5615-Mb(21-24)	mecA+ Only	5029	5177
9	5615-Mb(21-24)	mecA+ Only	5086	4975
9	5615-Mb(21-24)	mecA+ Only	5165	6788
9	5615-Mb(21-24)	mecA+ Only	5072	5026
9	5615-Mb(21-24)	mecA+ Only	5267	4472
9	5615-Mb(21-24)	mecA+ Only	5108	5204
9	5615-Mb(21-24)	mecA+ Only	5068	5072
9	5615-Mb(21-24)	mecA+ Only	4806	4735
9	5615-Mb(21-24)	mecA+ Only	4857	4864
9	5615-Mb(21-24)	mecA+ Only	4873	6479
9	5615-Mb(21-24)	mecA+ Only	4742	4934
9	5615-Mb(21-24)	mecA+ Only	5109	4484
9	5615-Mb(21-24)	mecA+ Only	4980	6494
9	5615-Mb(21-24)	mecA+ Only	5026	5076
9	5615-Mb(21-24)	mecA+ Only	4986	4742
9	5615-Mb(21-24)	mecA+ Only	4945	5796
9	5615-Mb(21-24)	mecA+ Only	5002	4183
9	5615-Mb(21-24)	mecA+ Only	4976	4648
9	5615-Mb(21-24)	mecA+ Only	4851	4766
9	5615-Mb(21-24)	mecA+ Only	4750	4647
9	5615-Mb(21-24)	mecA+ Only	4832	4511
9	5615-Mb(21-24)	mecA+ Only	4765	5474
9	5615-Mb(21-24)	mecA+ Only	4696	5175
9	5615-Mb(21-24)	mecA+ Only	4875	4367
9	5615-Mb(21-24)	mecA+ Only	4897	5028
9	5615-Mb(21-24)	mecA+ Only	4933	4351
9	5615-Mb(21-24)	mecA+ Only	4446	4325
9	5615-Mb(21-24)	mecA+ Only	4321	6167
9	5615-Mb(21-24)	mecA+ Only	4950	5214
9	5615-Mb(21-24)	mecA+ Only	5124	4547
9	5615-Mb(21-24)	mecA+ Only	5100	6105
9	5615-Mb(21-24)	mecA+ Only	5336	4434
9	5615-Mb(21-24)	mecA+ Only	5185	4849
9	5615-Mb(21-24)	mecA+ Only	4976	6222
9	5615-Mb(21-24)	mecA+ Only	4875	5121
9	5615-Mb(21-24)	mecA+ Only	4428	5514
9	5615-Mb(21-24)	mecA+ Only	4554	5634
9	5615-Mb(21-24)	mecA+ Only	4477	5465
9	5615-Mb(21-24)	mecA+ Only	4419	5190
9	5615-Mb(21-24)	mecA+ Only	4602	4743
9	5615-Mb(21-24)	mecA+ Only	4660	4407
9	5615-Mb(21-24)	mecA+ Only	4672	4591
9	5615-Mb(21-24)	mecA+ Only	4545	5585
9	5615-Mb(21-24)	mecA+ Only	4769	4129
9	5615-Mb(21-24)	mecA+ Only	4708	4529
9	5615-Mb(21-24)	mecA+ Only	4757	5587
9	5615-Mb(21-24)	mecA+ Only	4693	4807
9	5615-Mb(21-24)	mecA+ Only	4694	4470
9	5615-Mb(21-24)	mecA+ Only	4558	4200
9	5615-Mb(21-24)	mecA+ Only	4454	5531
9	5615-Mb(21-24)	mecA+ Only	4596	5063
9	5615-Mb(21-24)	mecA+ Only	4715	5783
9	5615-Mb(21-24)	mecA+ Only	4655	5020
9	5615-Mb(21-24)	mecA+ Only	4699	5830
9	5615-Mb(21-24)	mecA+ Only	4181	4467
9	5615-Mb(21-24)	mecA- only	40734	1263
9	5615-Mb(21-24)	mecA- only	34867	1331
9	5615-Mb(21-24)	mecA- only	42404	1364
[truncated: 17,205 more rows]
