# Supplementary material for: Ubiquitous selection for mecA in community-associated MRSA across diverse chemical environments
Source: Nat Commun. 2020 Nov 27;11:6038. doi: 10.1038/s41467-020-19825-3 (PMC7695840; doi:10.1038/s41467-020-19825-3)
Supplement: Supplementary file 5 — Supplementary Data 2 [file 41467_2020_19825_MOESM5_ESM.xlsx]

## Sheet: Compounds
					Compound [uM]
Molecule_Number	Molecule_Name	Compound_Name1	Compound_Name2	Strain	0.498	0.996	2.49	4.48	9.85	19.7	39.4	73.9	147.8	IC50 [uM]
1	PCM-0000006-001			mecA- GFP	11319	12875	10548	10126	11457	11368	12446	8327	1653	9.08442
1	PCM-0000006-001			mecA+ DsRed	16772	11634	19332	21590	14709	12896	9840	4435	6089	88.2005
1	PCM-0000006-001			mecA- DsRed	11806	10860	12668	10299	14166	18147	7866	1334	1581	44.5853
1	PCM-0000006-001			mecA+ GFP	50167	46405	43714	49598	38199	41543	47925	59430	26449	135.77
2	PCM-0000029-001			mecA- GFP	11126	14063	8319	11799	10384	11297	11103	10381	1506	18.5967
2	PCM-0000029-001			mecA+ DsRed	20041	13818	30453	12802	34138	13363	9201	7079	5324	115.619
2	PCM-0000029-001			mecA- DsRed	14030	9876	9404	9691	12634	7507	5714	2286	1561	26.5423
2	PCM-0000029-001			mecA+ GFP	43382	55062	53198	55379	44371	57556	52416	68080	5774	111.78
3	PCM-0000042-001			mecA- GFP	9093	5029	7765	6369	6916	8021	3228	1988	1583	2.23812
3	PCM-0000042-001			mecA+ DsRed	19258	43586	20138	14466	17843	10918	5062	4287	4742	30.593
3	PCM-0000042-001			mecA- DsRed	8377	7202	6569	3488	3496	2466	1341	1240	1427	1.74595
3	PCM-0000042-001			mecA+ GFP	51445	53308	49732	52513	54803	37430	28879	14938	9364	37.9595
4	PCM-0000054-001			mecA- GFP	9415	10315	10915	9095	11727	10232	11385	5713	13403	1.9708
4	PCM-0000054-001			mecA+ DsRed	23209	23399	11584	12196	7704	4809	4362	4300	4069	150
4	PCM-0000054-001			mecA- DsRed	8200	8832	8090	6225	2638	2779	1295	1282	1301	3.77656
4	PCM-0000054-001			mecA+ GFP	49656	53671	64695	57418	68078	60065	57734	45889	21485	103.417
5	PCM-0000055-001			mecA- GFP	12799	9272	11819	5673	6209	3760	2774	1748	1383	18.4134
5	PCM-0000055-001			mecA+ DsRed	15704	22986	16193	36873	32853	18914	9858	6445	5088	4.05114
5	PCM-0000055-001			mecA- DsRed	12234	18304	14884	9783	13963	4823	4858	1706	1667	14.3283
5	PCM-0000055-001			mecA+ GFP	48038	45985	41477	42546	41278	35906	17824	6262	6184	31.1496
6	PCM-0000081-001			mecA- GFP					11685	16891	15579	11382	6660	106.138
6	PCM-0000081-001			mecA+ DsRed					36408	13873	9159	8248	6411	126.004
6	PCM-0000081-001			mecA- DsRed					3468	3319	3281	2643	1950	94.3406
6	PCM-0000081-001			mecA+ GFP					61574	64319	58401	64082	68548	150
7	PCM-0000125-001			mecA- GFP	8328	9064	9864	9104	11539	9592	4245	1526	1453	6.00383
7	PCM-0000125-001			mecA+ DsRed	30783	17393	21000	20902	9582	8882	5703	5736	5496	31.5801
7	PCM-0000125-001			mecA- DsRed	9585	12086	11637	3379	11911	4050	1477	1509	1467	16.1486
7	PCM-0000125-001			mecA+ GFP	51724	47753	46230	61128	52056	68147	17318	5853	5660	32.091
8	PCM-0000156-001			mecA- GFP	13464	15407	13715	13509	12047	7650	1629	1585	1556	0.301189
8	PCM-0000156-001			mecA+ DsRed	8441	8560	9839	5627	5811	4174	6000	5848	5697	18.2405
8	PCM-0000156-001			mecA- DsRed	8007	9367	5324	2744	1453	1416	1622	1661	1649	1.91344
8	PCM-0000156-001			mecA+ GFP	56207	66607	75645	82165	71456	38878	6031	6135	6093	18.3977
9	PCM-0000241-001			mecA- GFP	12706	9817	9404	10746	9030	7551	6029	15122	1813	30.0996
9	PCM-0000241-001			mecA+ DsRed	15613	30671	23598	20168	21771	34352	6169	4128	5743	112.563
9	PCM-0000241-001			mecA- DsRed	7354	11776	7773	4900	8571	4262	1791	1628	1589	13.7058
9	PCM-0000241-001			mecA+ GFP	51021	42957	58632	59089	52029	53835	50733	47977	5005	101.983
10	PCM-0000263-001			mecA- GFP	11105	11025	10209	7482	10281	7350	3162	3146	1544	0.418322
10	PCM-0000263-001			mecA+ DsRed	13577	13990	16785	24342	13039	8503	8733	4654	5690	25.3423
10	PCM-0000263-001			mecA- DsRed	12103	12147	6931	12365	7340	6062	1827	1360	1557	13.3626
10	PCM-0000263-001			mecA+ GFP	49900	45333	53845	43822	52846	33118	36818	36828	6039	92.6282
11	PCM-0000305-001			mecA- GFP	10189	8305	9579	7225	13073	7868	11673	11113	7592	150
11	PCM-0000305-001			mecA+ DsRed	20153	43024	21827	28602	16368	34111	20919	20947	35675	150
11	PCM-0000305-001			mecA- DsRed	13292	8131	9025	6524	8263	14166	16746	12171	6999	118.802
11	PCM-0000305-001			mecA+ GFP	41696	58608	49184	49137	53180	46604	35209	35681	54039	150
12	PCM-0000306-001			mecA- GFP	11609	12400	12426	11700	5625	1641	1640	1334	1252	0.339128
12	PCM-0000306-001			mecA+ DsRed	10493	5912	4558	5070	4862	5992	6041	4898	4556	8.80163
12	PCM-0000306-001			mecA- DsRed	8212	2016	1331	1247	1541	1515	1457	1623	1574	0.604717
12	PCM-0000306-001			mecA+ GFP	52754	65214	64719	56274	50249	24249	36958	6059	5996	41.9103
13	PCM-0000326-001			mecA- GFP	10314	8601	9357	10615	7914	18480	1597	1555	1584	14.9631
13	PCM-0000326-001			mecA+ DsRed	15702	21921	15444	16551	24770	7278	5981	5864	5879	29.784
13	PCM-0000326-001			mecA- DsRed	13663	8139	13023	12509	8891	1540	1639	1400	1378	12.539
13	PCM-0000326-001			mecA+ GFP	43542	50514	39464	42667	40755	9698	6239	5221	5039	14.721
14	PCM-0000343-001			mecA- GFP	9190	11226	11275	12306	14807	9908	1699	1394	1315	3.85684
14	PCM-0000343-001			mecA+ DsRed	31155	24985	20658	13425	9558	4533	5535	5052	4617	24.2752
14	PCM-0000343-001			mecA- DsRed	14363	25962	6629	5988	5926	1256	1421	1500	1452	2.47027
14	PCM-0000343-001			mecA+ GFP	53107	41771	52556	66265	70997	59498	5469	5579	5154	27.684
15	PCM-0000352-001			mecA- GFP	7714	11665	10361	7723	8161	12172	1866	1832	1565	13.5862
15	PCM-0000352-001			mecA+ DsRed	30772	14683	16700	38063	26241	13293	6580	6713	5680	30.1904
15	PCM-0000352-001			mecA- DsRed	11285	29105	11411	13216	13997	8128	1929	1887	1821	2.1694
15	PCM-0000352-001			mecA+ GFP	41155	29250	41317	39063	42260	39762	7250	6969	6701	28.4043
16	PCM-0000362-001			mecA- GFP	8934	7138	11357	1519	6443	19544	1529	1453	1378	0.860052
16	PCM-0000362-001			mecA+ DsRed	25075	12166	4367	5671	4994	4902	5822	5465	5220	29.7321
16	PCM-0000362-001			mecA- DsRed	6930	7360	1660	1472	5024	1362	1539	1534	1253	1.1207
16	PCM-0000362-001			mecA+ GFP	42935	22036	29223	6829	35048	24496	5920	5886	4699	18.8592
17	PCM-0000377-001			mecA- GFP	9890	10459	11814	11878	10415	8365	1704	1552	1644	2.15409
17	PCM-0000377-001			mecA+ DsRed	23213	27860	12160	7024	5511	4799	5730	5622	5863	25.1063
17	PCM-0000377-001			mecA- DsRed	9188	11689	3792	4645	2194	1408	1443	1627	1480	1.90499
17	PCM-0000377-001			mecA+ GFP	44104	39069	58406	59965	60976	55874	13557	5969	5430	30.5391
18	PCM-0000413-001			mecA- GFP	12633	9063	5262	3373	5771	1785	1673	1692	1725	7.19245
18	PCM-0000413-001			mecA+ DsRed	15770	24847	24120	21519	9979	6110	6206	6212	6325	1.84048
18	PCM-0000413-001			mecA- DsRed	11709	12978	8360	4668	4200	1842	1827	1802	1790	3.14516
18	PCM-0000413-001			mecA+ GFP	48479	33383	33408	26461	17296	6967	6839	6806	6699	5.10357
19	PCM-0000432-001			mecA- GFP	12104	13257	3964	1731	11673	1758	1705	1696	1664	12.3064
19	PCM-0000432-001			mecA+ DsRed	16388	9187	21084	6082	18809	6302	6284	6266	6167	1.9655
19	PCM-0000432-001			mecA- DsRed	13793	12272	1363	1876	18648	1903	1905	1867	1864	14.9491
19	PCM-0000432-001			mecA+ GFP	41221	33549	57639	7166	32219	7501	7153	7027	6965	10.3667
20	PCM-0000446-001			mecA- GFP	11521	9796	11418	10751	9850	11610	1561	1536	1596	3.91384
20	PCM-0000446-001			mecA+ DsRed	8672	19078	24452	12206	11527	4740	5541	5687	5896	29.9078
20	PCM-0000446-001			mecA- DsRed	9654	8168	12668	8956	4391	1300	1499	1598	1638	6.91709
20	PCM-0000446-001			mecA+ GFP	47686	48361	44494	47011	58089	53595	5472	5835	5969	28.8894
21	PCM-0000452-001			mecA- GFP	10393	10426	13959	9412	8381	8870	1384	1648	1572	13.3237
21	PCM-0000452-001			mecA+ DsRed	18272	21821	17134	23924	21693	4671	5089	6039	5788	23.1013
21	PCM-0000452-001			mecA- DsRed	12443	6614	14702	12101	7071	1459	1597	1512	1248	8.85127
21	PCM-0000452-001			mecA+ GFP	44956	55090	42502	41512	44936	54920	10557	5675	4380	32.8102
22	PCM-0000495-001			mecA- GFP	11847	10769	8378	10944	8384	7176	4117	4829	3583	62.8711
22	PCM-0000495-001			mecA+ DsRed	19747	18823	38854	10133	19941	12947	20274	13536	4689	23.915
22	PCM-0000495-001			mecA- DsRed	17682	9691	7097	10553	11490	8131	5429	4532	1727	28.7899
22	PCM-0000495-001			mecA+ GFP	38151	50785	47691	40615	37511	32295	34506	32440	6561	88.0202
23	PCM-0000505-001			mecA- GFP	9990	10904	10001	9764	10633	12193	10096	7535	1735	0.923799
23	PCM-0000505-001			mecA+ DsRed	23451	14374	10797	13844	13304	9331	4994	5009	6042	84.6091
23	PCM-0000505-001			mecA- DsRed	13056	9754	15582	6798	8465	2220	1456	1426	1742	12.3433
23	PCM-0000505-001			mecA+ GFP	47122	48517	41455	55024	47054	60049	55438	58224	12273	115.87
24	PCM-0000549-001			mecA- GFP	6521	7705	7781	8820	8294	7427	7011	5390	2624	3.65831
24	PCM-0000549-001			mecA+ DsRed	40042	30002	26042	19701	15024	13954	7198	4395	5535	74.4143
24	PCM-0000549-001			mecA- DsRed	8959	10898	12729	12705	8003	5375	2556	1519	1657	13.5344
24	PCM-0000549-001			mecA+ GFP	48473	41487	42971	38864	48270	46625	53237	51926	6365	111.538
25	PCM-0000561-001			mecA- GFP	10444	10630	10468	9090	11999	8241	14586	14803	2534	32.2801
25	PCM-0000561-001			mecA+ DsRed	27949	16821	23501	41426	18713	27113	9225	9536	5144	114.88
25	PCM-0000561-001			mecA- DsRed	15858	14228	16902	15035	10585	18668	12176	7152	1536	77.4233
25	PCM-0000561-001			mecA+ GFP	46303	57161	40033	55520	53484	34063	50039	44729	5751	110.553
26	PCM-0000566-001			mecA- GFP	9476	10000	9286	8392	12256	16361	10046	2270	1455	8.79427
26	PCM-0000566-001			mecA+ DsRed	18922	13850	24942	25089	13390	7749	4727	5439	5301	45.0236
26	PCM-0000566-001			mecA- DsRed	8153	12117	9889	7391	4361	3154	1761	1357	1673	5.3781
26	PCM-0000566-001			mecA+ GFP	44734	37062	46354	53023	69327	76886	74428	5157	6404	56.2748
27	PCM-0000605-001			mecA- GFP	10192	9921	10182	10216	8464	6931	8502	1589	1783	28.7224
27	PCM-0000605-001			mecA+ DsRed	20241	22890	18891	23999	21098	24019	5833	5840	6053	53.3537
27	PCM-0000605-001			mecA- DsRed	16039	12077	15288	6794	8458	4749	1663	1756	1692	4.03931
27	PCM-0000605-001			mecA+ GFP	39511	44933	44933	55196	48738	60801	17217	6399	6227	32.4906
28	PCM-0000629-001			mecA- GFP	10676	8491	12775	9142	8905	9132	8110	11521	6599	62.2236
28	PCM-0000629-001			mecA+ DsRed	19655	41136	21342	20617	22184	24099	24314	11278	4837	141.997
28	PCM-0000629-001			mecA- DsRed	6647	17152	11024	13844	13158	12480	13065	5046	1550	55.8928
28	PCM-0000629-001			mecA+ GFP	59139	39158	40093	50500	43292	44440	42275	57273	34890	150
29	PCM-0000644-001			mecA- GFP	7555	8814	10047	9690	9364	9573	9692	14995	4669	21.3633
29	PCM-0000644-001			mecA+ DsRed	33006	27092	21661	28249	35635	16492	6993	4427	4610	123.278
29	PCM-0000644-001			mecA- DsRed	12273	10007	4192	7535	10534	7114	2815	1433	1390	20.7528
29	PCM-0000644-001			mecA+ GFP	44645	46744	47708	45695	48992	52148	61296	49061	56509	150
30	PCM-0000689-001			mecA- GFP	12016	12453	11335	11735	10503	8488	1399	1496	1481	2.8032
30	PCM-0000689-001			mecA+ DsRed	23072	21204	16620	10711	9316	13651	5131	5452	5376	24.3228
30	PCM-0000689-001			mecA- DsRed	9728	9749	6255	6220	4778	2764	1567	1516	1521	2.22094
30	PCM-0000689-001			mecA+ GFP	53180	53263	64371	57858	63500	65559	5778	5517	5550	29.8091
31	PCM-0000698-001			mecA- GFP	9907	10740	8847	7961	3614	1631	1595	1469	1560	1.42482
31	PCM-0000698-001			mecA+ DsRed	27409	16314	14140	5187	4772	6120	5907	14137	5794	6.94202
31	PCM-0000698-001			mecA- DsRed	11430	6563	7123	2411	1567	1726	1634	1597	1527	2.59083
31	PCM-0000698-001			mecA+ GFP	52592	56884	50414	55261	34074	6527	6130	6005	5644	11.112
32	PCM-0000714-001			mecA- GFP	15104	12066	11443	7862	10478	9843	8983	2338	1691	26.7117
32	PCM-0000714-001			mecA+ DsRed	9638	16629	19174	29791	25383	21614	4970	5630	6281	43.7248
32	PCM-0000714-001			mecA- DsRed	10391	8433	16140	10283	9565	15128	5198	1480	1709	36.0547
32	PCM-0000714-001			mecA+ GFP	52624	56089	44504	53369	56373	42718	61887	43897	6409	95.2901
33	PCM-0000728-001			mecA- GFP	11278	14216	5590	3581	11077	1518	1572	1537	1584	5.5525
33	PCM-0000728-001			mecA+ DsRed	27724	11443	23610	17837	7087	5502	5735	5657	5777	2.12351
33	PCM-0000728-001			mecA- DsRed	12604	9503	6479	4290	4116	1515	1516	1612	1489	2.28979
33	PCM-0000728-001			mecA+ GFP	41362	47844	40125	30238	13759	5644	5739	6012	10834	5.85297
34	PCM-0000732-001			mecA- GFP	13703	11841	9642	9214	13058	1677	1618	1611	1621	5.83246
34	PCM-0000732-001			mecA+ DsRed	13837	17294	22321	18746	6612	6099	5959	5976	5960	14.704
34	PCM-0000732-001			mecA- DsRed	18020	10454	12322	7923	1616	1665	1671	1608	1628	5.36443
34	PCM-0000732-001			mecA+ GFP	48871	53471	49033	50790	39526	6298	6251	6059	6126	13.0182
35	PCM-0000768-001			mecA- GFP	9142	10232	9174	6393	3805	1603	1586	1533	1607	0.957426
35	PCM-0000768-001			mecA+ DsRed	30792	14422	13436	4884	4937	5798	5796	5452	5711	5.8889
35	PCM-0000768-001			mecA- DsRed	12293	6302	5812	1502	1315	1663	1671	1416	1760	0.947601
35	PCM-0000768-001			mecA+ GFP	39989	54671	44104	54975	38091	6165	6163	5174	6263	12.4727
36	PCM-0000770-001			mecA- GFP	12489	10950	9925	11643	9583	12673	12020	5785	1668	18.3902
36	PCM-0000770-001			mecA+ DsRed	15507	19829	31463	24871	30041	13489	11183	4389	6194	67.5395
36	PCM-0000770-001			mecA- DsRed	8550	6817	8767	6555	8300	7093	6547	5834	1667	27.2318
36	PCM-0000770-001			mecA+ GFP	57733	64573	54819	57424	53512	57948	64137	40794	6140	87.5582
37	PCM-0000791-001			mecA- GFP	14706	13236	13856	10546	12275	8388	3804	1626	1695	0.936684
37	PCM-0000791-001			mecA+ DsRed	21651	14884	11601	19344	21803	16758	7399	6038	6181	21.578
37	PCM-0000791-001			mecA- DsRed	13674	7751	8981	8640	10690	10734	2474	1754	1651	28.8816
37	PCM-0000791-001			mecA+ GFP	46010	56177	50747	59595	45302	34460	13338	6562	6112	22.0874
38	PCM-0000815-001			mecA- GFP	13418	10742	12901	13397	12630	19328	1540	1565	1543	0.361165
38	PCM-0000815-001			mecA+ DsRed	11487	15672	7193	5044	4646	4425	5672	5803	5668	29.7405
38	PCM-0000815-001			mecA- DsRed	10419	10724	2908	1781	1438	1254	1635	1689	1483	1.72995
38	PCM-0000815-001			mecA+ GFP	53569	49241	62706	63598	67323	65073	6130	6251	5249	29.4956
39	PCM-0000889-001			mecA- GFP	14576	9781	7110	6991	6115	5610	3347	3618	1973	14.9289
39	PCM-0000889-001			mecA+ DsRed	9742	33582	24857	20848	22489	9303	14093	16541	4978	21.7827
39	PCM-0000889-001			mecA- DsRed	9845	11265	6262	5596	5870	10105	5596	3382	1540	2.30418
39	PCM-0000889-001			mecA+ GFP	47421	47868	54902	44388	52814	27950	35010	29413	6085	73.0324
40	PCM-0000898-001			mecA- GFP	14205	13886	12449	12991	14559	18305	8344	1568	1530	1.79737
40	PCM-0000898-001			mecA+ DsRed	23412	18785	13015	10719	10221	4826	4386	5835	5765	36.6183
40	PCM-0000898-001			mecA- DsRed	12275	9280	11042	18769	6134	2126	1349	1597	1601	9.53114
40	PCM-0000898-001			mecA+ GFP	54693	60082	60235	39824	76853	71170	40820	5993	5982	39.688
41	PCM-0000925-001			mecA- GFP	10538	10058	10439	9661	11147	10547	9160	9766	1661	49.3458
41	PCM-0000925-001			mecA+ DsRed	23216	29484	23594	27672	19471	18197	20080	4852	6164	106.674
41	PCM-0000925-001			mecA- DsRed	11671	7902	8877	8140	6938	5686	2770	1450	1635	10.2729
41	PCM-0000925-001			mecA+ GFP	39123	49442	50112	50194	49057	53787	54036	46875	6247	106.194
42	PCM-0000929-001			mecA- GFP	10870	8281	12374	9215	7968	5422	3691	1575	1564	26.0258
42	PCM-0000929-001			mecA+ DsRed	21204	27361	14590	21104	19518	21012	4438	5700	5531	14.4268
42	PCM-0000929-001			mecA- DsRed	6626	10018	11244	11929	6468	7475	1270	1541	1563	21.5755
42	PCM-0000929-001			mecA+ GFP	53819	46884	47886	50273	55286	42580	34723	5806	5696	45.3382
43	PCM-0000934-001			mecA- GFP	10522	11281	10768	5024	11634	7413	4970	2913	4339	47.604
43	PCM-0000934-001			mecA+ DsRed	24097	48862	21666	23231	28779	31110	18535	6571	6789	36.1684
43	PCM-0000934-001			mecA- DsRed	6452	10489	19619	8114	14257	9490	5960	4857	2273	17.6854
43	PCM-0000934-001			mecA+ GFP	64579	52241	28860	33724	39094	53672	42733	24651	9572	2.1365
44	PCM-0000946-001			mecA- GFP	10712	9799	8816	10549	7386	7990	10026	8072	3291	31.7512
44	PCM-0000946-001			mecA+ DsRed	20043	24906	26861	19024	26651	27910	7934	4578	4521	106.638
44	PCM-0000946-001			mecA- DsRed	6167	9743	7045	12657	5962	8318	1997	1525	1390	24.1684
44	PCM-0000946-001			mecA+ GFP	58829	55029	53354	44196	58155	37642	57390	57283	36240	150
45	PCM-0000967-001			mecA- GFP	10362	7896	6339	5796	22813	2027	2725	1538	1529	3.16275
45	PCM-0000967-001			mecA+ DsRed	20726	27997	20124	8803	7781	6361	7820	5672	5577	14.9719
45	PCM-0000967-001			mecA- DsRed	18995	14327	7785	3413	2279	1590	1499	1530	1545	2.89999
45	PCM-0000967-001			mecA+ GFP	46845	37270	44701	42527	38101	13896	5639	5666	5568	15.0199
46	PCM-0000973-001			mecA- GFP	9984	8676	9118	16822	24184	2153	1659	1635	1717	0.903935
46	PCM-0000973-001			mecA+ DsRed	24288	13740	11334	4530	4942	6159	6002	5978	6298	14.9889
46	PCM-0000973-001			mecA- DsRed	9758	10008	2642	1408	2105	1610	1827	1815	1770	1.62957
46	PCM-0000973-001			mecA+ GFP	43610	44201	69356	72702	63263	66227	6819	6791	6651	28.9098
47	PCM-0001069-001			mecA- GFP	11448	10045	9327	12984	19746	1469	1467	1443	1453	0.376576
47	PCM-0001069-001			mecA+ DsRed	12113	11020	17598	9088	7404	5324	5297	5066	5104	14.8486
47	PCM-0001069-001			mecA- DsRed	15068	13376	11597	5560	3139	1244	1463	1451	1516	3.61323
47	PCM-0001069-001			mecA+ GFP	33855	33739	33477	32693	26993	4465	5135	4978	4922	10.5479
48	PCM-0001128-001			mecA- GFP	8543	13761	10790	10531	10980	8342	7019	1489	1506	8.39474
48	PCM-0001128-001			mecA+ DsRed	34572	16498	20452	21210	13638	14947	4384	5680	5738	32.5579
48	PCM-0001128-001			mecA- DsRed	10935	8657	17877	9956	12505	7804	1334	1588	1543	22.5005
48	PCM-0001128-001			mecA+ GFP	44766	53954	38352	49283	47591	54152	56287	6045	5768	57.2816
49	PCM-0001147-001			mecA- GFP	8919	10792	9099	8937	13872	1550	1528	1592	1575	7.96504
49	PCM-0001147-001			mecA+ DsRed	28911	24713	29451	36597	4382	5746	5746	5948	5915	14.9165
49	PCM-0001147-001			mecA- DsRed	9249	20697	14017	7150	1423	1344	1437	1318	3841	3.36314
49	PCM-0001147-001			mecA+ GFP	64427	42885	44249	51507	35296	35288	27940	36931	5001	100.595
50	PCM-0001152-001			mecA- GFP	9832	13459	11668	13087	10783	16488	10267	5351	1516	17.9656
50	PCM-0001152-001			mecA+ DsRed	17740	9239	25170	15999	34964	11571	5806	4612	5497	49.4005
50	PCM-0001152-001			mecA- DsRed	12864	8676	18578	9481	6449	8551	1767	1414	1565	24.5401
50	PCM-0001152-001			mecA+ GFP	46266	45407	31012	48069	70693	63447	81444	58614	5903	96.0363
51	PCM-0001169-001			mecA- GFP	10202	12134	7339	9194	7300	8753	9268	1537	1516	15.5162
51	PCM-0001169-001			mecA+ DsRed	20033	15694	26633	24679	32151	8201	5432	5527	5511	51.016
51	PCM-0001169-001			mecA- DsRed	10226	15425	16227	10941	12563	6828	1736	1386	1716	16.3663
51	PCM-0001169-001			mecA+ GFP	42505	31844	35209	41900	41228	54794	8757	5051	6435	30.5238
52	PCM-0001183-001			mecA- GFP	10444	10135	9830	9506	7449	5982	2148	2162	2085	28.87
52	PCM-0001183-001			mecA+ DsRed	27399	24232	23530	20513	20316	20457	10216	10548	6772	22.8407
52	PCM-0001183-001			mecA- DsRed	19658	11468	9218	13232	6761	4547	2758	1726	1736	9.74772
52	PCM-0001183-001			mecA+ GFP	42769	64982	63400	33868	50063	58679	26571	20688	12170	34.4776
53	PCM-0001193-001			mecA- GFP	9099	8682	9689	8025	9404	9715	9304	10528	11592	99.4972
53	PCM-0001193-001			mecA+ DsRed	24903	26634	20502	33213	36806	27615	41161	20780	6085	150
53	PCM-0001193-001			mecA- DsRed	8740	15297	18317	6144	9363	20254	10418	6046	1552	38.67
53	PCM-0001193-001			mecA+ GFP	49266	40082	41011	56366	46075	26902	43177	48022	18391	118.134
54	PCM-0001248-001			mecA- GFP	11177	10410	11398	9087	11962	10971	9783	12000	3914	1.00807
54	PCM-0001248-001			mecA+ DsRed	16665	15750	8323	7857	19951	18167	28447	15256	5275	123.27
54	PCM-0001248-001			mecA- DsRed	12378	6228	4899	3537	15727	10724	17264	13209	10814	0.94286
54	PCM-0001248-001			mecA+ GFP	44525	53202	54829	54071	50082	47947	50061	53942	47858	150
55	PCM-0001249-001			mecA- GFP	10047	9349	11652	10893	16778	10149	9423	15585	1629	10.4276
55	PCM-0001249-001			mecA+ DsRed	21870	23102	16499	12472	16222	7149	5520	4999	5949	108.838
55	PCM-0001249-001			mecA- DsRed	13705	13242	5927	3017	6320	3092	1881	1734	1924	2.1671
55	PCM-0001249-001			mecA+ GFP	42126	40317	53168	55071	50997	56699	50976	37614	8169	91.8743
56	PCM-0001250-001			mecA- GFP	9176	11371	11543	13807	9129	11410	6654	1777	1742	21.2422
56	PCM-0001250-001			mecA+ DsRed	22570	13374	23212	9516	26923	16558	5470	6488	6351	48.4777
56	PCM-0001250-001			mecA- DsRed	14685	17716	14217	9961	11993	10953	1678	1857	1908	28.342
56	PCM-0001250-001			mecA+ GFP	37997	41496	48838	60478	47141	50263	28839	6925	7095	36.1791
57	PCM-0001268-001			mecA- GFP	8493	9860	9808	12298	9543	12015	7133	1505	1489	3.26744
57	PCM-0001268-001			mecA+ DsRed	32461	18730	18245	11705	13900	12597	4374	5635	5578	41.7662
57	PCM-0001268-001			mecA- DsRed	10856	17496	8364	10956	11322	4368	1362	1519	1579	16.1359
57	PCM-0001268-001			mecA+ GFP	48263	25098	47083	53310	43735	57853	46742	5766	5899	52.6294
58	PCM-0001270-001			mecA- GFP	10368	8380	8709	8872	9030	11824	11936	15349	2066	17.434
58	PCM-0001270-001			mecA+ DsRed	22984	33168	21102	20080	21015	18245	12948	8148	6481	113.27
58	PCM-0001270-001			mecA- DsRed	14349	16591	8299	7061	8699	7316	13993	4536	1939	2.37253
58	PCM-0001270-001			mecA+ GFP	37589	36368	45044	48292	53364	58919	45136	72126	7294	112.61
59	PCM-0001339-001			mecA- GFP	12919	10839	8019	1571	1563	1568	1349	1618	1574	1.68348
59	PCM-0001339-001			mecA+ DsRed	15797	25439	4253	5835	5761	5734	4898	5943	5898	2.78674
59	PCM-0001339-001			mecA- DsRed	7903	7680	2133	1611	1625	1703	1672	1674	1556	1.21032
59	PCM-0001339-001			mecA+ GFP	57243	55240	51259	6079	5965	6312	6178	6217	5854	3.39447
60	PCM-0001372-001			mecA- GFP	11696	11726	10162	8300	3468	1749	1802	1717	1687	0.724281
60	PCM-0001372-001			mecA+ DsRed	18932	11797	6505	5026	5888	6309	6642	6249	6248	6.52376
60	PCM-0001372-001			mecA- DsRed	13878	4090	2470	1538	1867	1815	1865	1781	1686	0.853832
60	PCM-0001372-001			mecA+ GFP	35655	58026	49077	35430	9818	6782	7012	6754	6388	5.38456
61	PCM-0001381-001			mecA- GFP	13509	11066	10590	13725	11729	11522	10252	7840	1786	4.35574
61	PCM-0001381-001			mecA+ DsRed	12785	21242	31470	14639	13085	18705	24449	11524	5304	78.5325
61	PCM-0001381-001			mecA- DsRed	8567	13922	7333	11484	10532	15403	11407	3828	1540	53.2838
61	PCM-0001381-001			mecA+ GFP	58097	34996	56282	50335	47976	44634	43659	60210	6988	112.782
62	PCM-0001386-001			mecA- GFP	12651	11198	12390	10481	11571	4564	7937	1517	1540	32.7199
62	PCM-0001386-001			mecA+ DsRed	16054	30004	19058	41584	17336	37231	4638	5594	5739	53.1906
62	PCM-0001386-001			mecA- DsRed	13330	10726	12286	10819	9011	8873	2581	1615	1671	25.9267
62	PCM-0001386-001			mecA+ GFP	48244	54946	54162	53009	55847	47776	55262	6184	6323	57.1398
63	PCM-0001401-001			mecA- GFP	14026	13172	14159	12065	12728	8593	6964	1705	1666	1.45076
63	PCM-0001401-001			mecA+ DsRed	14906	18964	8208	8836	10348	6851	4487	5922	5974	30.7714
63	PCM-0001401-001			mecA- DsRed	10169	8452	4862	5111	6058	2506	1344	1531	1508	1.64843
63	PCM-0001401-001			mecA+ GFP	52667	57351	65509	64220	75308	64479	59128	20791	31138	56.8325
64	PCM-0001420-001			mecA- GFP	9404	10015	14701	12902	1656	1642	1559	1547	1598	1.75437
64	PCM-0001420-001			mecA+ DsRed	21242	19460	12033	5795	6129	6073	5745	5733	5905	6.84531
64	PCM-0001420-001			mecA- DsRed	11408	16274	5443	1713	1713	1599	1571	1567	1680	2.02798
64	PCM-0001420-001			mecA+ GFP	44490	43569	41532	19144	6427	5982	5890	5841	6211	3.92421
65	PCM-0001464-001			mecA- GFP	10770	5205	1845	1372	1653	1668	1640	1429	1581	1.63745
65	PCM-0001464-001			mecA+ DsRed	25823	23031	5933	5094	6166	6151	6048	5367	5812	0.926378
65	PCM-0001464-001			mecA- DsRed	10464	7955	1656	1694	1721	1691	1725	1604	1572	1.24996
65	PCM-0001464-001			mecA+ GFP	43165	40416	7527	6409	6472	6283	6520	6074	5929	1.67826
66	PCM-0001465-001			mecA- GFP	12050	12520	9635	8365	12244	10239	2529	1565	1588	21.9412
66	PCM-0001465-001			mecA+ DsRed	26836	16220	28810	16091	30858	16923	6085	5922	5952	32.139
66	PCM-0001465-001			mecA- DsRed	16729	11749	8227	7950	11450	11335	1429	1536	1310	2.15362
66	PCM-0001465-001			mecA+ GFP	37324	41189	61250	48133	44919	37456	13908	5890	4874	23.6556
67	PCM-0001472-001			mecA- GFP	10261	10823	9723	10785	13266	1729	1706	1688	1641	3.84613
67	PCM-0001472-001			mecA+ DsRed	18980	15073	19295	14005	5315	6321	6210	6150	6002	15.0025
67	PCM-0001472-001			mecA- DsRed	13132	8105	10670	11291	1828	1890	1832	1780	1613	6.98071
67	PCM-0001472-001			mecA+ GFP	45567	53576	54107	47755	24801	7023	6858	6742	6107	8.83111
68	PCM-0001499-001			mecA- GFP	10368	11922	13429	14306	14324	12099	9983	12071	1407	58.9001
68	PCM-0001499-001			mecA+ DsRed	14939	19818	18883	16820	12351	23306	27905	6294	5249	103.775
68	PCM-0001499-001			mecA- DsRed	9598	10044	8731	9042	14581	6379	7706	2949	1690	45.3597
68	PCM-0001499-001			mecA+ GFP	51706	49811	51542	58498	45658	61784	56833	57974	6253	109.591
69	PCM-0001514-001			mecA- GFP	10064	11644	11844	9696	9536	5046	5521	5694	2529	32.7933
69	PCM-0001514-001			mecA+ DsRed	29270	17330	12239	23162	23493	41981	13857	10306	5387	16.4664
69	PCM-0001514-001			mecA- DsRed	5568	12979	16611	10329	12695	6005	4637	3276	1564	18.4054
69	PCM-0001514-001			mecA+ GFP	68103	45572	43504	50164	43678	54153	43436	36436	21085	127.043
70	PCM-0001518-001			mecA- GFP	12308	9317	11879	12613	10882	14648	8639	7535	1594	22.1134
70	PCM-0001518-001			mecA+ DsRed	14565	43593	17925	24059	21077	15997	13491	6604	5897	61.8062
70	PCM-0001518-001			mecA- DsRed	9017	15955	10812	12209	10139	12124	7569	2484	1677	44.0458
70	PCM-0001518-001			mecA+ GFP	52159	41662	51138	44251	56951	55806	65437	63151	6233	110.682
71	PCM-0001551-001			mecA- GFP	11294	11573	14614	10341	13289	12106	13103	1656	1724	45.0537
71	PCM-0001551-001			mecA+ DsRed	28035	17195	12298	23319	24964	23407	17598	5955	6316	55.0662
71	PCM-0001551-001			mecA- DsRed	9518	10111	17885	14854	8915	9857	5268	1799	1760	20.8119
71	PCM-0001551-001			mecA+ GFP	47987	47324	39992	37728	44332	42509	41459	6680	6593	54.6395
72	PCM-0001580-001			mecA- GFP	12918	14038	15078	12815	8126	8184	11179	11300	5069	27.6286
72	PCM-0001580-001			mecA+ DsRed	19459	10980	13064	17441	35270	25183	12139	14579	5300	111.413
72	PCM-0001580-001			mecA- DsRed	12639	9000	14259	9321	12989	5833	7466	6555	1723	61.4311
72	PCM-0001580-001			mecA+ GFP	38962	56289	54360	54832	40148	58471	47747	39553	12357	96.222
73	PCM-0001584-001			mecA- GFP	8395	13597	12279	12170	14366	11770	10937	13840	11291	150
73	PCM-0001584-001			mecA+ DsRed	38847	15548	36675	23879	28800	30256	49571	18529	34381	150
73	PCM-0001584-001			mecA- DsRed	6209	11721	11425	10846	15589	15678	11872	15720	11276	150
73	PCM-0001584-001			mecA+ GFP	63822	49469	61479	52078	51932	50579	56884	53215	61288	150
74	PCM-0001609-001			mecA- GFP	13977	10846	12699	12020	10252	9292	16508	1339	1431	29.8704
74	PCM-0001609-001			mecA+ DsRed	14153	21940	20110	19351	22004	24641	7303	4832	5339	56.8126
74	PCM-0001609-001			mecA- DsRed	18169	22433	11307	9953	17839	8516	2475	1443	1548	25.0212
74	PCM-0001609-001			mecA+ GFP	42160	46547	54982	80401	47415	54752	57508	5386	5951	60.6547
75	PCM-0001636-001			mecA- GFP	8964	8950	10367	9089	7675	7012	3751	1990	1946	16.8394
75	PCM-0001636-001			mecA+ DsRed	26621	24172	13910	21356	24276	12176	5984	7627	7274	27.1336
75	PCM-0001636-001			mecA- DsRed	14059	14427	11383	11933	8963	5556	1901	1846	1857	13.0129
75	PCM-0001636-001			mecA+ GFP	38636	42083	38807	40453	47433	44760	39517	6968	7081	53.9188
76	PCM-0001641-001			mecA- GFP	9200	12017	9762	10717	9720	12402	8302	2412	1495	17.52
76	PCM-0001641-001			mecA+ DsRed	29645	13588	24147	21485	24032	13319	9072	6539	5614	48.2037
76	PCM-0001641-001			mecA- DsRed	10957	11628	10111	5960	14714	9576	4384	3469	1534	29.9133
76	PCM-0001641-001			mecA+ GFP	50251	59530	52151	57747	44592	47619	51876	45799	5910	99.7096
77	PCM-0001694-001			mecA- GFP	9323	11730	10624	12979	11178	7276	5047	2835	1506	10.366
77	PCM-0001694-001			mecA+ DsRed	31871	24736	21856	13591	15976	10517	4847	4118	5141	21.366
77	PCM-0001694-001			mecA- DsRed	19443	17139	15036	9311	4984	1860	1345	1563	1777	7.4917
77	PCM-0001694-001			mecA+ GFP	51477	47537	53024	46244	71631	62838	53518	44593	7937	87.3566
78	PCM-0001808-001			mecA- GFP	11541	11787	10322	14097	15930	13300	14738	5312	1638	10.7001
78	PCM-0001808-001			mecA+ DsRed	19169	12718	20795	20741	16087	11487	4510	5101	5897	62.0011
78	PCM-0001808-001			mecA- DsRed	22584	15213	14562	10050	4722	3127	1378	1386	1732	7.67071
78	PCM-0001808-001			mecA+ GFP	32383	51840	57180	57182	69895	80230	73067	45666	6208	80.3581
79	PCM-0001818-001			mecA- GFP	9123	11363	6708	10724	8091	3021	3998	3173	3569	6.49617
79	PCM-0001818-001			mecA+ DsRed	21735	16615	25938	17981	11879	8983	4409	4107	4132	13.3694
79	PCM-0001818-001			mecA- DsRed	12445	18413	13280	10450	8479	3694	1330	1248	1286	6.08201
79	PCM-0001818-001			mecA+ GFP	48833	33806	40144	47732	43074	33740	27639	20816	6145	50.7378
80	PCM-0001821-001			mecA- GFP	14276	10319	9446	9055	11239	8793	7734	8023	1538	16.4704
80	PCM-0001821-001			mecA+ DsRed	19375	17150	33246	30210	20533	18135	5451	4548	5648	77.1705
80	PCM-0001821-001			mecA- DsRed	11112	10467	9024	10674	10357	5473	2945	1432	1601	16.8538
80	PCM-0001821-001			mecA+ GFP	54037	55194	63211	55325	61187	76357	76312	66665	5945	106.011
81	PCM-0001830-001			mecA- GFP	11490	12776	13003	11591	13003	14183	13173	7611	1251	12.1849
81	PCM-0001830-001			mecA+ DsRed	27349	16247	14916	25391	17319	10447	5250	4312	4754	73.4131
81	PCM-0001830-001			mecA- DsRed	18292	13173	17223	13484	12852	4310	1995	1210	1271	16.7316
81	PCM-0001830-001			mecA+ GFP	51362	47681	42679	48664	52730	63051	71455	60574	4827	104.05
82	PCM-0001834-001			mecA- GFP	9376	9632	7693	10386	13192	9796	7803	1452	1419	4.36515
82	PCM-0001834-001			mecA+ DsRed	24536	24989	32898	14636	13651	16369	4751	5549	5485	42.7082
82	PCM-0001834-001			mecA- DsRed	11983	14273	15128	6266	11611	6607	1452	1456	1451	19.1543
82	PCM-0001834-001			mecA+ GFP	42267	44324	49968	63123	62280	86009	42603	5664	5671	38.2634
83	PCM-0001854-001			mecA- GFP	11581	8735	7182	10048	11198	2640	1603	1690	1633	4.55041
83	PCM-0001854-001			mecA+ DsRed	18381	27850	32278	15808	6808	6114	6031	6254	6068	16.557
83	PCM-0001854-001			mecA- DsRed	7450	13242	14381	8490	2036	1743	1578	1580	1649	5.81605
83	PCM-0001854-001			mecA+ GFP	55794	44102	40203	49820	52462	6555	5947	21459	6147	15.6572
84	PCM-0001925-001			mecA- GFP					9699	11856	11651	11122	6259	38.8057
84	PCM-0001925-001			mecA+ DsRed					22022	27214	11841	7701	4736	150
84	PCM-0001925-001			mecA- DsRed					12826	8480	8707	5985	1362	66.5013
84	PCM-0001925-001			mecA+ GFP					43655	51625	52138	55500	4893	111.413
85	PCM-0001945-001			mecA- GFP					13376	7511	7616	7728	7814	150
85	PCM-0001945-001			mecA+ DsRed					18599	34823	41868	37360	38738	150
85	PCM-0001945-001			mecA- DsRed					14740	12238	9686	16819	13074	150
85	PCM-0001945-001			mecA+ GFP					47838	49720	51766	41213	50465	150
86	PCM-0002001-001			mecA- GFP					13928	17771	14636	9401	7436	67.1898
86	PCM-0002001-001			mecA+ DsRed					16250	8064	8709	7142	4542	72.9778
86	PCM-0002001-001			mecA- DsRed					3425	2690	2981	1984	1353	66.368
86	PCM-0002001-001			mecA+ GFP					66269	69853	64207	64574	55353	150
87	PCM-0002044-001			mecA- GFP					4719	2745	1479	1407	1203	17.1588
87	PCM-0002044-001			mecA+ DsRed					24985	11096	5132	4841	4151	7.75316
87	PCM-0002044-001			mecA- DsRed					6623	5112	1526	1470	1493	10.2036
87	PCM-0002044-001			mecA+ GFP					34189	30608	5603	5446	5387	23.5959
88	PCM-0002120-001			mecA- GFP					11509	8296	10406	5226	1582	42.1368
88	PCM-0002120-001			mecA+ DsRed					24170	23947	12851	5965	5278	68.5402
88	PCM-0002120-001			mecA- DsRed					11619	8417	7708	2136	1565	46.4539
88	PCM-0002120-001			mecA+ GFP					45983	56301	57484	59239	5675	111.922
89	PCM-0002123-001			mecA- GFP					13040	10850	14205	6238	1361	18.7133
89	PCM-0002123-001			mecA+ DsRed					13102	12216	4389	3878	4742	67.6004
89	PCM-0002123-001			mecA- DsRed					12351	9027	2005	1252	1508	26.5965
89	PCM-0002123-001			mecA+ GFP					59957	61050	63629	50026	5639	100.789
90	PCM-0002132-001			mecA- GFP					7149	12519	7776	4658	1585	18.8636
90	PCM-0002132-001			mecA+ DsRed					36314	10077	11925	4102	5361	49.6488
90	PCM-0002132-001			mecA- DsRed					8002	6673	3453	1426	1702	20.3378
90	PCM-0002132-001			mecA+ GFP					46948	58687	44778	39258	6020	91.3617
91	PCM-0002166-001			mecA- GFP					7786	1440	1607	1550	1520	5.69367
91	PCM-0002166-001			mecA+ DsRed					6515	5109	5707	5474	5341	12.5744
91	PCM-0002166-001			mecA- DsRed					3514	1544	1685	1660	1543	6.24282
91	PCM-0002166-001			mecA+ GFP					17423	5612	6178	6016	5666	7.12468
92	PCM-0002168-001			mecA- GFP					11081	12705	12020	1547	1492	19.6504
92	PCM-0002168-001			mecA+ DsRed					21149	12260	4588	5547	5295	56.1254
92	PCM-0002168-001			mecA- DsRed					17000	9852	1474	1677	1589	27.4202
92	PCM-0002168-001			mecA+ GFP					50374	58196	83590	6196	5963	57.1124
93	PCM-0002186-001			mecA- GFP					12223	1696	1706	1745	1732	5.24033
93	PCM-0002186-001			mecA+ DsRed					5328	6018	5977	6193	6047	15.0162
93	PCM-0002186-001			mecA- DsRed					1749	1825	1802	1867	1915	5.15257
93	PCM-0002186-001			mecA+ GFP					20710	6635	6560	6849	7021	8.0086
94	PCM-0002230-001			mecA- GFP					11119	12284	12140	8788	3346	16.291
94	PCM-0002230-001			mecA+ DsRed					15588	10567	4690	4941	5369	101.816
94	PCM-0002230-001			mecA- DsRed					5245	2656	1597	1609	1628	7.87754
94	PCM-0002230-001			mecA+ GFP					56841	57226	55955	28640	16759	71.3313
95	PCM-0002244-001			mecA- GFP					12490	21163	1749	1699	1742	8.11413
95	PCM-0002244-001			mecA+ DsRed					10608	10226	6088	6036	6079	29.8384
95	PCM-0002244-001			mecA- DsRed					6741	4768	1742	1666	1806	10.7099
95	PCM-0002244-001			mecA+ GFP					51244	49955	6395	6182	6661	29.7726
96	PCM-0002270-001			mecA- GFP					16535	10014	10619	8504	1227	25.6979
96	PCM-0002270-001			mecA+ DsRed					11919	15849	4208	4309	4106	68.1296
96	PCM-0002270-001			mecA- DsRed					16817	4634	1494	1223	1301	18.1357
96	PCM-0002270-001			mecA+ GFP					47012	72321	77315	49534	4645	88.4132
97	PCM-0002287-001			mecA- GFP					8814	4791	3822	1793	1330	18.5714
97	PCM-0002287-001			mecA+ DsRed					30573	15778	5272	5145	4643	16.6646
97	PCM-0002287-001			mecA- DsRed					13382	7453	1477	1588	1423	22.6149
97	PCM-0002287-001			mecA+ GFP					31877	49655	42950	5839	5084	54.3317
98	PCM-0002292-001			mecA- GFP					11490	2443	1459	1563	1610	6.86191
98	PCM-0002292-001			mecA+ DsRed					8851	4051	5151	5503	5620	15.4623
98	PCM-0002292-001			mecA- DsRed					3082	1443	1524	1814	1792	5.93543
98	PCM-0002292-001			mecA+ GFP					37975	27309	5561	6612	6470	21.191
99	PCM-0002317-001			mecA- GFP					9237	7048	8921	11899	1593	18.1668
99	PCM-0002317-001			mecA+ DsRed					38247	18188	13579	10871	5770	112.329
99	PCM-0002317-001			mecA- DsRed					10006	6537	5454	4170	1610	19.6098
99	PCM-0002317-001			mecA+ GFP					35703	44122	42834	34241	6030	96.3705
100	PCM-0002334-001			mecA- GFP					11189	10792	11019	3560	1601	16.9838
100	PCM-0002334-001			mecA+ DsRed					19566	9540	4486	4262	5149	61.7598
100	PCM-0002334-001			mecA- DsRed					10627	9366	2147	1428	1772	27.3334
100	PCM-0002334-001			mecA+ GFP					47671	53450	60746	45006	5984	97.7094
101	PCM-0002336-001			mecA- GFP					3716	2163	2235	1618	1345	8.95904
101	PCM-0002336-001			mecA+ DsRed					11516	10394	6700	5738	4804	6.66782
101	PCM-0002336-001			mecA- DsRed					5076	2050	2039	1662	1667	7.68117
101	PCM-0002336-001			mecA+ GFP					24267	22822	10300	5879	6118	9.25052
102	PCM-0002469-001			mecA- GFP					8361	3367	1515	1624	1596	4.93044
102	PCM-0002469-001			mecA+ DsRed					4391	4302	5278	5598	5445	14.4461
102	PCM-0002469-001			mecA- DsRed					1619	1264	1637	1420	1651	5.08714
102	PCM-0002469-001			mecA+ GFP					54588	39813	5911	5025	5790	25.7771
103	PCM-0002503-001			mecA- GFP					4824	1642	1533	1542	1487	4.96649
103	PCM-0002503-001			mecA+ DsRed					4506	5912	5609	5709	5523	7.88756
103	PCM-0002503-001			mecA- DsRed					1818	1736	1669	1616	1590	5.18799
103	PCM-0002503-001			mecA+ GFP					6684	6481	6244	6195	6120	5.23646
104	PCM-0002507-001			mecA- GFP					10673	7926	7433	15560	1447	9.23984
104	PCM-0002507-001			mecA+ DsRed					11781	5071	5911	5248	5080	111.548
104	PCM-0002507-001			mecA- DsRed					7125	6789	4025	2249	1502	21.2698
104	PCM-0002507-001			mecA+ GFP					47946	38766	46532	37320	5547	100.15
105	PCM-0002508-001			mecA- GFP					8339	11055	1371	1378	1402	11.6658
105	PCM-0002508-001			mecA+ DsRed					14146	4158	4741	4837	4781	29.7438
105	PCM-0002508-001			mecA- DsRed					6363	1354	1535	1642	1422	9.48102
105	PCM-0002508-001			mecA+ GFP					59739	55913	5524	5975	4983	29.0763
106	PCM-0002512-001			mecA- GFP					10940	10503	9089	1461	1575	18.8502
106	PCM-0002512-001			mecA+ DsRed					24948	11111	4440	5179	5641	53.2319
106	PCM-0002512-001			mecA- DsRed					13198	8598	1361	1582	1653	23.3966
106	PCM-0002512-001			mecA+ GFP					45821	44257	40267	5873	6149	54.049
107	PCM-0002518-001			mecA- GFP					8198	8280	3308	1528	1426	8.77292
107	PCM-0002518-001			mecA+ DsRed					11331	10102	5001	5461	5056	28.612
107	PCM-0002518-001			mecA- DsRed					6294	4340	1403	1628	1529	9.36339
107	PCM-0002518-001			mecA+ GFP					33864	31007	5144	6008	5637	23.7706
108	PCM-0002523-001			mecA- GFP					7636	6287	5189	11441	1549	36.9767
108	PCM-0002523-001			mecA+ DsRed					32501	34898	17495	5343	5319	112.226
108	PCM-0002523-001			mecA- DsRed					9205	7864	7082	2169	1686	43.0041
108	PCM-0002523-001			mecA+ GFP					47865	40070	36136	33388	6018	93.8661
109	PCM-0002599-001			mecA- GFP					5517	12468	10230	4119	2659	55.4304
109	PCM-0002599-001			mecA+ DsRed					31850	8747	16928	6978	5299	58.6274
109	PCM-0002599-001			mecA- DsRed					13764	8467	8697	2106	1626	45.5452
109	PCM-0002599-001			mecA+ GFP					34896	41251	43253	9392	5493	57.3219
110	PCM-0002601-001			mecA- GFP					5510	1467	1531	1532	1540	5.06173
110	PCM-0002601-001			mecA+ DsRed					4802	5312	5471	5513	5514	8.89498
110	PCM-0002601-001			mecA- DsRed					1306	1248	1792	1800	1532	4.9362
110	PCM-0002601-001			mecA+ GFP					25911	4580	6847	6754	5792	9.96452
111	PCM-0002631-001			mecA- GFP					15922	10634	7176	1816	2971	6.21601
111	PCM-0002631-001			mecA+ DsRed					7668	4222	4021	4096	3803	31.5653
111	PCM-0002631-001			mecA- DsRed					4634	1397	1260	1230	1295	7.21103
111	PCM-0002631-001			mecA+ GFP					65089	62265	50942	25838	15165	61.8513
112	PCM-0002643-001			mecA- GFP					11353	8291	2835	3301	1539	10.4527
112	PCM-0002643-001			mecA+ DsRed					12756	5381	4498	4999	5391	27.009
112	PCM-0002643-001			mecA- DsRed					4563	1378	1363	1611	1669	7.14083
112	PCM-0002643-001			mecA+ GFP					70589	59430	35769	8065	6051	38.0793
113	PCM-0002645-001			mecA- GFP					11889	12607	12647	9799	1654	20.243
113	PCM-0002645-001			mecA+ DsRed					23539	12536	4146	4051	5735	100.078
113	PCM-0002645-001			mecA- DsRed					10238	6242	1628	1181	1477	18.8946
113	PCM-0002645-001			mecA+ GFP					64679	61311	71078	60842	5215	104.777
114	PCM-0002653-001			mecA- GFP					4123	1362	1297	1280	1288	4.77086
114	PCM-0002653-001			mecA+ DsRed					3861	4723	4448	4394	4353	7.06939
114	PCM-0002653-001			mecA- DsRed					1258	1408	1392	1380	1525	4.91385
114	PCM-0002653-001			mecA+ GFP					41837	5118	4988	4985	5557	14.1887
115	PCM-0002686-001			mecA- GFP					8217	1476	1441	1340	1113	5.3689
115	PCM-0002686-001			mecA+ DsRed					5685	5298	5187	4822	3886	13.0446
115	PCM-0002686-001			mecA- DsRed					2702	1527	1487	1457	1359	5.68902
115	PCM-0002686-001			mecA+ GFP					21080	5709	5465	5402	4930	8.12202
116	PCM-0002748-001			mecA- GFP					9677	1252	1385	1402	1377	4.93324
116	PCM-0002748-001			mecA+ DsRed					4400	4531	4979	5027	4878	14.113
116	PCM-0002748-001			mecA- DsRed					1340	1273	1472	1437	1439	4.95216
116	PCM-0002748-001			mecA+ GFP					59652	52109	5424	5275	5271	28.2333
117	PCM-0002768-001			mecA- GFP					1555	1517	1473	1498	1531	5.32389
117	PCM-0002768-001			mecA+ DsRed					5562	5549	5348	5379	5488	5.12277
117	PCM-0002768-001			mecA- DsRed					1611	1573	1604	1627	1671	5.08317
117	PCM-0002768-001			mecA+ GFP					5994	5798	5961	6027	6061	5.14878
118	PCM-0002787-001			mecA- GFP					10116	9127	6318	11782	1428	18.9745
118	PCM-0002787-001			mecA+ DsRed					42539	21939	17814	5555	5106	111.733
118	PCM-0002787-001			mecA- DsRed					8248	6772	3164	2777	1627	20.8098
118	PCM-0002787-001			mecA+ GFP					58342	62380	60477	30760	9322	71.0084
119	PCM-0002799-001			mecA- GFP					14115	7321	7881	1679	1735	57.7939
119	PCM-0002799-001			mecA+ DsRed					13056	7088	30528	6000	6122	40.6975
119	PCM-0002799-001			mecA- DsRed					10761	1752	1767	1772	1786	14.4336
119	PCM-0002799-001			mecA+ GFP					57983	6426	6495	6490	6491	14.9951
120	PCM-0002850-001			mecA- GFP					7361	5355	4831	4874	1559	20.0821
120	PCM-0002850-001			mecA+ DsRed					15399	12434	5771	4207	5272	16.3819
120	PCM-0002850-001			mecA- DsRed					7402	6167	2143	1344	1574	16.4958
120	PCM-0002850-001			mecA+ GFP					48779	45216	46309	38636	6414	101.848
121	PCM-0002917-001			mecA- GFP					6729	5965	1481	1456	1481	14.8269
121	PCM-0002917-001			mecA+ DsRed					20533	4542	5260	5318	5408	18.8523
121	PCM-0002917-001			mecA- DsRed					6397	3688	1357	1660	1614	9.54007
121	PCM-0002917-001			mecA+ GFP					51551	53351	28289	6252	6232	39.0484
122	PCM-0002950-001			mecA- GFP					7228	2935	2444	1576	1579	5.18675
122	PCM-0002950-001			mecA+ DsRed					5174	4545	4551	5240	5145	12.597
122	PCM-0002950-001			mecA- DsRed					1858	1476	1525	1776	1774	5.20875
122	PCM-0002950-001			mecA+ GFP					52053	34397	22864	6253	6096	30.4779
123	PCM-0002969-001			mecA- GFP					9530	8389	4847	7767	1541	48.691
123	PCM-0002969-001			mecA+ DsRed					16539	25053	18518	4390	5426	94.5086
123	PCM-0002969-001			mecA- DsRed					20515	8854	4331	1369	1602	29.6534
123	PCM-0002969-001			mecA+ GFP					41860	49391	47806	32474	5753	89.7131
124	PCM-0002998-001			mecA- GFP					5813	10365	4875	1524	1527	18.3896
124	PCM-0002998-001			mecA+ DsRed					43772	21050	4765	5453	5322	35.2528
124	PCM-0002998-001			mecA- DsRed					17346	5914	1609	1712	1654	19.1359
124	PCM-0002998-001			mecA+ GFP					45272	49121	5832	6223	6046	29.9392
125	PCM-0003014-001			mecA- GFP					8425	12931	10690	5920	1667	60.536
125	PCM-0003014-001			mecA+ DsRed					44696	32873	24650	4499	5851	73.099
125	PCM-0003014-001			mecA- DsRed					12033	11915	6056	1681	1739	37.676
125	PCM-0003014-001			mecA+ GFP					48578	57873	64442	57494	6348	107.439
126	PCM-0003034-001			mecA- GFP					10536	12009	10252	8929	1707	111.708
126	PCM-0003034-001			mecA+ DsRed					24676	17000	31121	47698	5357	103.557
126	PCM-0003034-001			mecA- DsRed					10131	15140	12472	10135	4378	119.678
126	PCM-0003034-001			mecA+ GFP					54967	42647	52683	51937	5918	116.092
127	PCM-0003037-001			mecA- GFP					9953	8219	2390	1622	1547	6.70697
127	PCM-0003037-001			mecA+ DsRed					8588	4991	5771	5689	5546	27.0955
127	PCM-0003037-001			mecA- DsRed					3983	1460	1537	1694	1619	6.61473
127	PCM-0003037-001			mecA+ GFP					48089	28903	23216	6335	5976	29.3915
128	PCM-0003041-001			mecA- GFP					3894	6645	1511	1610	1706	6.12536
128	PCM-0003041-001			mecA+ DsRed					7482	4974	5299	5616	6006	22.057
128	PCM-0003041-001			mecA- DsRed					2374	1677	1610	1494	1699	5.49222
128	PCM-0003041-001			mecA+ GFP					25752	6039	5740	5340	6043	9.89447
129	PCM-0003072-001			mecA- GFP					20162	6421	4136	2233	1728	5.23717
129	PCM-0003072-001			mecA+ DsRed					5319	4344	5202	5626	5660	16.6533
129	PCM-0003072-001			mecA- DsRed					1743	1414	1573	1563	1825	5.14952
129	PCM-0003072-001			mecA+ GFP					66484	49872	32829	42329	7188	88.6759
130	PCM-0003122-001			mecA- GFP					9665	8339	7470	5555	1741	100.873
130	PCM-0003122-001			mecA+ DsRed					22567	22461	30311	23760	6177	65.329
130	PCM-0003122-001			mecA- DsRed					14427	11214	12853	5396	1588	68.4742
130	PCM-0003122-001			mecA+ GFP					40722	48032	55372	53143	5808	116.802
131	PCM-0003152-001			mecA- GFP					6435	6904	9188	1647	1514	17.8837
131	PCM-0003152-001			mecA+ DsRed					28013	13521	5088	5348	5378	53.8444
131	PCM-0003152-001			mecA- DsRed					9091	7221	1804	1708	1737	22.072
131	PCM-0003152-001			mecA+ GFP					44802	52641	60404	7156	6386	57.633
132	PCM-0003167-001			mecA- GFP					8305	7526	15674	3504	2268	17.7432
132	PCM-0003167-001			mecA+ DsRed					37570	16857	8741	7122	4646	59.9434
132	PCM-0003167-001			mecA- DsRed					11268	10026	4165	1892	1426	31.3205
132	PCM-0003167-001			mecA+ GFP					54015	48196	39883	43126	24808	130.613
133	PCM-0003272-001			mecA- GFP					12553	9514	12848	1508	1389	31.3012
133	PCM-0003272-001			mecA+ DsRed					17899	22558	5147	5498	5058	57.1482
133	PCM-0003272-001			mecA- DsRed					10388	3955	3836	1623	1425	15.6979
133	PCM-0003272-001			mecA+ GFP					66728	79445	69895	6145	5363	54.6134
134	PCM-0003323-001			mecA- GFP					5429	4236	3332	1682	1553	18.8793
134	PCM-0003323-001			mecA+ DsRed					34270	17963	11013	5496	5442	8.76283
134	PCM-0003323-001			mecA- DsRed					6796	6260	4444	1696	1587	14.0261
134	PCM-0003323-001			mecA+ GFP					43764	40800	25050	6118	5815	38.6333
135	PCM-0003326-001			mecA- GFP					4373	3864	1447	1336	1376	7.15018
135	PCM-0003326-001			mecA+ DsRed					9310	4700	5105	4816	4835	7.34096
135	PCM-0003326-001			mecA- DsRed					4100	1406	1583	1504	1446	6.71452
135	PCM-0003326-001			mecA+ GFP					25173	12863	5771	5459	5340	9.63093
136	PCM-0003358-001			mecA- GFP					9580	1668	1564	1592	1579	7.46301
136	PCM-0003358-001			mecA+ DsRed					9768	5917	5716	5702	5662	14.2686
136	PCM-0003358-001			mecA- DsRed					4091	1673	1431	1703	1620	6.70674
136	PCM-0003358-001			mecA+ GFP					31042	6120	5292	6312	5950	11.976
137	PCM-0003361-001			mecA- GFP					13933	16604	15147	14420	14306	150
137	PCM-0003361-001			mecA+ DsRed					23810	8582	7319	9898	10310	150
137	PCM-0003361-001			mecA- DsRed					2244	4399	6119	3312	3825	150
137	PCM-0003361-001			mecA+ GFP					69631	63367	61610	65055	66477	150
138	PCM-0003366-001			mecA- GFP					9791	9797	8217	5580	1535	47.2784
138	PCM-0003366-001			mecA+ DsRed					25309	17937	17759	4982	5431	68.0028
138	PCM-0003366-001			mecA- DsRed					18032	7415	7866	1442	1587	46.3669
138	PCM-0003366-001			mecA+ GFP					38716	57841	64342	56038	5883	106.03
139	PCM-0003387-001			mecA- GFP					12787	13098	2893	1634	1571	15.2481
139	PCM-0003387-001			mecA+ DsRed					21167	4996	5311	5791	5551	31.2029
139	PCM-0003387-001			mecA- DsRed					7313	4447	1616	1694	1711	12.4079
139	PCM-0003387-001			mecA+ GFP					63401	58159	7089	6300	6313	29.1113
140	PCM-0003468-001			mecA- GFP					7974	11091	8941	4190	1491	17.5228
140	PCM-0003468-001			mecA+ DsRed					27955	7864	3981	4145	5436	59.7707
140	PCM-0003468-001			mecA- DsRed					7528	6105	1368	1347	1613	16.4899
140	PCM-0003468-001			mecA+ GFP					53665	58316	58430	36418	6070	86.4218
141	PCM-0003470-001			mecA- GFP					16856	20972	9605	2208	1597	14.2955
141	PCM-0003470-001			mecA+ DsRed					18101	5258	4413	5724	5660	36.8502
141	PCM-0003470-001			mecA- DsRed					8448	3873	1512	1718	1722	13.896
141	PCM-0003470-001			mecA+ GFP					55426	58221	48347	7768	6435	54.0027
142	PCM-0003482-001			mecA- GFP					7787	8738	7653	6710	3741	25.6874
142	PCM-0003482-001			mecA+ DsRed					25555	18116	7746	4095	4043	90.8069
142	PCM-0003482-001			mecA- DsRed					7078	7851	2511	1566	1462	24.4304
142	PCM-0003482-001			mecA+ GFP					68626	48066	84547	76189	37000	133.97
143	PCM-0003495-001			mecA- GFP					10210	4305	3235	1295	1459	4.91895
143	PCM-0003495-001			mecA+ DsRed					4354	4616	4500	4687	5212	16.8213
143	PCM-0003495-001			mecA- DsRed					1313	1316	1394	1641	1532	4.93948
143	PCM-0003495-001			mecA+ GFP					63430	50357	24118	6180	5801	32.1491
144	PCM-0003519-001			mecA- GFP					10587	3061	1672	1692	1645	8.23993
144	PCM-0003519-001			mecA+ DsRed					10755	4523	5885	5863	5667	15.8132
144	PCM-0003519-001			mecA- DsRed					3120	1309	1598	1655	1672	5.96125
144	PCM-0003519-001			mecA+ GFP					74012	51560	5827	5972	6000	25.0816
145	PCM-0003522-001			mecA- GFP					2905	2504	4442	1543	1533	16.2374
145	PCM-0003522-001			mecA+ DsRed					18117	9154	5842	5535	5449	5.98984
145	PCM-0003522-001			mecA- DsRed					6098	2590	1801	1551	1498	9.04464
145	PCM-0003522-001			mecA+ GFP					26795	19374	12752	5724	5486	11.3525
146	PCM-0003528-001			mecA- GFP					9723	6448	1395	1355	1331	7.7227
146	PCM-0003528-001			mecA+ DsRed					10120	4098	5000	4822	4679	21.3267
146	PCM-0003528-001			mecA- DsRed					6694	1687	1453	1401	1372	10.0964
146	PCM-0003528-001			mecA+ GFP					62448	58734	5308	5126	4940	29.084
147	PCM-0003533-001			mecA- GFP					12418	9772	14126	12883	7346	60.417
147	PCM-0003533-001			mecA+ DsRed					13512	28291	17386	9045	4203	143.699
147	PCM-0003533-001			mecA- DsRed					8617	9787	6722	3843	1286	41.2364
147	PCM-0003533-001			mecA+ GFP					55230	46393	61018	70718	49857	150
148	PCM-0003535-001			mecA- GFP					9319	1671	1577	1581	1557	14.9453
148	PCM-0003535-001			mecA+ DsRed					19209	5862	5571	5581	5424	14.085
148	PCM-0003535-001			mecA- DsRed					1776	1772	1729	1748	1615	5.16638
148	PCM-0003535-001			mecA+ GFP					6476	6500	6305	6332	5913	5.20971
149	PCM-0003565-001			mecA- GFP					7484	3325	1531	1324	1458	15.0047
149	PCM-0003565-001			mecA+ DsRed					29876	5510	5496	4778	5280	13.2918
149	PCM-0003565-001			mecA- DsRed					25861	1488	1601	1529	3647	14.8166
149	PCM-0003565-001			mecA+ GFP					17617	18634	5920	6314	55750	150
150	PCM-0003575-001			mecA- GFP					8308	4935	6277	9475	1590	34.9339
150	PCM-0003575-001			mecA+ DsRed					21084	36527	15737	5153	5563	106.18
150	PCM-0003575-001			mecA- DsRed					13196	7988	4571	1574	1764	24.0182
150	PCM-0003575-001			mecA+ GFP					40635	45654	64233	29689	6267	69.4175
151	PCM-0003607-001			mecA- GFP					2682	1607	1643	1673	1662	5.2608
151	PCM-0003607-001			mecA+ DsRed					5386	5826	5939	5975	5886	5.82693
151	PCM-0003607-001			mecA- DsRed					1653	1632	1746	1747	1776	5.10409
151	PCM-0003607-001			mecA+ GFP					6031	6020	6500	6443	6449	5.15341
152	PCM-0003646-001			mecA- GFP					7337	5500	5627	3468	1721	11.4898
152	PCM-0003646-001			mecA+ DsRed					12674	10456	6340	5613	5278	16.8541
152	PCM-0003646-001			mecA- DsRed					14069	3613	2890	2056	1768	15.873
152	PCM-0003646-001			mecA+ GFP					19813	27811	11260	7328	5564	22.2567
153	PCM-0003738-001			mecA- GFP					7837	10719	5265	1640	1716	17.7077
153	PCM-0003738-001			mecA+ DsRed					29799	13863	6611	5764	5814	36.6341
153	PCM-0003738-001			mecA- DsRed					12131	5161	1787	1730	1770	17.7106
153	PCM-0003738-001			mecA+ GFP					52821	70558	46252	6315	6288	47.0989
154	PCM-0003758-001			mecA- GFP					3998	3973	3600	1737	1763	16.7301
154	PCM-0003758-001			mecA+ DsRed					29765	11589	4946	5871	5840	6.94101
154	PCM-0003758-001			mecA- DsRed					10437	7902	2610	1833	1912	24.6632
154	PCM-0003758-001			mecA+ GFP					22432	18714	10690	6469	6582	8.5653
155	PCM-0003775-001			mecA- GFP					8785	9789	6444	1546	1472	5.00402
155	PCM-0003775-001			mecA+ DsRed					4624	4591	5421	5410	5239	42.3108
155	PCM-0003775-001			mecA- DsRed					1547	1551	1553	1441	1641	5.05161
155	PCM-0003775-001			mecA+ GFP					63140	73310	46590	5253	6051	45.9719
156	PCM-0003804-001			mecA- GFP					13835	7181	1591	1565	1538	6.70409
156	PCM-0003804-001			mecA+ DsRed					8583	4816	5742	5653	5638	19.2163
156	PCM-0003804-001			mecA- DsRed					8115	1948	1575	1606	1579	12.3197
156	PCM-0003804-001			mecA+ GFP					55476	47096	5836	6011	5910	27.9587
157	PCM-0003831-001			mecA- GFP					14635	8144	1512	1437	1390	5.51442
157	PCM-0003831-001			mecA+ DsRed					6069	3773	5301	5083	4968	20.4018
157	PCM-0003831-001			mecA- DsRed					5356	1160	1437	1533	1512	8.01208
157	PCM-0003831-001			mecA+ GFP					64460	58300	5299	5540	5494	28.624
158	PCM-0003851-001			mecA- GFP					10991	8588	7901	1603	1609	37.2932
158	PCM-0003851-001			mecA+ DsRed					38400	17121	11728	5639	5644	49.6451
158	PCM-0003851-001			mecA- DsRed					11945	10550	8257	7158	1653	81.8102
158	PCM-0003851-001			mecA+ GFP					52419	47634	52223	63186	35340	150
159	PCM-0003853-001			mecA- GFP					12497	9406	9082	6228	2200	9.52369
159	PCM-0003853-001			mecA+ DsRed					12033	11482	5884	4504	4511	66.5171
159	PCM-0003853-001			mecA- DsRed					9024	3631	2725	1344	1317	14.3344
159	PCM-0003853-001			mecA+ GFP					55444	60903	55599	43908	22668	113.549
160	PCM-0003892-001			mecA- GFP					9443	6579	3957	3895	1667	31.1689
160	PCM-0003892-001			mecA+ DsRed					15183	43022	9829	5546	5401	23.8192
160	PCM-0003892-001			mecA- DsRed					9702	4902	2943	3130	1672	16.2797
160	PCM-0003892-001			mecA+ GFP					43137	49924	43711	25578	6444	71.1512
161	PCM-0003909-001			mecA- GFP					12196	11795	8109	7227	1528	56.8752
161	PCM-0003909-001			mecA+ DsRed					10259	6070	24124	4628	5183	80.8861
161	PCM-0003909-001			mecA- DsRed					3750	3802	3798	2127	1632	6.42459
161	PCM-0003909-001			mecA+ GFP					64462	61524	53547	46001	5915	95.4864
162	PCM-0003918-001			mecA- GFP					5386	1521	1598	1345	1536	150
162	PCM-0003918-001			mecA+ DsRed					4852	5468	5710	4864	22896	8.69426
162	PCM-0003918-001			mecA- DsRed					1402	1378	1626	1621	1641	4.98154
162	PCM-0003918-001			mecA+ GFP					39274	5076	5968	6024	14176	13.7704
163	PCM-0003921-001			mecA- GFP					9848	12577	13096	15386	5219	5.98367
163	PCM-0003921-001			mecA+ DsRed					7180	4626	4588	4625	4999	125.527
163	PCM-0003921-001			mecA- DsRed					2547	1592	1464	1418	1570	5.59429
163	PCM-0003921-001			mecA+ GFP					58069	55478	59131	57722	31293	146.868
164	PCM-0003941-001			mecA- GFP					6627	5421	2292	1896	1580	6.34423
164	PCM-0003941-001			mecA+ DsRed					7922	7045	8217	6955	5460	14.7199
164	PCM-0003941-001			mecA- DsRed					2349	2106	1729	1610	1717	5.47778
164	PCM-0003941-001			mecA+ GFP					44222	35549	22806	14158	6084	34.9832
165	PCM-0003948-001			mecA- GFP					6905	2911	4336	1609	1540	30.3001
165	PCM-0003948-001			mecA+ DsRed					11543	25154	5844	5732	5493	12.0061
165	PCM-0003948-001			mecA- DsRed					6277	5678	2715	1623	1611	9.33485
165	PCM-0003948-001			mecA+ GFP					51428	42001	19761	5962	5891	32.3015
166	PCM-0003948-003	DICUMOL	DICUMAROL	mecA- GFP					6469	3260	2995	1671	1681	27.0374
166	PCM-0003948-003	DICUMOL	DICUMAROL	mecA+ DsRed					25002	20757	8414	6137	6168	11.6042
166	PCM-0003948-003	DICUMOL	DICUMAROL	mecA- DsRed					4576	4181	1581	1131	1081	13.9521
166	PCM-0003948-003	DICUMOL	DICUMAROL	mecA+ GFP					26178	13536	13159	3915	3692	18.1514
167	PCM-0003966-001			mecA- GFP					10293	9257	5188	1512	1608	21.8264
167	PCM-0003966-001			mecA+ DsRed					20453	13311	4994	5326	5562	35.3198
167	PCM-0003966-001			mecA- DsRed					12021	7392	1620	1607	1578	22.5098
167	PCM-0003966-001			mecA+ GFP					48207	54818	5803	5812	5709	29.8879
168	PCM-0003984-001			mecA- GFP					10949	12108	24829	1769	1689	25.3371
168	PCM-0003984-001			mecA+ DsRed					16554	14442	6973	6233	5913	57.0902
168	PCM-0003984-001			mecA- DsRed					10670	7422	2453	1723	1828	23.0828
168	PCM-0003984-001			mecA+ GFP					52396	45372	37531	6288	6685	49.6389
169	PCM-0004015-001			mecA- GFP					10736	11975	7258	2378	1649	15.588
169	PCM-0004015-001			mecA+ DsRed					20190	6654	6373	5121	5873	44.2091
169	PCM-0004015-001			mecA- DsRed					16010	8149	3017	1559	1606	25.766
169	PCM-0004015-001			mecA+ GFP					49157	53209	40272	24574	6107	64.9085
170	PCM-0004023-001			mecA- GFP					6298	6366	4008	2485	2851	15.3009
170	PCM-0004023-001			mecA+ DsRed					30042	6850	4503	10077	4302	22.5009
170	PCM-0004023-001			mecA- DsRed					14547	3211	1377	1537	1285	16.7824
170	PCM-0004023-001			mecA+ GFP					39263	50869	37164	25536	16322	68.087
171	PCM-0004032-004	SELDANE	TERFENADINE	mecA- GFP					11644	12513	14000	10838	1582	20.1211
171	PCM-0004032-004	SELDANE	TERFENADINE	mecA+ DsRed					30689	16384	5892	4739	5845	99.7502
171	PCM-0004032-004	SELDANE	TERFENADINE	mecA- DsRed					6865	7233	2750	1249	1136	32.0987
171	PCM-0004032-004	SELDANE	TERFENADINE	mecA+ GFP					54215	50216	57709	33103	4059	79.9824
172	PCM-0004043-001			mecA- GFP					1652	1632	1673	1609	1556	5.42821
172	PCM-0004043-001			mecA+ DsRed					5844	5804	5877	5670	5437	5.17661
172	PCM-0004043-001			mecA- DsRed					1786	1783	1720	1651	1719	5.17151
172	PCM-0004043-001			mecA+ GFP					6477	6445	6234	5998	6229	5.20984
173	PCM-0004103-001			mecA- GFP					23406	15587	1615	1650	1617	6.27795
173	PCM-0004103-001			mecA+ DsRed					7792	6078	5282	5280	5094	24.3441
173	PCM-0004103-001			mecA- DsRed					6183	6966	1657	1742	1857	21.1741
173	PCM-0004103-001			mecA+ GFP					46916	25740	5547	5721	6078	19.7751
174	PCM-0004109-001			mecA- GFP					7897	5029	3677	1535	1539	4.90413
174	PCM-0004109-001			mecA+ DsRed					4306	4070	4345	5451	5373	16.2595
174	PCM-0004109-001			mecA- DsRed					1320	1357	1433	1668	1694	4.94276
174	PCM-0004109-001			mecA+ GFP					59581	46578	25148	6081	6088	33.2379
175	PCM-0004120-001			mecA- GFP					13186	14120	10160	1324	1234	14.5984
175	PCM-0004120-001			mecA+ DsRed					14489	9958	4503	4671	4216	49.1993
175	PCM-0004120-001			mecA- DsRed					10469	4826	1478	1352	1300	16.658
175	PCM-0004120-001			mecA+ GFP					56096	73041	54476	4914	4551	50.4643
176	PCM-0004148-001			mecA- GFP					11677	9648	7392	10329	3516	66.729
176	PCM-0004148-001			mecA+ DsRed					30159	20037	19137	10512	9973	120.523
176	PCM-0004148-001			mecA- DsRed					8388	9342	6649	4367	2412	40.6132
176	PCM-0004148-001			mecA+ GFP					58352	42747	48080	37589	17996	97.8591
177	PCM-0004160-001			mecA- GFP					22204	1619	1667	1518	1573	8.1116
177	PCM-0004160-001			mecA+ DsRed					10605	5702	5991	5468	5690	14.8799
177	PCM-0004160-001			mecA- DsRed					7936	1393	1717	1662	1549	11.9083
177	PCM-0004160-001			mecA+ GFP					51675	20631	6434	6232	5759	17.3942
178	PCM-0004235-001			mecA- GFP					9833	10275	7079	1893	1926	15.9238
178	PCM-0004235-001			mecA+ DsRed					17728	8933	6391	6266	6236	46.3735
178	PCM-0004235-001			mecA- DsRed					7510	3626	2142	1856	1970	12.2371
178	PCM-0004235-001			mecA+ GFP					52155	54159	44508	6469	6575	53.338
179	PCM-0004252-001			mecA- GFP					4545	2281	1478	1436	1423	5.03596
179	PCM-0004252-001			mecA+ DsRed					4723	4785	5230	5046	4906	7.54024
179	PCM-0004252-001			mecA- DsRed					1220	1271	1429	1463	1399	4.89629
179	PCM-0004252-001			mecA+ GFP					42417	33101	5054	5174	4763	24.9244
180	PCM-0004265-001			mecA- GFP					17360	7635	3672	2030	1381	5.2277
180	PCM-0004265-001			mecA+ DsRed					5292	4396	4733	5468	5266	18.0437
180	PCM-0004265-001			mecA- DsRed					1853	1330	1376	1637	1493	5.20615
180	PCM-0004265-001			mecA+ GFP					79227	56828	29631	6509	5873	30.6765
181	PCM-0004282-001			mecA- GFP					9064	6097	4465	1494	1515	8.62854
181	PCM-0004282-001			mecA+ DsRed					11182	9299	4915	5314	5358	20.4997
181	PCM-0004282-001			mecA- DsRed					6200	5386	1654	1565	1592	9.20776
181	PCM-0004282-001			mecA+ GFP					60963	44832	42943	5765	5722	49.0516
182	PCM-0004288-001			mecA- GFP					4495	5994	3577	1641	1637	17.1707
182	PCM-0004288-001			mecA+ DsRed					22248	10223	5439	5933	5805	7.4812
182	PCM-0004288-001			mecA- DsRed					8972	3824	1599	1695	1623	14.4483
182	PCM-0004288-001			mecA+ GFP					45437	28229	18220	6190	5909	24.7505
183	PCM-0004330-001			mecA- GFP					7998	16836	1691	1606	1668	27.7145
183	PCM-0004330-001			mecA+ DsRed					38882	16537	6134	5853	6113	29.882
183	PCM-0004330-001			mecA- DsRed					9558	7226	1687	1423	1687	22.0376
183	PCM-0004330-001			mecA+ GFP					51417	40772	6238	5207	6253	27.1174
184	PCM-0004406-001			mecA- GFP					1454	1433	1379	1493	1530	5.21271
184	PCM-0004406-001			mecA+ DsRed					5249	5209	4924	5185	5015	5.06789
184	PCM-0004406-001			mecA- DsRed					1650	1547	1592	1567	1675	5.10259
184	PCM-0004406-001			mecA+ GFP					6020	5679	5825	5574	5695	5.15203
185	PCM-0004439-001			mecA- GFP					8810	8168	14613	7034	1475	44.3131
185	PCM-0004439-001			mecA+ DsRed					21639	23015	13538	4878	5256	69.9727
185	PCM-0004439-001			mecA- DsRed					18538	10008	9155	1559	1567	51.1464
185	PCM-0004439-001			mecA+ GFP					46408	57377	62470	34535	5632	77.0685
186	PCM-0004456-001			mecA- GFP					7920	12843	1680	1602	1669	19.0206
186	PCM-0004456-001			mecA+ DsRed					36883	10484	5993	5726	5812	29.9907
186	PCM-0004456-001			mecA- DsRed					9539	1813	1776	1759	1759	13.6368
186	PCM-0004456-001			mecA+ GFP					53909	6482	6545	6420	6257	15.0201
187	PCM-0004465-001			mecA- GFP					11294	11878	1498	1522	1421	16.6967
187	PCM-0004465-001			mecA+ DsRed					28764	5085	5410	5515	5157	29.8513
187	PCM-0004465-001			mecA- DsRed					8124	1577	1617	1675	1593	12.1899
187	PCM-0004465-001			mecA+ GFP					73160	5922	6070	6154	5939	14.9069
188	PCM-0004470-001			mecA- GFP					10618	8907	9252	8930	5966	25.4605
188	PCM-0004470-001			mecA+ DsRed					25963	16973	10801	7067	4219	146.186
188	PCM-0004470-001			mecA- DsRed					11729	7438	5743	2834	1293	29.8028
188	PCM-0004470-001			mecA+ GFP					51852	53466	51024	52200	43783	150
189	PCM-0004474-001			mecA- GFP					7984	13351	9050	3230	1504	18.662
189	PCM-0004474-001			mecA+ DsRed					28025	10453	5878	4419	4852	49.9767
189	PCM-0004474-001			mecA- DsRed					7621	6926	2256	1527	1707	21.207
189	PCM-0004474-001			mecA+ GFP					49051	53225	67339	19591	5827	62.2387
190	PCM-0004479-001			mecA- GFP					10060	8145	7938	7718	1663	19.1016
190	PCM-0004479-001			mecA+ DsRed					21419	12345	4771	4629	5828	94.4925
190	PCM-0004479-001			mecA- DsRed					6599	4479	1651	1479	1784	9.99055
190	PCM-0004479-001			mecA+ GFP					57906	62924	65096	40244	6478	86.2333
191	PCM-0004505-001			mecA- GFP					13023	8197	10909	1468	1634	22.58
191	PCM-0004505-001			mecA+ DsRed					7315	13656	4413	5277	5754	53.3127
191	PCM-0004505-001			mecA- DsRed					7093	7332	1412	1621	1771	22.2399
191	PCM-0004505-001			mecA+ GFP					55158	59421	77251	5970	6531	57.0973
192	PCM-0004507-001			mecA- GFP					13259	7306	4224	3137	1906	5.11777
192	PCM-0004507-001			mecA+ DsRed					4971	4725	4874	4810	5638	20.2513
192	PCM-0004507-001			mecA- DsRed					4405	2012	1476	1497	1733	6.9894
192	PCM-0004507-001			mecA+ GFP					50564	49389	42944	31305	6306	85.6129
193	PCM-0004512-001			mecA- GFP					7811	8246	4067	6524	5690	150
193	PCM-0004512-001			mecA+ DsRed					18916	6951	17513	12958	14797	117.606
193	PCM-0004512-001			mecA- DsRed					4633	3826	4255	7495	2343	7.21004
193	PCM-0004512-001			mecA+ GFP					61823	35835	35173	20286	45803	150
194	PCM-0004514-001			mecA- GFP					14221	14911	9125	2122	1575	12.2041
194	PCM-0004514-001			mecA+ DsRed					14639	4872	4463	5557	5320	44.7169
194	PCM-0004514-001			mecA- DsRed					4167	1837	1560	1722	1705	6.77304
194	PCM-0004514-001			mecA+ GFP					80443	74721	51210	6674	6360	46.3159
195	PCM-0004520-001			mecA- GFP					5539	3050	4819	1724	1621	27.8717
195	PCM-0004520-001			mecA+ DsRed					14706	15466	7845	5926	5852	8.94327
195	PCM-0004520-001			mecA- DsRed					3701	4650	2494	1674	1556	6.38598
195	PCM-0004520-001			mecA+ GFP					31743	19009	14718	6060	5673	14.553
196	PCM-0004536-001			mecA- GFP					11491	12555	7316	2749	1747	14.7051
196	PCM-0004536-001			mecA+ DsRed					19619	4780	4205	4193	5218	42.7862
196	PCM-0004536-001			mecA- DsRed					5116	2395	1316	1324	1635	7.72676
196	PCM-0004536-001			mecA+ GFP					57942	57644	54612	35614	6089	85.3692
197	PCM-0004546-001			mecA- GFP					7811	9868	5212	1682	1716	57.2998
197	PCM-0004546-001			mecA+ DsRed					25334	14585	49452	6010	6100	35.9358
197	PCM-0004546-001			mecA- DsRed					8580	9279	13665	1816	1816	57.4274
197	PCM-0004546-001			mecA+ GFP					50824	56392	37257	6681	6578	52.4819
198	PCM-0004556-001			mecA- GFP					5002	4422	3474	4616	1420	28.3889
198	PCM-0004556-001			mecA+ DsRed					29797	23560	8880	5027	5080	8.12638
198	PCM-0004556-001			mecA- DsRed					11383	4099	9302	1408	1535	51.3454
198	PCM-0004556-001			mecA+ GFP					38403	49932	24906	33970	5612	91.9939
199	PCM-0004561-001			mecA- GFP					10996	3389	1680	1677	1582	15.9994
199	PCM-0004561-001			mecA+ DsRed					25143	4579	5964	5944	5649	16.2793
199	PCM-0004561-001			mecA- DsRed					1672	1550	1748	1741	1715	5.11361
199	PCM-0004561-001			mecA+ GFP					65181	36750	6503	6449	6366	21.0669
200	PCM-0004583-001			mecA- GFP					14418	9839	1590	1604	1571	150
200	PCM-0004583-001			mecA+ DsRed					9391	6589	5747	5784	40180	24.5713
200	PCM-0004583-001			mecA- DsRed					15821	7216	3209	2471	3858	22.8821
200	PCM-0004583-001			mecA+ GFP					41047	67977	30323	49648	45038	150
201	PCM-0004608-001			mecA- GFP					6630	4142	2166	3918	1665	44.4709
201	PCM-0004608-001			mecA+ DsRed					20768	10592	13572	6760	5802	12.2224
201	PCM-0004608-001			mecA- DsRed					9988	6780	3195	2636	1729	20.8608
201	PCM-0004608-001			mecA+ GFP					35861	29260	17339	11401	6267	25.6442
202	PCM-0004611-001			mecA- GFP					11572	6353	12227	4142	1657	64.7187
202	PCM-0004611-001			mecA+ DsRed					25766	49195	23820	8129	5886	65.8404
202	PCM-0004611-001			mecA- DsRed					9002	14311	12243	3272	1653	56.5
202	PCM-0004611-001			mecA+ GFP					60529	43658	45961	31645	6052	91.1731
203	PCM-0004618-001			mecA- GFP					12121	9020	11082	6268	3503	44.8124
203	PCM-0004618-001			mecA+ DsRed					16486	20582	12739	9971	5372	80.241
203	PCM-0004618-001			mecA- DsRed					8409	5014	6777	2478	1562	41.0712
203	PCM-0004618-001			mecA+ GFP					50817	62296	52952	61595	10878	115.262
204	PCM-0004635-001			mecA- GFP					6357	7928	1714	1351	1394	14.9482
204	PCM-0004635-001			mecA+ DsRed					25755	5100	4682	5170	5356	25.7148
204	PCM-0004635-001			mecA- DsRed					19450	6001	1481	1202	1449	16.5031
204	PCM-0004635-001			mecA+ GFP					28354	21871	5635	4548	5762	13.9386
205	PCM-0004659-001			mecA- GFP					14551	14019	1995	1210	1388	11.756
205	PCM-0004659-001			mecA+ DsRed					14139	4660	5131	4422	4801	29.7814
205	PCM-0004659-001			mecA- DsRed					8812	2468	1465	1420	1522	13.333
205	PCM-0004659-001			mecA+ GFP					65186	69830	19635	5320	5389	32.5943
206	PCM-0004660-001			mecA- GFP					3209	2995	1511	1547	1441	5.63128
206	PCM-0004660-001			mecA+ DsRed					6363	5843	5354	5603	5173	6.22718
206	PCM-0004660-001			mecA- DsRed					2131	1889	1535	1564	945	5.35498
206	PCM-0004660-001			mecA+ GFP					22798	9985	5693	5741	3389	8.69374
207	PCM-0004673-001			mecA- GFP					6045	6511	2124	1411	1306	19.1411
207	PCM-0004673-001			mecA+ DsRed					26491	14767	5249	5058	4734	21.8566
207	PCM-0004673-001			mecA- DsRed					8497	5523	1586	1481	1321	16.2364
207	PCM-0004673-001			mecA+ GFP					53624	59297	5916	5445	4902	29.8811
208	PCM-0004718-001			mecA- GFP					11535	8138	8183	10577	1660	56.9584
208	PCM-0004718-001			mecA+ DsRed					29320	30533	34465	4902	5848	111.577
208	PCM-0004718-001			mecA- DsRed					8743	10747	7245	1643	1596	43.5647
208	PCM-0004718-001			mecA+ GFP					57434	46187	60173	53292	5912	106.88
209	PCM-0004719-001			mecA- GFP					10460	9246	9076	9902	1450	89.2731
209	PCM-0004719-001			mecA+ DsRed					13824	17566	18794	14193	5116	107.748
209	PCM-0004719-001			mecA- DsRed					11961	7731	13706	4875	1563	67.283
209	PCM-0004719-001			mecA+ GFP					48672	68042	66187	75814	5736	111.701
210	PCM-0004749-001			mecA- GFP					12445	14366	8713	1913	1803	5.26221
210	PCM-0004749-001			mecA+ DsRed					5390	4386	4633	5480	5675	44.1678
210	PCM-0004749-001			mecA- DsRed					2684	1400	1439	1669	1890	5.67786
210	PCM-0004749-001			mecA+ GFP					65927	58797	48966	16419	6139	54.1783
211	PCM-0004777-001			mecA- GFP					10436	8126	5287	3065	1459	10.1445
211	PCM-0004777-001			mecA+ DsRed					12498	6034	4020	4484	5189	34.2391
211	PCM-0004777-001			mecA- DsRed					8767	2108	1282	1357	1601	13.1017
211	PCM-0004777-001			mecA+ GFP					50312	49248	48730	24385	5887	69.887
212	PCM-0004832-001			mecA- GFP					9132	10157	6064	1496	1478	57.4434
212	PCM-0004832-001			mecA+ DsRed					17134	9325	27741	5401	5310	39.6511
212	PCM-0004832-001			mecA- DsRed					20203	6538	1579	1509	1449	19.6778
212	PCM-0004832-001			mecA+ GFP					43025	59067	59464	5430	5219	57.0677
213	PCM-0004904-001			mecA- GFP					5662	9684	6800	2971	1968	17.7059
213	PCM-0004904-001			mecA+ DsRed					40187	17735	13271	9786	5979	46.3311
213	PCM-0004904-001			mecA- DsRed					10902	7805	5780	2692	3090	31.7267
213	PCM-0004904-001			mecA+ GFP					53871	34623	27320	15736	14192	34.8783
214	PCM-0004924-001			mecA- GFP					11700	3142	1546	1528	1490	4.82806
214	PCM-0004924-001			mecA+ DsRed					4055	4577	5547	5485	5437	15.9038
214	PCM-0004924-001			mecA- DsRed					1240	1492	1541	1555	1565	4.90551
214	PCM-0004924-001			mecA+ GFP					66980	8572	5649	5798	5693	15.1503
215	PCM-0004988-001			mecA- GFP					14583	12936	14102	6269	1575	29.5758
215	PCM-0004988-001			mecA+ DsRed					7651	18919	5725	4611	5924	66.7967
215	PCM-0004988-001			mecA- DsRed					13027	9684	3383	1402	1668	29.4398
215	PCM-0004988-001			mecA+ GFP					46827	68455	77022	47571	6299	86.4326
216	PCM-0004990-001			mecA- GFP					6533	3641	4716	1350	1390	6.81165
216	PCM-0004990-001			mecA+ DsRed					8767	9908	4348	5169	5377	11.5606
216	PCM-0004990-001			mecA- DsRed					13617	8604	1573	1326	1464	22.9348
216	PCM-0004990-001			mecA+ GFP					32602	18507	19811	5137	5723	14.6992
217	PCM-0004992-001			mecA- GFP					14003	6737	5469	8158	1841	5.73396
217	PCM-0004992-001			mecA+ DsRed					7680	4196	4756	4296	6532	18.5494
217	PCM-0004992-001			mecA- DsRed					3543	7095	1471	1883	1683	23.1739
217	PCM-0004992-001			mecA+ GFP					67984	59314	18561	6996	15138	30.9378
218	PCM-0005074-001			mecA- GFP					7027	6571	6278	3273	1480	19.1606
218	PCM-0005074-001			mecA+ DsRed					28820	15877	4422	5336	5225	42.6146
218	PCM-0005074-001			mecA- DsRed					8577	5710	1430	1602	1558	18.3489
218	PCM-0005074-001			mecA+ GFP					48424	49980	64708	8701	5700	58.052
219	PCM-0005107-001			mecA- GFP					8356	9377	10707	1547	1505	16.8852
219	PCM-0005107-001			mecA+ DsRed					23802	10201	5906	5500	5344	57.0125
219	PCM-0005107-001			mecA- DsRed					12930	7885	2506	1349	1464	24.5206
219	PCM-0005107-001			mecA+ GFP					46032	50035	63043	4881	5268	56.8753
220	PCM-0005118-001			mecA- GFP					9043	11102	8912	9982	4570	60.4784
220	PCM-0005118-001			mecA+ DsRed					27473	15889	27725	8776	4633	126.427
220	PCM-0005118-001			mecA- DsRed					17071	11732	9148	6588	2362	39.1065
220	PCM-0005118-001			mecA+ GFP					48616	44544	48037	57664	44778	150
221	PCM-0005130-001			mecA- GFP					13178	12175	9300	9541	5966	35.272
221	PCM-0005130-001			mecA+ DsRed					9353	19191	15341	8386	18348	122.845
221	PCM-0005130-001			mecA- DsRed					10157	8321	4443	4921	6667	30.966
221	PCM-0005130-001			mecA+ GFP					46166	44949	65035	59475	40479	150
222	PCM-0005143-001			mecA- GFP					12242	6880	2446	1665	1605	18.4677
222	PCM-0005143-001			mecA+ DsRed					23643	15076	4926	6029	5873	20.4764
222	PCM-0005143-001			mecA- DsRed					11964	15520	11563	9421	1747	83.6262
222	PCM-0005143-001			mecA+ GFP					49555	44439	46477	52388	13305	119.506
223	PCM-0005146-001			mecA- GFP					11344	7357	4044	1620	3755	53.0108
223	PCM-0005146-001			mecA+ DsRed					16669	33160	27196	5802	5087	27.781
223	PCM-0005146-001			mecA- DsRed					17894	9125	3435	1919	1657	30.1619
223	PCM-0005146-001			mecA+ GFP					36397	52735	57719	35062	6037	84.4102
224	PCM-0005164-001			mecA- GFP					17093	13924	9661	10224	1456	51.2856
224	PCM-0005164-001			mecA+ DsRed					17551	13258	22453	4151	5233	83.1143
224	PCM-0005164-001			mecA- DsRed					7526	12786	7761	1452	1432	43.3208
224	PCM-0005164-001			mecA+ GFP					41509	40484	47578	54495	20076	127.948
225	PCM-0005214-001			mecA- GFP					2879	2735	1631	1303	1544	7.83711
225	PCM-0005214-001			mecA+ DsRed					13118	6104	5721	4701	5550	5.98485
225	PCM-0005214-001			mecA- DsRed					3741	2106	1619	1507	1518	6.60184
225	PCM-0005214-001			mecA+ GFP					32927	14192	5855	5605	5598	12.8812
226	PCM-0005224-001			mecA- GFP					15359	13954	11270	5965	1536	74.5737
226	PCM-0005224-001			mecA+ DsRed					20635	30438	22335	16246	5469	73.6854
226	PCM-0005224-001			mecA- DsRed					17043	10073	10546	5650	1425	49.0785
226	PCM-0005224-001			mecA+ GFP					41172	41445	38376	43087	5298	105.044
227	PCM-0005244-001			mecA- GFP					8611	10156	10108	8991	1400	14.2217
227	PCM-0005244-001			mecA+ DsRed					20424	10789	4999	4134	4949	103.037
227	PCM-0005244-001			mecA- DsRed					14419	4645	2130	1398	1315	18.2304
227	PCM-0005244-001			mecA+ GFP					48858	62401	61746	63760	4814	111.267
228	PCM-0005249-001			mecA- GFP					10587	6485	1537	1474	1362	15.9346
228	PCM-0005249-001			mecA+ DsRed					21399	12898	5581	5410	5082	21.6389
228	PCM-0005249-001			mecA- DsRed					7543	4399	1588	1588	1473	14.3607
228	PCM-0005249-001			mecA+ GFP					46703	38093	6006	6045	5699	26.4115
229	PCM-0005258-001			mecA- GFP					1587	1436	1409	1465	1385	5.2238
229	PCM-0005258-001			mecA+ DsRed					5701	5194	5168	5239	4972	5.14805
229	PCM-0005258-001			mecA- DsRed					1490	1362	1452	1320	1409	5.02335
229	PCM-0005258-001			mecA+ GFP					5549	5014	5373	4840	5262	5.07951
230	PCM-0005285-001			mecA- GFP					13021	12329	3632	1648	1745	8.42162
230	PCM-0005285-001			mecA+ DsRed					14147	5434	5212	5867	6104	31.5564
230	PCM-0005285-001			mecA- DsRed					15484	3531	1424	1726	1739	17.5803
230	PCM-0005285-001			mecA+ GFP					43061	56429	40149	6384	6380	49.4746
231	PCM-0005301-001			mecA- GFP					1740	6553	1740	1786	1698	5.34418
231	PCM-0005301-001			mecA+ DsRed					6202	11906	6338	6441	6147	21.9717
231	PCM-0005301-001			mecA- DsRed					1609	1620	1600	1610	2391	5.08766
231	PCM-0005301-001			mecA+ GFP					6025	6047	5934	5982	6641	5.13428
232	PCM-0005338-001			mecA- GFP					14935	16844	9832	4132	1605	15.6189
232	PCM-0005338-001			mecA+ DsRed					23895	10667	4612	4352	5729	44.398
232	PCM-0005338-001			mecA- DsRed					7916	4997	1395	1393	1545	15.967
232	PCM-0005338-001			mecA+ GFP					64862	69141	67289	27046	5717	65.6709
233	PCM-0005378-001			mecA- GFP					1467	1463	1605	1494	1512	5.12858
233	PCM-0005378-001			mecA+ DsRed					5288	5380	5311	5462	5471	5.08205
233	PCM-0005378-001			mecA- DsRed					1557	1525	1499	1418	1582	5.05935
233	PCM-0005378-001			mecA+ GFP					6413	5799	7936	27087	6002	5.1798
234	PCM-0005382-001			mecA- GFP					1711	1638	1580	1623	1583	5.32434
234	PCM-0005382-001			mecA+ DsRed					6121	5897	5731	6005	5749	5.21807
234	PCM-0005382-001			mecA- DsRed					1711	1509	1778	1808	1762	5.1441
234	PCM-0005382-001			mecA+ GFP					6471	5672	6676	6727	6625	5.18667
235	PCM-0005490-001			mecA- GFP					6468	6204	4389	1619	1419	21.1136
235	PCM-0005490-001			mecA+ DsRed					38464	22339	9361	5074	5148	21.9359
235	PCM-0005490-001			mecA- DsRed					4264	8832	3091	1477	1435	29.0636
235	PCM-0005490-001			mecA+ GFP					34012	42945	47325	5587	5409	56.0668
236	PCM-0005520-001			mecA- GFP					12457	13247	7634	3456	2427	5.21302
236	PCM-0005520-001			mecA+ DsRed					5655	4164	4220	4197	4277	42.9198
236	PCM-0005520-001			mecA- DsRed					1790	1620	1297	1260	1303	5.18869
236	PCM-0005520-001			mecA+ GFP					60183	48608	40295	19642	17625	52.9792
237	PCM-0005542-001			mecA- GFP					5865	1491	1445	1512	1460	5.01005
237	PCM-0005542-001			mecA+ DsRed					4752	5509	5281	5554	5385	9.58601
237	PCM-0005542-001			mecA- DsRed					1307	1472	1474	1451	1466	4.92757
237	PCM-0005542-001			mecA+ GFP					42110	5613	5520	5480	5501	13.8844
238	PCM-0005544-001			mecA- GFP					4531	2368	3326	1359	1516	23.9376
238	PCM-0005544-001			mecA+ DsRed					12837	18407	7904	4918	5430	7.55508
238	PCM-0005544-001			mecA- DsRed					4489	2967	2105	1366	1532	7.37157
238	PCM-0005544-001			mecA+ GFP					33110	26761	21752	5114	5665	19.0787
239	PCM-0005612-001			mecA- GFP					9775	5309	14599	1702	1895	41.2267
239	PCM-0005612-001			mecA+ DsRed					21172	18348	16602	8023	5132	57.3636
239	PCM-0005612-001			mecA- DsRed					5233	3390	2393	1685	1529	8.33859
239	PCM-0005612-001			mecA+ GFP					52559	45735	30896	17968	9189	46.1836
240	PCM-0005612-003	CLOTAM	TOLFENAMIC ACID	mecA- GFP					27030	3692	1995	1662	1627	26.5039
240	PCM-0005612-003	CLOTAM	TOLFENAMIC ACID	mecA+ DsRed					7684	8295	5837	6140	6059	15.279
240	PCM-0005612-003	CLOTAM	TOLFENAMIC ACID	mecA- DsRed					1931	1790	1524	1729	1686	7.28336
240	PCM-0005612-003	CLOTAM	TOLFENAMIC ACID	mecA+ GFP					45791	25082	11123	6611	6430	15.208
241	PCM-0005647-001			mecA- GFP					8605	6526	3189	7692	1283	10.049
241	PCM-0005647-001			mecA+ DsRed					16239	11723	14387	9720	4772	93.4329
241	PCM-0005647-001			mecA- DsRed					6219	7002	6694	5468	1618	56.0239
241	PCM-0005647-001			mecA+ GFP					44791	42923	24077	20273	6231	36.1757
242	PCM-0005702-001			mecA- GFP					4115	1546	1443	1472	1445	5.24787
242	PCM-0005702-001			mecA+ DsRed					5803	5654	5343	5433	5337	7.08686
242	PCM-0005702-001			mecA- DsRed					2623	1533	1472	1588	1497	5.7106
242	PCM-0005702-001			mecA+ GFP					17011	5861	5685	6087	5756	6.83512
243	PCM-0005778-001			mecA- GFP					9604	10673	3717	1758	1583	38.5216
243	PCM-0005778-001			mecA+ DsRed					21383	25228	15724	6261	5693	32.94
243	PCM-0005778-001			mecA- DsRed					11029	3387	1608	1630	1564	16.1187
243	PCM-0005778-001			mecA+ GFP					35995	38750	5913	6198	5790	26.6523
244	PCM-0005805-001			mecA- GFP					10000	2890	1323	1524	1324	5.74389
244	PCM-0005805-001			mecA+ DsRed					7715	4366	4816	5502	4812	15.3943
244	PCM-0005805-001			mecA- DsRed					2446	1273	1533	1598	1362	5.5911
244	PCM-0005805-001			mecA+ GFP					68024	44300	5742	6001	37533	23.8964
245	PCM-0005846-001			mecA- GFP					5215	8304	6243	3940	2090	24.7033
245	PCM-0005846-001			mecA+ DsRed					68251	42736	17400	12682	6044	43.0702
245	PCM-0005846-001			mecA- DsRed					12086	8323	8757	7069	1680	87.1434
245	PCM-0005846-001			mecA+ GFP					48550	59200	33534	27927	25835	50.8415
246	PCM-0005860-001			mecA- GFP					13816	12722	14559	17953	13784	150
246	PCM-0005860-001			mecA+ DsRed					20797	18740	14744	10386	19912	150
246	PCM-0005860-001			mecA- DsRed					2575	3756	3550	3747	4494	150
246	PCM-0005860-001			mecA+ GFP					77429	67934	75734	75719	79644	150
247	PCM-0005889-001			mecA- GFP					1600	1645	1625	1656	1787	5.22709
247	PCM-0005889-001			mecA+ DsRed					5715	5818	5559	5573	5764	5.1553
247	PCM-0005889-001			mecA- DsRed					1677	1500	1764	1714	1774	5.12515
247	PCM-0005889-001			mecA+ GFP					6175	5419	6176	5856	5958	5.15178
248	PCM-0005895-001			mecA- GFP					6719	1466	1529	1556	1444	7.1341
248	PCM-0005895-001			mecA+ DsRed					11657	5330	5560	5602	5142	11.202
248	PCM-0005895-001			mecA- DsRed					6372	1339	1316	1373	1500	10.376
248	PCM-0005895-001			mecA+ GFP					34275	4996	4949	5068	5451	12.2431
249	PCM-0005915-001			mecA- GFP					9476	1296	1256	1284	1247	4.88042
249	PCM-0005915-001			mecA+ DsRed					4136	4806	4555	4643	4624	14.0381
249	PCM-0005915-001			mecA- DsRed					1337	1354	1316	1332	1259	4.94302
249	PCM-0005915-001			mecA+ GFP					59754	5937	4977	5111	4609	14.9386
250	PCM-0005915-002			mecA- GFP					2225	1311	1431	1400	1225	5.06797
250	PCM-0005915-002			mecA+ DsRed					4821	4656	5090	4928	4342	5.51929
250	PCM-0005915-002			mecA- DsRed					1481	1543	1493	1477	1385	5.01947
250	PCM-0005915-002			mecA+ GFP					12681	5657	5606	5471	5007	6.14607
251	PCM-0005965-001			mecA- GFP					6087	1476	1434	1468	1404	4.86143
251	PCM-0005965-001			mecA+ DsRed					4043	5454	5321	5448	5220	10.0401
251	PCM-0005965-001			mecA- DsRed					1226	1497	1466	1504	1488	4.88633
251	PCM-0005965-001			mecA+ GFP					58505	5747	5567	5688	5670	14.9242
252	PCM-0005991-001			mecA- GFP					12517	11096	11769	1631	1347	47.4493
252	PCM-0005991-001			mecA+ DsRed					22624	43739	19238	5993	5006	59.0389
252	PCM-0005991-001			mecA- DsRed					11859	13126	17316	1403	1359	63.7097
252	PCM-0005991-001			mecA+ GFP					61135	51736	61700	5298	5063	60.5265
253	PCM-0005998-001			mecA- GFP					9293	1733	1643	1621	1730	10.7719
253	PCM-0005998-001			mecA+ DsRed					17188	6073	5967	5831	6116	14.1431
253	PCM-0005998-001			mecA- DsRed					4508	1746	1779	1757	1803	7.39347
253	PCM-0005998-001			mecA+ GFP					49838	6467	6664	6515	6571	15.0001
254	PCM-0006000-001			mecA- GFP					9508	9262	9718	4956	1663	9.10461
254	PCM-0006000-001			mecA+ DsRed					15182	6521	4223	4860	4861	66.3509
254	PCM-0006000-001			mecA- DsRed					9625	2381	1291	1405	1370	14.6387
254	PCM-0006000-001			mecA+ GFP					43785	67202	61719	11833	6478	57.4111
255	PCM-0006038-001			mecA- GFP					8816	6289	1665	1289	1152	6.16474
255	PCM-0006038-001			mecA+ DsRed					9096	4522	5858	4361	3665	20.9398
255	PCM-0006038-001			mecA- DsRed					2522	1420	1443	1585	1145	5.64179
255	PCM-0006038-001			mecA+ GFP					64304	50535	5260	5619	3750	26.7961
256	PCM-0006085-001			mecA- GFP					8032	9154	1419	1485	1434	10.47
256	PCM-0006085-001			mecA+ DsRed					16896	5008	5061	12477	5085	27.7379
256	PCM-0006085-001			mecA- DsRed					8105	2096	1470	1699	1527	13.1313
256	PCM-0006085-001			mecA+ GFP					45390	55301	5497	6441	5588	29.8166
257	PCM-0006087-001			mecA- GFP					12436	14946	17116	8114	1176	7.3839
257	PCM-0006087-001			mecA+ DsRed					12208	11892	11206	4663	4236	69.9593
257	PCM-0006087-001			mecA- DsRed					8198	8432	8988	1368	1265	52.4609
257	PCM-0006087-001			mecA+ GFP					52115	69087	69554	34147	4729	71.2648
258	PCM-0006128-001			mecA- GFP					4064	2497	5118	1664	1701	20.1253
258	PCM-0006128-001			mecA+ DsRed					23620	16367	6211	5942	6117	7.03343
258	PCM-0006128-001			mecA- DsRed					3933	3691	1917	1679	1705	6.78366
258	PCM-0006128-001			mecA+ GFP					44488	30223	6897	6249	6374	22.2856
259	PCM-0006186-001			mecA- GFP					8480	5021	14129	3664	1532	28.9993
259	PCM-0006186-001			mecA+ DsRed					17243	22678	8844	7848	5195	60.7635
259	PCM-0006186-001			mecA- DsRed					5424	4329	2277	2135	1744	8.6292
259	PCM-0006186-001			mecA+ GFP					54993	43726	36766	16959	6176	51.9323
260	PCM-0006201-001			mecA- GFP					3603	3549	1649	1658	1584	15.732
260	PCM-0006201-001			mecA+ DsRed					33567	9105	5983	6006	5784	6.58462
260	PCM-0006201-001			mecA- DsRed					6870	3249	1694	1723	1752	11.9357
260	PCM-0006201-001			mecA+ GFP					40809	31308	6366	6449	6551	22.975
261	PCM-0006212-001			mecA- GFP					10153	12743	6044	1449	1470	9.7921
261	PCM-0006212-001			mecA+ DsRed					16078	4166	4287	5221	5313	36.7188
261	PCM-0006212-001			mecA- DsRed					6018	1758	1394	1548	1490	9.67816
261	PCM-0006212-001			mecA+ GFP					58339	60007	37346	5797	5567	45.1608
262	PCM-0006224-001			mecA- GFP					11208	7982	1679	1648	1591	5.37259
262	PCM-0006224-001			mecA+ DsRed					6317	5229	5893	5866	5578	25.3064
262	PCM-0006224-001			mecA- DsRed					8184	2608	1808	1747	1727	13.5256
262	PCM-0006224-001			mecA+ GFP					51217	56165	6674	6381	6276	30.0525
263	PCM-0006269-001			mecA- GFP					9748	5987	9671	4847	2938	30.3768
263	PCM-0006269-001			mecA+ DsRed					21525	54178	8210	9573	6425	65.6683
263	PCM-0006269-001			mecA- DsRed					10711	8811	9272	4703	2938	63.3269
263	PCM-0006269-001			mecA+ GFP					50900	45755	38228	31215	17181	93.3334
264	PCM-0006302-001			mecA- GFP					11178	11868	28017	2324	1506	21.8286
264	PCM-0006302-001			mecA+ DsRed					20746	17480	5150	5870	5343	57.4258
264	PCM-0006302-001			mecA- DsRed					8493	7039	2234	1806	1372	23.5365
264	PCM-0006302-001			mecA+ GFP					55726	62294	67126	6742	4991	57.3907
265	PCM-0006328-001			mecA- GFP					12426	10807	1556	1540	1512	5.4372
265	PCM-0006328-001			mecA+ DsRed					6574	4554	5615	5591	5487	28.2388
265	PCM-0006328-001			mecA- DsRed					1818	1509	1664	1583	1614	5.20468
265	PCM-0006328-001			mecA+ GFP					81428	50963	6224	5913	6104	23.2995
266	PCM-0006349-001			mecA- GFP					4644	2182	1500	1411	1377	5.72859
266	PCM-0006349-001			mecA+ DsRed					7661	5188	5418	5052	4893	7.69315
266	PCM-0006349-001			mecA- DsRed					8282	1535	1642	1594	1473	13.0308
266	PCM-0006349-001			mecA+ GFP					38060	6246	6071	5990	5571	13.2243
267	PCM-0006392-002			mecA- GFP					14606	15143	14704	6470	1739	29.4118
267	PCM-0006392-002			mecA+ DsRed					9580	9421	6428	6024	6143	66.6027
267	PCM-0006392-002			mecA- DsRed					3378	1997	1874	1639	1596	16.9349
267	PCM-0006392-002			mecA+ GFP					58066	58339	65645	44567	15280	95.8022
268	PCM-0006444-001			mecA- GFP					8974	10660	11241	4810	1415	16.9884
268	PCM-0006444-001			mecA+ DsRed					31202	12677	14941	4142	5187	66.4177
268	PCM-0006444-001			mecA- DsRed					8143	10573	4321	1186	1354	33.7841
268	PCM-0006444-001			mecA+ GFP					55125	52017	58130	37946	5113	89.22
269	PCM-0006454-001			mecA- GFP					11859	15338	16063	1571	1453	14.0333
269	PCM-0006454-001			mecA+ DsRed					23665	5965	3723	5366	5339	57.1291
269	PCM-0006454-001			mecA- DsRed					13926	3373	1202	1600	1493	17.1516
269	PCM-0006454-001			mecA+ GFP					58240	76670	62499	6180	5567	52.9316
270	PCM-0006469-001			mecA- GFP					8914	10060	7253	5481	1376	25.8194
270	PCM-0006469-001			mecA+ DsRed					32140	21667	10653	4566	4884	63.8343
270	PCM-0006469-001			mecA- DsRed					10443	6780	4749	1757	1466	26.2642
270	PCM-0006469-001			mecA+ GFP					46961	52063	54962	59758	5413	111.709
271	PCM-0006493-001			mecA- GFP					9447	11289	11878	10172	3823	18.4765
271	PCM-0006493-001			mecA+ DsRed					51752	11098	7315	5335	3819	116.37
271	PCM-0006493-001			mecA- DsRed					6890	12157	7016	2721	1200	41.7013
271	PCM-0006493-001			mecA+ GFP					55061	39576	37064	53554	4249	113.458
272	PCM-0006498-001			mecA- GFP					4806	1658	1719	1583	1724	5.03567
272	PCM-0006498-001			mecA+ DsRed					4870	6110	6271	5865	6286	7.90012
272	PCM-0006498-001			mecA- DsRed					6458	2516	1653	1663	1773	10.7364
272	PCM-0006498-001			mecA+ GFP					48371	52439	6241	6272	6592	29.996
273	PCM-0006532-001			mecA- GFP					1542	1441	1501	1508	1387	5.20392
273	PCM-0006532-001			mecA+ DsRed					5616	5325	5470	5564	5185	5.1231
273	PCM-0006532-001			mecA- DsRed					1525	1339	1476	1588	1569	5.04209
273	PCM-0006532-001			mecA+ GFP					46924	5100	5669	6089	5953	14.5043
274	PCM-0006539-001			mecA- GFP					11305	9790	1564	1499	1561	8.59798
274	PCM-0006539-001			mecA+ DsRed					14430	4432	5794	5633	5823	28.2095
274	PCM-0006539-001			mecA- DsRed					11946	1830	1604	1617	1549	15.5391
274	PCM-0006539-001			mecA+ GFP					50933	67170	6073	6170	5887	29.8602
275	PCM-0006543-001			mecA- GFP					11954	2199	1337	1569	1559	5.03589
275	PCM-0006543-001			mecA+ DsRed					4871	4602	4796	5555	5487	15.2953
275	PCM-0006543-001			mecA- DsRed					2137	1481	1629	1625	1599	5.39405
275	PCM-0006543-001			mecA+ GFP					57179	22177	5989	5916	5869	17.3117
276	PCM-0006562-001			mecA- GFP					8643	9466	6228	1527	1494	20.4755
276	PCM-0006562-001			mecA+ DsRed					27565	16618	4673	5481	5320	41.0879
276	PCM-0006562-001			mecA- DsRed					12949	7797	1347	1573	1493	21.7509
276	PCM-0006562-001			mecA+ GFP					42412	49249	29807	5836	5532	43.2075
277	PCM-0006574-001			mecA- GFP					1523	1507	1613	1589	1654	5.1865
277	PCM-0006574-001			mecA+ DsRed					5541	5501	5850	5740	5981	5.11264
277	PCM-0006574-001			mecA- DsRed					1392	1639	2125	1672	1607	4.9716
277	PCM-0006574-001			mecA+ GFP					7027	6157	21559	6384	6034	5.25351
278	PCM-0006586-001			mecA- GFP					1552	1599	1602	1638	1614	5.19577
278	PCM-0006586-001			mecA+ DsRed					5581	5796	5808	5914	5892	5.12863
278	PCM-0006586-001			mecA- DsRed					1581	1540	1185	1544	1280	5.07238
278	PCM-0006586-001			mecA+ GFP					6026	5782	56692	5762	40704	150
279	PCM-0006608-001			mecA- GFP					17427	10042	4923	4293	1480	7.67052
279	PCM-0006608-001			mecA+ DsRed					12796	10169	7419	4559	5406	22.5642
279	PCM-0006608-001			mecA- DsRed					5421	4974	2640	1367	1593	8.62448
279	PCM-0006608-001			mecA+ GFP					56873	45487	37234	37046	6061	89.4861
280	PCM-0006611-001			mecA- GFP					1651	1369	1575	1615	1481	5.29498
280	PCM-0006611-001			mecA+ DsRed					6000	4949	5731	5901	5417	5.18396
280	PCM-0006611-001			mecA- DsRed					1810	1641	1713	1622	1587	5.2001
280	PCM-0006611-001			mecA+ GFP					6767	6246	6393	6110	5984	5.22204
281	PCM-0006623-001			mecA- GFP					13949	4926	1522	1605	1485	6.6015
281	PCM-0006623-001			mecA+ DsRed					10343	4687	5490	5790	5378	16.8259
281	PCM-0006623-001			mecA- DsRed					11219	1368	1595	1594	1559	14.808
281	PCM-0006623-001			mecA+ GFP					42653	26536	6027	5980	5816	19.3177
282	PCM-0006627-001			mecA- GFP					10993	1607	1462	1543	1544	5.34983
282	PCM-0006627-001			mecA+ DsRed					6225	5757	5246	5407	5281	15.0051
282	PCM-0006627-001			mecA- DsRed					2334	1584	1572	1615	1631	5.51803
282	PCM-0006627-001			mecA+ GFP					54001	5938	5857	5718	5708	14.9583
283	PCM-0006690-001			mecA- GFP					9490	8830	7918	6921	1417	18.1353
283	PCM-0006690-001			mecA+ DsRed					32503	15769	7338	4378	5147	86.2928
283	PCM-0006690-001			mecA- DsRed					10753	9196	2854	1462	1191	29.3069
283	PCM-0006690-001			mecA+ GFP					51358	51969	56416	36663	5542	89.0512
284	PCM-0006725-001			mecA- GFP					6325	8684	5594	5486	5361	54.6524
284	PCM-0006725-001			mecA+ DsRed					33004	16762	26250	9122	4782	36.8243
284	PCM-0006725-001			mecA- DsRed					9954	18036	10042	3065	1458	41.2444
284	PCM-0006725-001			mecA+ GFP					42195	36575	39305	42995	5154	104.821
285	PCM-0006735-001			mecA- GFP					10183	12828	6585	1427	1481	14.2805
285	PCM-0006735-001			mecA+ DsRed					23958	6594	4604	5099	5344	38.096
285	PCM-0006735-001			mecA- DsRed					7517	1973	1445	1657	1682	12.3618
285	PCM-0006735-001			mecA+ GFP					52254	71742	33658	6189	6347	37.1822
286	PCM-0006757-001			mecA- GFP					12264	12524	7515	5919	2567	6.91872
286	PCM-0006757-001			mecA+ DsRed					11150	6753	4971	4429	4789	53.8561
286	PCM-0006757-001			mecA- DsRed					2857	1768	2298	1532	1436	5.87665
286	PCM-0006757-001			mecA+ GFP					62387	56727	44864	33331	27950	74.7652
287	PCM-0006768-001			mecA- GFP					9673	19474	1753	1760	1725	21.9917
287	PCM-0006768-001			mecA+ DsRed					19765	17454	6225	6237	6131	29.8749
287	PCM-0006768-001			mecA- DsRed					15788	8136	1771	1821	1854	19.1735
287	PCM-0006768-001			mecA+ GFP					36573	37468	6566	6766	6795	26.2704
288	PCM-0006776-001			mecA- GFP					6439	2788	1507	1528	1589	9.27171
288	PCM-0006776-001			mecA+ DsRed					15412	4174	3997	4169	4252	11.0398
288	PCM-0006776-001			mecA- DsRed					4975	1580	1413	1428	1438	7.97577
288	PCM-0006776-001			mecA+ GFP					43830	34328	14274	12574	11497	26.74
289	PCM-0006780-001			mecA- GFP					14495	16631	11626	1384	1160	12.8564
289	PCM-0006780-001			mecA+ DsRed					20845	5455	4202	5056	4213	48.5833
289	PCM-0006780-001			mecA- DsRed					6454	2231	1276	1412	1351	10.6681
289	PCM-0006780-001			mecA+ GFP					67598	75130	67923	5333	5069	54.99
290	PCM-0006829-001			mecA- GFP					9375	2573	1700	1631	1649	13.3207
290	PCM-0006829-001			mecA+ DsRed					21753	5845	6048	5932	5976	14.7402
290	PCM-0006829-001			mecA- DsRed					7105	1713	1700	1814	1846	11.68
290	PCM-0006829-001			mecA+ GFP					55232	34611	6418	6777	6899	23.1382
291	PCM-0006833-001			mecA- GFP					10170	10611	7068	6617	7277	52.424
291	PCM-0006833-001			mecA+ DsRed					30624	14231	25278	4642	4724	150
291	PCM-0006833-001			mecA- DsRed					10075	7533	8035	1649	1562	49.8362
291	PCM-0006833-001			mecA+ GFP					50565	50757	55492	68302	43627	150
292	PCM-0006917-001			mecA- GFP					10332	8036	9077	9059	1620	31.3385
292	PCM-0006917-001			mecA+ DsRed					23453	25813	9453	4432	5773	104.308
292	PCM-0006917-001			mecA- DsRed					7779	7573	3791	1599	1753	27.3558
292	PCM-0006917-001			mecA+ GFP					54193	51838	61393	54865	6475	107.641
293	PCM-0006922-001			mecA- GFP					12016	12426	12264	1375	1376	14.3202
293	PCM-0006922-001			mecA+ DsRed					20721	10644	4247	4982	4978	56.7205
293	PCM-0006922-001			mecA- DsRed					15749	7069	2401	1484	1414	23.7757
293	PCM-0006922-001			mecA+ GFP					45904	54027	70701	5560	5284	57.0236
294	PCM-0006936-001			mecA- GFP					10518	9914	9197	5841	2656	15.5863
294	PCM-0006936-001			mecA+ DsRed					28543	7773	4477	4292	4559	72.286
294	PCM-0006936-001			mecA- DsRed					12427	3193	1332	1349	1427	16.5956
294	PCM-0006936-001			mecA+ GFP					47946	58328	51802	43509	23573	119.385
295	PCM-0007009-001			mecA- GFP					9796	5692	4506	4348	1665	47.0243
295	PCM-0007009-001			mecA+ DsRed					33063	22205	21494	8884	5949	18.9656
295	PCM-0007009-001			mecA- DsRed					16406	7219	3566	3377	1789	17.947
295	PCM-0007009-001			mecA+ GFP					41349	39295	44576	43780	6725	107.043
296	PCM-0007010-001			mecA- GFP					11413	9051	5296	1485	1519	5.88141
296	PCM-0007010-001			mecA+ DsRed					8188	4425	4550	5172	5309	34.1812
296	PCM-0007010-001			mecA- DsRed					4303	1543	1576	1540	1654	7.16387
296	PCM-0007010-001			mecA+ GFP					56170	56839	35366	5557	5958	45.0387
297	PCM-0007037-001			mecA- GFP					8199	11165	8657	7337	3818	126.06
297	PCM-0007037-001			mecA+ DsRed					31388	23991	31291	47429	16913	102.019
297	PCM-0007037-001			mecA- DsRed					7074	8489	8541	15675	5726	127.28
297	PCM-0007037-001			mecA+ GFP					55818	48544	47219	32921	37230	150
298	PCM-0007046-002			mecA- GFP					15782	14658	15222	18212	10602	46.3219
298	PCM-0007046-002			mecA+ DsRed					9629	11235	8622	5251	5209	150
298	PCM-0007046-002			mecA- DsRed					4042	3428	3503	1710	1775	54.5299
298	PCM-0007046-002			mecA+ GFP					62214	57790	67682	28285	12623	67.2392
299	PCM-0007063-001			mecA- GFP					7432	6056	3075	1714	1573	16.1784
299	PCM-0007063-001			mecA+ DsRed					36686	11522	9509	5989	5619	20.0833
299	PCM-0007063-001			mecA- DsRed					8549	5677	5767	1743	1570	18.2381
299	PCM-0007063-001			mecA+ GFP					42889	34510	21223	6500	5804	30.5953
300	PCM-0007069-001			mecA- GFP					10114	8643	8510	5632	1381	31.0571
300	PCM-0007069-001			mecA+ DsRed					31794	26428	11935	8394	4999	69.5126
300	PCM-0007069-001			mecA- DsRed					5523	8787	2838	1407	1528	28.5872
300	PCM-0007069-001			mecA+ GFP					57179	52380	52938	60881	5694	111.884
301	PCM-0007075-001			mecA- GFP					10395	11422	10031	1475	1399	47.3576
301	PCM-0007075-001			mecA+ DsRed					42913	28103	19376	5380	5067	55.6621
301	PCM-0007075-001			mecA- DsRed					13054	8655	6722	1596	1468	43.5644
301	PCM-0007075-001			mecA+ GFP					45208	54330	59076	6027	5536	57.2607
302	PCM-0007084-001			mecA- GFP					12124	12478	3780	1610	1582	10.3061
302	PCM-0007084-001			mecA+ DsRed					16630	6215	4561	5893	5779	32.5074
302	PCM-0007084-001			mecA- DsRed					9020	3773	1317	1606	1618	15.3255
302	PCM-0007084-001			mecA+ GFP					61146	57157	39266	6059	6132	46.2762
303	PCM-0007096-001			mecA- GFP					13142	10234	7218	2289	1437	8.80851
303	PCM-0007096-001			mecA+ DsRed					14753	8086	5760	5519	5652	39.8392
303	PCM-0007096-001			mecA- DsRed					9585	3181	2047	1579	1594	15.2053
303	PCM-0007096-001			mecA+ GFP					58944	52195	45172	6068	5885	51.4213
304	PCM-0007127-001			mecA- GFP					11762	10585	12475	14087	11375	150
304	PCM-0007127-001			mecA+ DsRed					95588	155360	255412	260000	260000	150
304	PCM-0007127-001			mecA- DsRed					9762	13010	8903	12218	9522	150
304	PCM-0007127-001			mecA+ GFP					91935	119295	188436	260000	260000	150
305	PCM-0007158-001			mecA- GFP					1615	1578	1596	1490	1497	5.19368
305	PCM-0007158-001			mecA+ DsRed					5572	5820	5877	5497	5502	5.1637
305	PCM-0007158-001			mecA- DsRed					1557	1594	1576	1515	1573	5.05935
305	PCM-0007158-001			mecA+ GFP					6302	6016	5973	5807	5943	5.16669
306	PCM-0007165-001			mecA- GFP					11541	10085	8604	3768	1485	11.1199
306	PCM-0007165-001			mecA+ DsRed					17309	8302	4425	4424	5408	55.4461
306	PCM-0007165-001			mecA- DsRed					11567	3240	1429	1359	1626	16.3131
306	PCM-0007165-001			mecA+ GFP					43980	55782	62788	42533	6223	92.3485
307	PCM-0007181-001			mecA- GFP					10664	9200	5697	1556	1624	5.27934
307	PCM-0007181-001			mecA+ DsRed					5935	4509	4995	5629	5779	37.7073
307	PCM-0007181-001			mecA- DsRed					2443	1499	1499	1702	1594	5.58912
307	PCM-0007181-001			mecA+ GFP					52484	38180	21605	6361	5889	31.4231
308	PCM-0007223-001			mecA- GFP					10408	13536	13414	8105	1629	17.6208
308	PCM-0007223-001			mecA+ DsRed					31309	12091	5576	4848	5811	82.4899
308	PCM-0007223-001			mecA- DsRed					11815	6496	2276	1327	1498	21.5335
308	PCM-0007223-001			mecA+ GFP					43961	56584	61730	31376	5482	72.1229
309	PCM-0007228-001			mecA- GFP					4139	1731	1563	1640	1582	5.92187
309	PCM-0007228-001			mecA+ DsRed					8323	5762	5676	5917	5760	7.11229
309	PCM-0007228-001			mecA- DsRed					2877	1757	1678	1576	1620	5.89129
309	PCM-0007228-001			mecA+ GFP					20739	6263	6301	5962	6132	7.7008
310	PCM-0007272-001			mecA- GFP					9668	7329	4012	1993	2342	5.55921
310	PCM-0007272-001			mecA+ DsRed					7043	4626	5316	5763	5273	27.6049
310	PCM-0007272-001			mecA- DsRed					2682	1437	1624	1210	1515	5.75157
310	PCM-0007272-001			mecA+ GFP					47065	26462	10462	4605	5999	19.3656
311	PCM-0007281-001			mecA- GFP					10839	7384	4615	3270	2346	5.32068
311	PCM-0007281-001			mecA+ DsRed					6106	4095	6050	5245	5176	29.5198
311	PCM-0007281-001			mecA- DsRed					1837	1507	1314	1435	1582	5.21558
311	PCM-0007281-001			mecA+ GFP					56085	48077	38997	30324	8998	74.6173
312	PCM-0007292-001			mecA- GFP					13269	7252	2177	1378	1476	5.84737
312	PCM-0007292-001			mecA+ DsRed					8073	4263	5146	5149	5529	19.8291
312	PCM-0007292-001			mecA- DsRed					3412	1347	1547	1583	1607	6.31195
312	PCM-0007292-001			mecA+ GFP					66853	51088	14050	6150	6220	27.9905
313	PCM-0007315-001			mecA- GFP					7463	1516	1517	1534	1487	8.55367
313	PCM-0007315-001			mecA+ DsRed					14360	5567	5503	5605	5403	12.2765
313	PCM-0007315-001			mecA- DsRed					6507	1470	1589	1599	1610	10.6395
313	PCM-0007315-001			mecA+ GFP					59118	44183	6102	6081	6086	26.1921
314	PCM-0007320-001			mecA- GFP					15875	14566	14801	13414	13382	150
314	PCM-0007320-001			mecA+ DsRed					7377	10136	10130	9800	12076	150
314	PCM-0007320-001			mecA- DsRed					5645	2730	1931	4608	3378	150
314	PCM-0007320-001			mecA+ GFP					59259	65637	68315	58404	61282	150
315	PCM-0007415-001			mecA- GFP					7019	1469	1667	1424	1676	4.95239
315	PCM-0007415-001			mecA+ DsRed					4482	5219	5948	5143	6063	11.662
315	PCM-0007415-001			mecA- DsRed					1780	1545	1736	1742	1700	5.183
315	PCM-0007415-001			mecA+ GFP					55671	5688	6467	6442	6309	14.9266
316	PCM-0007422-001			mecA- GFP					1619	1662	1649	1586	1619	5.29788
316	PCM-0007422-001			mecA+ DsRed					6012	6068	6061	5866	5926	5.16594
316	PCM-0007422-001			mecA- DsRed					1660	1735	1441	1687	1452	5.11572
316	PCM-0007422-001			mecA+ GFP					6271	6539	5394	6342	5435	5.16304
317	PCM-0007426-001			mecA- GFP					8374	4372	4001	3590	1437	37.5436
317	PCM-0007426-001			mecA+ DsRed					23480	41823	21138	8015	5092	15.698
317	PCM-0007426-001			mecA- DsRed					9052	4339	4011	1927	1493	16.0128
317	PCM-0007426-001			mecA+ GFP					49443	57297	44420	40418	5406	94.3633
318	PCM-0007430-001			mecA- GFP					10851	9209	7240	5186	2629	7.45018
318	PCM-0007430-001			mecA+ DsRed					12348	5796	7972	4774	5004	60.0639
318	PCM-0007430-001			mecA- DsRed					4965	6393	1827	1607	1618	20.9501
318	PCM-0007430-001			mecA+ GFP					63318	45397	51504	51255	21753	117.79
319	PCM-0007452-001			mecA- GFP					11751	13397	11508	5254	2187	12.2825
319	PCM-0007452-001			mecA+ DsRed					19250	6688	4212	4418	5223	62.7085
319	PCM-0007452-001			mecA- DsRed					9166	2687	1473	1513	1797	14.5063
319	PCM-0007452-001			mecA+ GFP					51177	66596	66154	45455	22102	105.806
320	PCM-0007461-001			mecA- GFP					7927	1833	1527	1551	1490	10.7233
320	PCM-0007461-001			mecA+ DsRed					17150	5846	5603	5610	5307	12.9679
320	PCM-0007461-001			mecA- DsRed					14683	2240	1620	1550	1556	15.1463
320	PCM-0007461-001			mecA+ GFP					30276	8191	6072	5798	5716	11.2391
321	PCM-0007489-001			mecA- GFP					4935	3268	2394	1985	1644	8.01553
321	PCM-0007489-001			mecA+ DsRed					13448	11903	6803	6094	5825	8.07307
321	PCM-0007489-001			mecA- DsRed					4639	2509	1742	1715	1740	7.54805
321	PCM-0007489-001			mecA+ GFP					51742	33498	20479	6922	6445	28.1019
322	PCM-0007523-001			mecA- GFP					12761	9615	9473	17947	1583	45.8661
322	PCM-0007523-001			mecA+ DsRed					14788	22969	18281	6899	5784	111.786
322	PCM-0007523-001			mecA- DsRed					20443	13761	8476	2338	1457	30.467
322	PCM-0007523-001			mecA+ GFP					42247	44008	51233	39989	5406	100.179
323	PCM-0007527-001			mecA- GFP					13371	13139	1539	1493	1539	9.79293
323	PCM-0007527-001			mecA+ DsRed					16079	7839	5517	5364	5566	29.6676
323	PCM-0007527-001			mecA- DsRed					8670	3596	1596	1281	1590	14.8328
323	PCM-0007527-001			mecA+ GFP					56383	46528	5939	4792	5981	27.5928
324	PCM-0007528-001			mecA- GFP					7878	6429	7419	10444	1687	29.8529
324	PCM-0007528-001			mecA+ DsRed					31170	31721	5168	4465	6039	111.42
324	PCM-0007528-001			mecA- DsRed					9929	7212	2542	1381	1683	24.3772
324	PCM-0007528-001			mecA+ GFP					50986	44288	66008	49195	6186	98.1556
325	PCM-0007554-001			mecA- GFP					5664	5266	3943	4601	1703	18.1041
325	PCM-0007554-001			mecA+ DsRed					26449	14156	11464	5321	5764	9.21285
325	PCM-0007554-001			mecA- DsRed					11869	3086	3338	1508	1508	15.7754
325	PCM-0007554-001			mecA+ GFP					36438	47093	41341	35911	5490	95.1547
326	PCM-0007590-001			mecA- GFP					7239	7982	5477	2473	4026	112.176
326	PCM-0007590-001			mecA+ DsRed					21743	6643	5020	30629	5262	35.3027
326	PCM-0007590-001			mecA- DsRed					9411	3177	1726	1493	1527	15.0764
326	PCM-0007590-001			mecA+ GFP					47754	59094	46503	5482	27356	51.9158
327	PCM-0007626-001			mecA- GFP					6230	5517	3229	2182	1389	13.2181
327	PCM-0007626-001			mecA+ DsRed					20923	6958	7921	4826	4810	13.055
327	PCM-0007626-001			mecA- DsRed					9203	2854	1856	1503	1384	14.659
327	PCM-0007626-001			mecA+ GFP					31517	35453	28559	17266	5268	43.6693
328	PCM-0007631-001			mecA- GFP					9266	8750	21778	9411	1565	26.1669
328	PCM-0007631-001			mecA+ DsRed					36812	24237	13102	4945	5584	68.147
328	PCM-0007631-001			mecA- DsRed					8932	12678	5062	1528	1739	34.4129
328	PCM-0007631-001			mecA+ GFP					51469	36439	48454	28950	6415	79.7651
329	PCM-0007638-001			mecA- GFP					9975	8211	5247	1944	1597	14.9704
329	PCM-0007638-001			mecA+ DsRed					27792	5392	4577	5519	5725	34.4085
329	PCM-0007638-001			mecA- DsRed					7247	1509	1424	1661	1607	11.8134
329	PCM-0007638-001			mecA+ GFP					45785	45164	34058	12828	6016	50.6072
330	PCM-0007689-001			mecA- GFP					10393	9046	5133	1577	1607	23.1075
330	PCM-0007689-001			mecA+ DsRed					25310	18583	4504	5658	5642	35.0452
330	PCM-0007689-001			mecA- DsRed					9607	8571	1403	1720	1704	26.4822
330	PCM-0007689-001			mecA+ GFP					47299	45934	20348	6311	6170	34.1539
331	PCM-0007786-001			mecA- GFP					5685	3257	2614	1560	1535	23.8574
331	PCM-0007786-001			mecA+ DsRed					24524	17851	9780	5569	5454	9.25048
331	PCM-0007786-001			mecA- DsRed					15464	5535	2399	1604	1643	16.8747
331	PCM-0007786-001			mecA+ GFP					31013	23221	21445	6039	6181	14.7187
332	PCM-0007813-001			mecA- GFP					14122	6759	2504	1630	1523	26.905
332	PCM-0007813-001			mecA+ DsRed					13564	22261	5546	5911	5587	18.5144
332	PCM-0007813-001			mecA- DsRed					19975	6736	1344	1367	1526	16.7965
332	PCM-0007813-001			mecA+ GFP					44566	47033	17327	5078	5723	32.8781
333	PCM-0007821-001			mecA- GFP					7018	1760	1628	1428	1727	9.92832
333	PCM-0007821-001			mecA+ DsRed					16227	6260	5867	5162	6151	11.7608
333	PCM-0007821-001			mecA- DsRed					5493	1820	1732	1814	1780	8.73922
333	PCM-0007821-001			mecA+ GFP					36565	41332	6415	6779	6711	27.6949
334	PCM-0007845-001			mecA- GFP					6550	1325	1463	1565	1522	4.97019
334	PCM-0007845-001			mecA+ DsRed					4566	4791	5340	5637	5482	10.8906
334	PCM-0007845-001			mecA- DsRed					2076	1628	1572	1571	1563	5.35678
334	PCM-0007845-001			mecA+ GFP					27714	6074	5949	5856	5807	10.1015
335	PCM-0007846-001			mecA- GFP					9054	7574	4587	1738	1482	6.78143
335	PCM-0007846-001			mecA+ DsRed					10810	5123	4173	5057	5346	30.0941
335	PCM-0007846-001			mecA- DsRed					3209	1338	1381	1554	1564	6.14545
335	PCM-0007846-001			mecA+ GFP					48477	73474	51190	6391	5902	48.9328
336	PCM-0007849-001			mecA- GFP					11240	8899	12595	7169	1544	8.67112
336	PCM-0007849-001			mecA+ DsRed					14544	13940	8451	4674	5618	77.6738
336	PCM-0007849-001			mecA- DsRed					7047	9069	4124	1368	1392	31.515
336	PCM-0007849-001			mecA+ GFP					50446	41837	49722	17274	5136	63.2426
337	PCM-0007884-001			mecA- GFP					14701	2353	1498	1435	1410	5.35255
337	PCM-0007884-001			mecA+ DsRed					6236	4851	5312	5152	5026	15.2474
337	PCM-0007884-001			mecA- DsRed					4333	1394	1592	1549	1523	7.19658
337	PCM-0007884-001			mecA+ GFP					59806	37259	6011	5728	5655	23.0297
338	PCM-0007885-001			mecA- GFP					8419	10104	36508	2585	1519	20.4921
338	PCM-0007885-001			mecA+ DsRed					19665	16305	12394	4927	5437	57.3703
338	PCM-0007885-001			mecA- DsRed					7260	4877	2322	1742	1596	14.6314
338	PCM-0007885-001			mecA+ GFP					49602	61786	34359	26993	5980	45.9173
339	PCM-0007896-001			mecA- GFP					7253	8640	14233	11942	1560	18.2408
339	PCM-0007896-001			mecA+ DsRed					39218	18753	15012	6985	5668	104.09
339	PCM-0007896-001			mecA- DsRed					14996	10915	13958	1850	1585	61.781
339	PCM-0007896-001			mecA+ GFP					52516	43436	30349	27848	5890	76.2104
340	PCM-0007920-001			mecA- GFP					14053	15242	18953	14128	15236	150
340	PCM-0007920-001			mecA+ DsRed					10115	12637	7465	12821	19487	150
340	PCM-0007920-001			mecA- DsRed					2409	3418	3880	3027	4056	150
340	PCM-0007920-001			mecA+ GFP					68305	61112	59858	65439	60918	150
341	PCM-0007923-001			mecA- GFP					11299	7117	3967	2395	2229	38.46
341	PCM-0007923-001			mecA+ DsRed					15310	31663	17323	7225	7840	26.6982
341	PCM-0007923-001			mecA- DsRed					7239	6578	5015	2667	1528	25.6837
341	PCM-0007923-001			mecA+ GFP					48371	40667	35818	19047	10228	57.2075
342	PCM-0007944-001			mecA- GFP					12582	4357	1581	1558	1661	6.14713
342	PCM-0007944-001			mecA+ DsRed					9042	4169	5641	5516	5828	16.6842
342	PCM-0007944-001			mecA- DsRed					3216	1438	1636	1729	1657	6.15105
342	PCM-0007944-001			mecA+ GFP					63362	38840	6050	6363	5988	22.7547
343	PCM-0007959-001			mecA- GFP					14003	8828	5395	1676	1814	150
343	PCM-0007959-001			mecA+ DsRed					12852	11826	10212	31565	67070	26.8286
343	PCM-0007959-001			mecA- DsRed					6541	2098	2366	1499	1864	10.8205
343	PCM-0007959-001			mecA+ GFP					67296	58857	60168	26995	67071	150
344	PCM-0008071-001			mecA- GFP					6194	2974	3983	1528	1501	8.1602
344	PCM-0008071-001			mecA+ DsRed					13705	5232	4659	5439	5316	10.4496
344	PCM-0008071-001			mecA- DsRed					3324	1510	1508	1425	1552	6.23868
344	PCM-0008071-001			mecA+ GFP					50081	32665	17970	5265	5588	27.0779
345	PCM-0008101-001			mecA- GFP					12841	14456	5673	3746	1779	13.1464
345	PCM-0008101-001			mecA+ DsRed					20677	7143	4023	4244	4760	34.6017
345	PCM-0008101-001			mecA- DsRed					5469	2816	1341	1323	1487	8.70064
345	PCM-0008101-001			mecA+ GFP					58233	52791	35990	13273	17648	46.6882
346	PCM-0008107-001			mecA- GFP					7862	5691	2858	1456	1434	4.91157
346	PCM-0008107-001			mecA+ DsRed					4287	4072	4357	5286	5273	18.3071
346	PCM-0008107-001			mecA- DsRed					1427	1260	1354	1557	1506	4.98996
346	PCM-0008107-001			mecA+ GFP					53278	30963	21099	5895	5656	24.1926
347	PCM-0008174-001			mecA- GFP					5989	22685	1522	1381	1387	10.3511
347	PCM-0008174-001			mecA+ DsRed					16746	4987	5431	5030	5145	29.7145
347	PCM-0008174-001			mecA- DsRed					8402	2488	1554	1539	1539	13.6787
347	PCM-0008174-001			mecA+ GFP					33848	27980	5819	5874	5838	20.4276
348	PCM-0008201-001			mecA- GFP					10530	1653	1410	1282	1254	4.87796
348	PCM-0008201-001			mecA+ DsRed					4124	5448	5187	4753	4616	14.8787
348	PCM-0008201-001			mecA- DsRed					2357	1349	1460	1360	1369	5.53288
348	PCM-0008201-001			mecA+ GFP					61014	38320	5599	5217	5274	23.1549
349	PCM-0008210-001			mecA- GFP					1542	1515	1516	1524	1537	5.23628
349	PCM-0008210-001			mecA+ DsRed					5754	5893	6200	6348	6502	5.1231
349	PCM-0008210-001			mecA- DsRed					1408	1416	1454	1587	1610	4.97997
349	PCM-0008210-001			mecA+ GFP					43341	5741	6065	6833	6938	14.0885
350	PCM-0008211-001			mecA- GFP					11750	16381	1828	1611	1609	5.01632
350	PCM-0008211-001			mecA+ DsRed					4781	4220	4579	5865	5828	29.9964
350	PCM-0008211-001			mecA- DsRed					1564	1407	1535	1611	1653	5.06315
350	PCM-0008211-001			mecA+ GFP					71873	56072	10881	6091	6184	27.5733
351	PCM-0008247-001			mecA- GFP					13754	10694	6707	11254	18161	137.684
351	PCM-0008247-001			mecA+ DsRed					20487	30616	50329	22962	15067	150
351	PCM-0008247-001			mecA- DsRed					13632	11169	14461	10576	6840	150
351	PCM-0008247-001			mecA+ GFP					57665	55395	36265	61337	67831	150
352	PCM-0008271-001			mecA- GFP					11406	7703	6140	1402	1326	22.5375
352	PCM-0008271-001			mecA+ DsRed					18813	18203	3934	4739	4568	37.5441
352	PCM-0008271-001			mecA- DsRed					7515	3265	1373	1480	1450	13.1219
352	PCM-0008271-001			mecA+ GFP					53013	66724	50182	5247	5251	50.7212
353	PCM-0008320-001			mecA- GFP					10397	12504	15703	13717	3131	14.9695
353	PCM-0008320-001			mecA+ DsRed					22170	10583	5818	4680	5234	110.768
353	PCM-0008320-001			mecA- DsRed					8560	8847	2892	1510	1334	28.7767
353	PCM-0008320-001			mecA+ GFP					55762	54389	69020	78330	4877	111.216
354	PCM-0008349-001			mecA- GFP					10988	9387	3069	1657	1586	29.9669
354	PCM-0008349-001			mecA+ DsRed					27462	29855	5387	5943	5726	30.2672
354	PCM-0008349-001			mecA- DsRed					12738	11702	1567	1526	1751	28.8007
354	PCM-0008349-001			mecA+ GFP					46175	47724	26448	5748	6576	38.7394
355	PCM-0008372-001			mecA- GFP					9587	11632	7474	1493	1437	21.5152
355	PCM-0008372-001			mecA+ DsRed					25542	17296	4834	5504	5328	45.5937
355	PCM-0008372-001			mecA- DsRed					14914	4701	1402	1687	1599	16.4141
355	PCM-0008372-001			mecA+ GFP					36158	48365	44290	6387	6219	54.9907
356	PCM-0008391-001			mecA- GFP					7657	8017	4965	1477	1610	5.74474
356	PCM-0008391-001			mecA+ DsRed					7718	6820	5402	5297	5655	32.7322
356	PCM-0008391-001			mecA- DsRed					6057	1506	1811	1697	1690	9.75602
356	PCM-0008391-001			mecA+ GFP					24265	16870	6657	6273	6216	8.74882
357	PCM-0008412-001			mecA- GFP					12501	11400	8968	28877	1655	73.8554
357	PCM-0008412-001			mecA+ DsRed					19052	14997	30649	16129	5900	111.51
357	PCM-0008412-001			mecA- DsRed					10482	16606	9327	13128	5317	113.39
357	PCM-0008412-001			mecA+ GFP					61185	46429	47575	37096	47758	150
358	PCM-0008418-001			mecA- GFP					12578	8712	1698	1631	1621	10.0656
358	PCM-0008418-001			mecA+ DsRed					16290	9790	5687	5898	5839	24.8644
358	PCM-0008418-001			mecA- DsRed					10977	5966	1436	1437	1647	19.4302
358	PCM-0008418-001			mecA+ GFP					52182	54994	23068	5309	6083	35.387
359	PCM-0008434-001			mecA- GFP					11908	10593	9208	5609	1636	8.37066
359	PCM-0008434-001			mecA+ DsRed					14063	5791	4637	5538	5802	64.9922
359	PCM-0008434-001			mecA- DsRed					4664	2896	1426	1670	1724	7.57829
359	PCM-0008434-001			mecA+ GFP					56851	51746	28596	9892	6507	37.7797
360	PCM-0008441-001			mecA- GFP					6110	5951	1634	1548	1529	15.5463
360	PCM-0008441-001			mecA+ DsRed					41275	9351	5844	5596	5450	16.7884
360	PCM-0008441-001			mecA- DsRed					7579	1738	1622	1590	1576	12.3386
360	PCM-0008441-001			mecA+ GFP					45134	42507	6049	5872	5730	27.9919
361	PCM-0008547-001			mecA- GFP					10637	10439	8287	1711	1493	20.4725
361	PCM-0008547-001			mecA+ DsRed					27898	16537	6610	6277	5421	51.4089
361	PCM-0008547-001			mecA- DsRed					8212	10930	2837	1839	1860	31.4493
361	PCM-0008547-001			mecA+ GFP					53926	44635	56793	6852	7053	57.5836
362	PCM-0008559-001			mecA- GFP					15733	5962	5876	4467	1302	56.4389
362	PCM-0008559-001			mecA+ DsRed					10181	33401	29876	7604	4684	19.6637
362	PCM-0008559-001			mecA- DsRed					8039	9807	2686	1981	1317	29.9463
362	PCM-0008559-001			mecA+ GFP					55833	41187	63940	60709	4951	109.24
363	PCM-0008570-001			mecA- GFP					1595	1404	1589	1672	1600	5.22756
363	PCM-0008570-001			mecA+ DsRed					5717	5038	5726	5968	5720	5.15251
363	PCM-0008570-001			mecA- DsRed					1794	1783	1808	1838	1789	5.19097
363	PCM-0008570-001			mecA+ GFP					6632	6627	6784	6873	6635	5.20585
364	PCM-0008600-001			mecA- GFP					15113	15046	10264	14026	13858	150
364	PCM-0008600-001			mecA+ DsRed					13932	12072	27869	7778	25468	150
364	PCM-0008600-001			mecA- DsRed					3272	3192	3216	4405	3334	150
364	PCM-0008600-001			mecA+ GFP					65519	65140	70264	72095	62978	150
365	PCM-0008631-001			mecA- GFP					10789	14994	1332	1474	1343	24.8338
365	PCM-0008631-001			mecA+ DsRed					19294	20167	4744	5419	5062	29.6679
365	PCM-0008631-001			mecA- DsRed					9850	7991	1460	1628	1579	25.3942
365	PCM-0008631-001			mecA+ GFP					36700	39306	5506	6281	6114	26.7783
366	PCM-0008633-001			mecA- GFP					1682	8056	7118	13946	4213	50.3027
366	PCM-0008633-001			mecA+ DsRed					5953	34562	25421	6548	4617	122.408
366	PCM-0008633-001			mecA- DsRed					8333	15764	8054	2680	1319	38.1761
366	PCM-0008633-001			mecA+ GFP					46292	30860	36520	64670	60699	150
367	PCM-0008642-001			mecA- GFP					8296	7614	5566	4775	3367	15.6968
367	PCM-0008642-001			mecA+ DsRed					36183	9370	4587	4768	4007	35.2445
367	PCM-0008642-001			mecA- DsRed					9340	3508	1375	1473	1472	15.3167
367	PCM-0008642-001			mecA+ GFP					50654	52624	49642	8159	21521	57.0775
368	PCM-0008647-001			mecA- GFP					8978	5305	1718	1628	1575	5.77902
368	PCM-0008647-001			mecA+ DsRed					7838	4284	6048	5905	5669	17.8416
368	PCM-0008647-001			mecA- DsRed					8700	1295	1689	1695	1632	13.3042
368	PCM-0008647-001			mecA+ GFP					51813	55313	6428	6390	6116	30.0092
369	PCM-0008674-001			mecA- GFP					9240	8486	9550	9700	1509	26.8646
369	PCM-0008674-001			mecA+ DsRed					26179	21974	5954	4232	5284	107.3
369	PCM-0008674-001			mecA- DsRed					11725	9236	3717	1371	1595	29.4179
369	PCM-0008674-001			mecA+ GFP					45224	47114	59693	60957	5953	112.062
370	PCM-0008678-001			mecA- GFP					7015	11013	5483	5955	1449	62.2752
370	PCM-0008678-001			mecA+ DsRed					43574	28507	37175	5462	5228	37.5654
370	PCM-0008678-001			mecA- DsRed					15999	10402	7312	4980	1436	30.8665
370	PCM-0008678-001			mecA+ GFP					49496	48114	44872	46730	5390	108.881
371	PCM-0008727-001			mecA- GFP					1539	1535	1519	1443	1494	5.19299
371	PCM-0008727-001			mecA+ DsRed					5569	5620	5537	5335	5494	5.12145
371	PCM-0008727-001			mecA- DsRed					2256	1664	1627	1603	1602	5.46827
371	PCM-0008727-001			mecA+ GFP					27584	6318	6245	6159	6114	10.0457
372	PCM-0008731-001			mecA- GFP					8827	5425	10179	12055	1878	30.593
372	PCM-0008731-001			mecA+ DsRed					19906	17153	15335	7964	6182	113.426
372	PCM-0008731-001			mecA- DsRed					7720	4239	3530	2753	1861	14.4248
372	PCM-0008731-001			mecA+ GFP					40664	52744	40417	23080	7516	63.2209
373	PCM-0008763-001			mecA- GFP					12373	9458	10661	16459	1369	32.2575
373	PCM-0008763-001			mecA+ DsRed					20576	27649	9606	4156	4653	111.341
373	PCM-0008763-001			mecA- DsRed					7865	8409	7884	1319	1408	48.7581
373	PCM-0008763-001			mecA+ GFP					55571	44577	48078	59371	4845	111.322
374	PCM-0008776-001			mecA- GFP					12874	9747	9901	12832	4117	28.6179
374	PCM-0008776-001			mecA+ DsRed					22148	21924	9164	4252	5000	123.173
374	PCM-0008776-001			mecA- DsRed					10646	6981	3555	1270	1501	24.7472
374	PCM-0008776-001			mecA+ GFP					57492	58247	52840	44322	5747	99.0423
375	PCM-0008815-001			mecA- GFP					11531	13206	11919	1397	1469	25.6001
375	PCM-0008815-001			mecA+ DsRed					36684	21244	4228	4957	5235	54.9147
375	PCM-0008815-001			mecA- DsRed					12730	8189	1299	1469	1550	25.6636
375	PCM-0008815-001			mecA+ GFP					61568	65974	69174	5494	5816	57.0143
376	PCM-0008830-001			mecA- GFP					1577	1377	1535	1684	1497	5.22451
376	PCM-0008830-001			mecA+ DsRed					5704	4971	5542	6053	5358	5.14249
376	PCM-0008830-001			mecA- DsRed					1717	1757	1626	1431	1376	5.14746
376	PCM-0008830-001			mecA+ GFP					6397	6659	6060	5295	5161	5.1779
377	PCM-0008868-001			mecA- GFP					13050	7918	3172	2558	1336	4.91531
377	PCM-0008868-001			mecA+ DsRed					4305	4308	4603	4731	4791	23.057
377	PCM-0008868-001			mecA- DsRed					1470	1340	1440	1537	1687	5.0127
377	PCM-0008868-001			mecA+ GFP					70747	42797	19943	19714	6299	24.3108
378	PCM-0008886-001			mecA- GFP					5454	1532	1463	1453	1355	4.90825
378	PCM-0008886-001			mecA+ DsRed					4271	5543	5208	5151	4723	8.85281
378	PCM-0008886-001			mecA- DsRed					2027	1605	1572	1455	1233	5.32721
378	PCM-0008886-001			mecA+ GFP					48559	5938	5827	5389	4503	14.7951
379	PCM-0008901-001			mecA- GFP					12382	23850	1667	1431	1500	6.27088
379	PCM-0008901-001			mecA+ DsRed					9415	4650	5587	5178	5378	29.7714
379	PCM-0008901-001			mecA- DsRed					9583	2798	1568	1411	1399	14.9017
379	PCM-0008901-001			mecA+ GFP					49233	23786	5885	5186	5187	18.3934
380	PCM-0008935-001			mecA- GFP					7142	5534	5572	9593	5522	25.8779
380	PCM-0008935-001			mecA+ DsRed					43245	31843	6190	4543	4995	16.8577
380	PCM-0008935-001			mecA- DsRed					8715	6946	2286	1332	1899	23.2627
380	PCM-0008935-001			mecA+ GFP					53336	58018	44381	38452	38957	150
381	PCM-0008972-001			mecA- GFP					9044	1610	1569	1501	1452	4.9297
381	PCM-0008972-001			mecA+ DsRed					4374	5728	5642	5372	5170	13.8859
381	PCM-0008972-001			mecA- DsRed					1580	1477	1779	1698	1724	5.07183
381	PCM-0008972-001			mecA+ GFP					44685	48965	6557	6251	6402	29.8285
382	PCM-0008990-001			mecA- GFP					14990	14774	9983	5743	1423	35.8313
382	PCM-0008990-001			mecA+ DsRed					18566	31764	12693	4705	5069	71.8251
382	PCM-0008990-001			mecA- DsRed					12454	10049	6493	1756	1610	42.2386
382	PCM-0008990-001			mecA+ GFP					55335	58452	74666	47205	5960	87.871
383	PCM-0009015-001			mecA- GFP					6293	6314	5568	1581	1635	15.259
383	PCM-0009015-001			mecA+ DsRed					32395	6861	4856	4111	5764	28.0448
383	PCM-0009015-001			mecA- DsRed					5935	2527	1453	1474	1576	9.51651
383	PCM-0009015-001			mecA+ GFP					54556	55160	25098	12730	5852	36.4141
384	PCM-0009021-001			mecA- GFP					1865	1540	1536	1471	1542	5.24621
384	PCM-0009021-001			mecA+ DsRed					5796	5746	5689	5463	5643	5.30774
384	PCM-0009021-001			mecA- DsRed					1638	1641	1577	1524	1405	5.10358
384	PCM-0009021-001			mecA+ GFP					6348	6242	6001	5883	5300	5.17212
385	PCM-0009042-001			mecA- GFP					3967	1309	1526	1490	1248	5.44051
385	PCM-0009042-001			mecA+ DsRed					6587	4826	5614	5446	4458	6.93398
385	PCM-0009042-001			mecA- DsRed					2570	1382	1590	1525	1574	5.67428
385	PCM-0009042-001			mecA+ GFP					23440	5180	6106	5710	5867	8.47883
386	PCM-0009059-001			mecA- GFP					6996	8571	11663	10011	14652	17.9516
386	PCM-0009059-001			mecA+ DsRed					46289	20795	9717	43537	11780	150
386	PCM-0009059-001			mecA- DsRed					18442	10664	15570	7873	8877	64.94
386	PCM-0009059-001			mecA+ GFP					42146	49606	38771	56946	63155	150
387	PCM-0009103-001			mecA- GFP					10645	10745	12574	7187	11657	150
387	PCM-0009103-001			mecA+ DsRed					24911	18978	16472	42580	17264	150
387	PCM-0009103-001			mecA- DsRed					8698	12039	10100	9731	6963	150
387	PCM-0009103-001			mecA+ GFP					55898	42410	55173	52137	55062	150
388	PCM-0009129-001			mecA- GFP					9102	1670	1715	1737	1696	5.72182
388	PCM-0009129-001			mecA+ DsRed					7637	6012	6102	6261	6111	13.9639
388	PCM-0009129-001			mecA- DsRed					2484	1852	1801	1788	1612	5.61633
388	PCM-0009129-001			mecA+ GFP					39293	6911	6698	6598	5878	13.5402
389	PCM-0009147-001			mecA- GFP					5436	1640	1528	1685	1936	4.9617
389	PCM-0009147-001			mecA+ DsRed					4526	5721	5383	5422	5377	8.82325
389	PCM-0009147-001			mecA- DsRed					3300	1707	1702	1764	2140	6.21899
389	PCM-0009147-001			mecA+ GFP					67710	11807	6003	5984	6028	15.4497
390	PCM-0009212-001			mecA- GFP					1628	1605	1667	1625	1502	5.21372
390	PCM-0009212-001			mecA+ DsRed					5658	5693	5924	5695	5342	5.171
390	PCM-0009212-001			mecA- DsRed					1805	1858	1839	1757	1718	5.19724
390	PCM-0009212-001			mecA+ GFP					6677	6857	6790	6503	6323	5.21124
391	PCM-0009228-001			mecA- GFP					5003	9224	1719	1770	1794	16.4905
391	PCM-0009228-001			mecA+ DsRed					39338	13390	6124	6309	6425	28.168
391	PCM-0009228-001			mecA- DsRed					10575	5140	1815	1839	1893	17.9543
391	PCM-0009228-001			mecA+ GFP					48699	34339	6726	6812	6963	24.8207
392	PCM-0009242-001			mecA- GFP					9182	8833	16091	7735	1166	35.4955
392	PCM-0009242-001			mecA+ DsRed					24373	38057	10732	4187	4003	70.2058
392	PCM-0009242-001			mecA- DsRed					12405	11449	5231	1528	1549	36.6365
392	PCM-0009242-001			mecA+ GFP					49904	54934	66216	75031	5566	111.604
393	PCM-0009245-001			mecA- GFP					8728	7476	7013	1344	1405	54.8545
393	PCM-0009245-001			mecA+ DsRed					27747	28683	26069	4746	5029	45.577
393	PCM-0009245-001			mecA- DsRed					14118	9593	8049	1535	1538	41.1954
393	PCM-0009245-001			mecA+ GFP					38987	45590	49948	5569	5638	57.1141
394	PCM-0009248-001			mecA- GFP					9466	12535	7383	6319	2709	12.5537
394	PCM-0009248-001			mecA+ DsRed					19371	7628	5226	4741	4989	56.6257
394	PCM-0009248-001			mecA- DsRed					14955	4967	1943	1481	1521	18.5794
394	PCM-0009248-001			mecA+ GFP					44039	59680	58130	49451	35088	150
395	PCM-0009278-001			mecA- GFP					13167	11379	6599	1846	1901	6.49813
395	PCM-0009278-001			mecA+ DsRed					10063	5760	5249	6215	6683	37.056
395	PCM-0009278-001			mecA- DsRed					5318	1741	1480	1780	1691	8.46546
395	PCM-0009278-001			mecA+ GFP					52808	46163	30815	24967	6329	53.1841
396	PCM-0009310-001			mecA- GFP					12112	10690	14847	21116	1628	36.2593
396	PCM-0009310-001			mecA+ DsRed					20196	21846	15067	8141	5729	111.721
396	PCM-0009310-001			mecA- DsRed					18585	7670	8425	6544	1719	80.6506
396	PCM-0009310-001			mecA+ GFP					45427	59153	56361	69810	6487	112.214
397	PCM-0009324-001			mecA- GFP					4848	1610	1597	1711	1639	4.98084
397	PCM-0009324-001			mecA+ DsRed					4616	5723	5682	6044	5804	7.95561
397	PCM-0009324-001			mecA- DsRed					1463	1630	1679	1734	1743	5.00898
397	PCM-0009324-001			mecA+ GFP					21681	6058	6264	6447	6342	7.9554
398	PCM-0009327-001			mecA- GFP					10850	9014	4068	1412	1562	9.03242
398	PCM-0009327-001			mecA+ DsRed					15080	15676	16055	18821	5519	31.668
398	PCM-0009327-001			mecA- DsRed					8956	4913	2227	3795	1586	16.8002
398	PCM-0009327-001			mecA+ GFP					49234	58289	36301	4871	5925	44.9784
399	PCM-0009343-001			mecA- GFP					11596	8518	2287	1754	1660	5.99613
399	PCM-0009343-001			mecA+ DsRed					8566	4810	5918	6123	5859	26.4524
399	PCM-0009343-001			mecA- DsRed					4951	1543	1630	1681	1675	7.94362
399	PCM-0009343-001			mecA+ GFP					48005	23536	7469	7863	6207	18.2406
400	PCM-0009393-001			mecA- GFP					8022	5465	2863	3041	1491	16.6884
400	PCM-0009393-001			mecA+ DsRed					26499	11589	11167	9299	5339	17.6468
400	PCM-0009393-001			mecA- DsRed					12181	4312	2566	1788	1577	17.4578
400	PCM-0009393-001			mecA+ GFP					50526	45678	33236	27051	5816	73.2836
401	PCM-0009404-001			mecA- GFP					3541	7567	1504	1478	1493	9.49445
401	PCM-0009404-001			mecA+ DsRed					15706	9942	5383	5339	5332	24.798
401	PCM-0009404-001			mecA- DsRed					4931	3873	1558	1631	1629	7.91702
401	PCM-0009404-001			mecA+ GFP					26434	16388	5747	6099	6051	9.54815
402	PCM-0009416-001			mecA- GFP					7548	3713	3392	1322	1464	13.0319
402	PCM-0009416-001			mecA+ DsRed					19235	9678	4899	4767	5292	13.8311
402	PCM-0009416-001			mecA- DsRed					5609	2878	1511	1623	1563	8.93066
402	PCM-0009416-001			mecA+ GFP					46881	35032	23441	6114	5803	33.0767
403	PCM-0009487-001			mecA- GFP					9582	11389	5445	1473	1502	10.3091
403	PCM-0009487-001			mecA+ DsRed					16461	9740	4827	5360	5388	36.6367
403	PCM-0009487-001			mecA- DsRed					8230	6454	1440	1617	1591	21.0781
403	PCM-0009487-001			mecA+ GFP					50385	39893	22389	6102	5968	33.91
404	PCM-0009513-001			mecA- GFP					10536	5512	4880	3003	2811	62.5557
404	PCM-0009513-001			mecA+ DsRed					20141	37591	34615	14287	12153	18.7472
404	PCM-0009513-001			mecA- DsRed					10532	8273	21686	4686	3509	60.0838
404	PCM-0009513-001			mecA+ GFP					47584	40722	17883	27035	25511	31.3967
405	PCM-0009536-001			mecA- GFP					8785	6414	2102	1660	1671	4.96022
405	PCM-0009536-001			mecA+ DsRed					4519	5079	5968	5798	5895	21.6006
405	PCM-0009536-001			mecA- DsRed					1505	1467	1442	1760	1653	5.03136
405	PCM-0009536-001			mecA+ GFP					36758	13253	31578	6825	6108	45.5556
406	PCM-0009574-001			mecA- GFP					11061	6433	5593	3593	3111	35.8082
406	PCM-0009574-001			mecA+ DsRed					21255	29670	14188	12341	6265	29.9018
406	PCM-0009574-001			mecA- DsRed					18479	7803	5313	2737	2141	33.1478
406	PCM-0009574-001			mecA+ GFP					42177	51790	48475	24068	8118	68.3851
407	PCM-0009580-001			mecA- GFP					10518	6712	5577	6812	1670	32.2968
407	PCM-0009580-001			mecA+ DsRed					16137	27215	9907	5617	5812	85.5987
407	PCM-0009580-001			mecA- DsRed					10653	11294	2727	2179	1748	31.6362
407	PCM-0009580-001			mecA+ GFP					47366	39645	50799	41734	6252	103.6
408	PCM-0009628-001			mecA- GFP					10725	10520	11902	10776	10168	125.255
408	PCM-0009628-001			mecA+ DsRed					28952	36597	26132	29218	10410	150
408	PCM-0009628-001			mecA- DsRed					20482	10031	14314	9781	9522	150
408	PCM-0009628-001			mecA+ GFP					54500	67051	56071	69374	55428	150
409	PCM-0009640-001			mecA- GFP					12578	10906	8867	7518	6391	33.0189
409	PCM-0009640-001			mecA+ DsRed					14253	12930	8321	7304	7674	60.2284
409	PCM-0009640-001			mecA- DsRed					2901	4125	1971	2087	1375	37.3008
409	PCM-0009640-001			mecA+ GFP					72799	60290	65811	64825	62661	150
410	PCM-0009669-001			mecA- GFP					7471	6147	2724	1480	1438	11.8459
410	PCM-0009669-001			mecA+ DsRed					19144	4357	4284	5245	5209	20.5575
410	PCM-0009669-001			mecA- DsRed					4692	1321	1326	1551	1596	7.61244
410	PCM-0009669-001			mecA+ GFP					49903	45442	29880	5786	5998	43.2926
411	PCM-0009707-001			mecA- GFP					1551	1561	1566	1554	1578	5.21092
411	PCM-0009707-001			mecA+ DsRed					5646	5740	5697	5607	5736	5.12807
411	PCM-0009707-001			mecA- DsRed					1607	1557	1392	1566	1589	5.08656
411	PCM-0009707-001			mecA+ GFP					6027	5848	5150	5882	5989	5.13451
412	PCM-0009712-001			mecA- GFP					6741	8471	13581	5217	1731	22.9764
412	PCM-0009712-001			mecA+ DsRed					38811	24212	8394	4447	6088	64.9997
412	PCM-0009712-001			mecA- DsRed					11106	13096	2747	1371	1787	33.0112
412	PCM-0009712-001			mecA+ GFP					41007	41224	59651	33405	6458	78.0273
413	PCM-0009713-001			mecA- GFP					17410	12062	1717	1672	1635	7.2417
413	PCM-0009713-001			mecA+ DsRed					11899	5120	6059	5942	5873	24.9802
413	PCM-0009713-001			mecA- DsRed					5359	1962	1809	1806	1794	8.52805
413	PCM-0009713-001			mecA+ GFP					69889	62697	6764	6609	6604	28.744
414	PCM-0009748-001			mecA- GFP					12620	14560	17491	12140	1395	9.37268
414	PCM-0009748-001			mecA+ DsRed					15547	13532	7308	4543	5122	93.2278
414	PCM-0009748-001			mecA- DsRed					7832	20377	5011	1440	1536	37.9997
414	PCM-0009748-001			mecA+ GFP					62822	66139	74461	65510	5781	106.322
415	PCM-0009783-001			mecA- GFP					19632	16634	2612	1747	1590	4.97317
415	PCM-0009783-001			mecA+ DsRed					4580	4690	5441	5640	5616	28.458
415	PCM-0009783-001			mecA- DsRed					2421	1413	2575	1637	1620	5.57462
415	PCM-0009783-001			mecA+ GFP					86486	43812	91277	6144	10665	57.0542
416	PCM-0009848-001			mecA- GFP					7238	4031	2516	2074	1436	37.2245
416	PCM-0009848-001			mecA+ DsRed					14047	22590	15348	5587	5054	13.6585
416	PCM-0009848-001			mecA- DsRed					5280	3259	2423	1538	1508	8.40827
416	PCM-0009848-001			mecA+ GFP					42689	42416	28748	11078	5552	42.4976
417	PCM-0009865-001			mecA- GFP					12506	11527	7616	1764	1430	8.10894
417	PCM-0009865-001			mecA+ DsRed					13615	4615	4130	4183	5236	43.9911
417	PCM-0009865-001			mecA- DsRed					4810	1639	1272	1301	1511	7.75983
417	PCM-0009865-001			mecA+ GFP					67566	64283	53474	23480	5708	59.663
418	PCM-0009872-001			mecA- GFP					6017	4363	1568	1615	1617	5.17264
418	PCM-0009872-001			mecA+ DsRed					5481	9339	5549	5714	5720	9.96315
418	PCM-0009872-001			mecA- DsRed					5504	3312	1631	1627	1665	8.75702
418	PCM-0009872-001			mecA+ GFP					28882	20781	6005	6057	6039	11.942
419	PCM-0009882-001			mecA- GFP					10497	10281	11088	7196	1541	109.42
419	PCM-0009882-001			mecA+ DsRed					23631	24809	20512	25851	5663	87.8534
419	PCM-0009882-001			mecA- DsRed					18847	10261	8122	9361	1627	105.028
419	PCM-0009882-001			mecA+ GFP					44359	55615	59562	26845	6108	68.6164
420	PCM-0009898-001			mecA- GFP					9817	11107	12101	8624	1623	29.666
420	PCM-0009898-001			mecA+ DsRed					23050	22873	9579	4739	5798	94.8978
420	PCM-0009898-001			mecA- DsRed					11968	11684	6856	1482	1675	40.8188
420	PCM-0009898-001			mecA+ GFP					48503	47589	64452	51413	6075	101.793
421	PCM-0009985-001			mecA- GFP					12608	8120	14128	1630	1564	30.5458
421	PCM-0009985-001			mecA+ DsRed					27000	30114	4746	5714	5469	57.287
421	PCM-0009985-001			mecA- DsRed					11248	12264	2597	1667	1717	30.8695
421	PCM-0009985-001			mecA+ GFP					51303	35910	37916	6114	6371	51.0669
422	PCM-0010038-001			mecA- GFP					17468	11324	7740	3027	1631	20.9712
422	PCM-0010038-001			mecA+ DsRed					13052	16899	5257	4637	5717	30.7249
422	PCM-0010038-001			mecA- DsRed					8669	9700	1729	1475	1759	28.5892
422	PCM-0010038-001			mecA+ GFP					48920	62248	49125	19998	6365	58.2644
423	PCM-0010042-001			mecA- GFP					6867	13137	8298	4953	6037	150
423	PCM-0010042-001			mecA+ DsRed					46302	24917	32159	44405	16817	150
423	PCM-0010042-001			mecA- DsRed					9604	6507	21008	11407	4622	76.6447
423	PCM-0010042-001			mecA+ GFP					52820	53088	33340	38981	25478	138.586
424	PCM-0010051-001			mecA- GFP					7269	5355	5649	11666	1574	57.1385
424	PCM-0010051-001			mecA+ DsRed					25860	13379	26705	6172	5614	112.335
424	PCM-0010051-001			mecA- DsRed					10000	6011	9712	3732	1735	60.2197
424	PCM-0010051-001			mecA+ GFP					37388	39021	20097	30820	6425	84.9827
425	PCM-0010068-001			mecA- GFP					10626	11169	1649	1764	1712	16.0426
425	PCM-0010068-001			mecA+ DsRed					35395	4780	5920	6284	6114	30.0472
425	PCM-0010068-001			mecA- DsRed					13328	1535	1846	1756	1781	15.8844
425	PCM-0010068-001			mecA+ GFP					52929	52820	6790	6506	6679	30.6814
426	PCM-0010086-001			mecA- GFP					2539	1633	1620	1620	1642	5.12405
426	PCM-0010086-001			mecA+ DsRed					5268	6319	6666	6743	6671	5.73935
426	PCM-0010086-001			mecA- DsRed					1588	1811	1540	1723	1804	5.07619
426	PCM-0010086-001			mecA+ GFP					36526	7192	6490	7181	7688	12.9945
427	PCM-0010109-001			mecA- GFP					7774	3078	1588	1469	1527	6.20424
427	PCM-0010109-001			mecA+ DsRed					9216	10279	5633	5130	5436	13.5752
427	PCM-0010109-001			mecA- DsRed					5363	2018	1607	1662	1537	8.53421
427	PCM-0010109-001			mecA+ GFP					35113	29076	5913	6148	5697	21.3283
428	PCM-0010137-001			mecA- GFP					8365	6802	14939	20917	1596	18.6184
428	PCM-0010137-001			mecA+ DsRed					32980	16900	5490	5242	5336	111.668
428	PCM-0010137-001			mecA- DsRed					9746	9856	8926	1690	1635	52.8584
428	PCM-0010137-001			mecA+ GFP					52303	44437	43379	18182	6062	60.1476
429	PCM-0010138-001			mecA- GFP					13080	11320	8129	5363	1445	45.254
429	PCM-0010138-001			mecA+ DsRed					26865	17471	18225	5983	5136	51.9321
429	PCM-0010138-001			mecA- DsRed					11628	8052	5925	2950	1454	37.7491
429	PCM-0010138-001			mecA+ GFP					57304	51604	55207	51288	5430	112.78
430	PCM-0010141-001			mecA- GFP					12158	11413	1447	1503	1590	7.73589
430	PCM-0010141-001			mecA+ DsRed					12924	4352	5205	5437	5608	29.0889
430	PCM-0010141-001			mecA- DsRed					9049	1481	1726	1880	1912	13.684
430	PCM-0010141-001			mecA+ GFP					52091	55512	6480	7025	7085	30.0183
431	PCM-0010160-001			mecA- GFP					7029	1526	1699	1745	1815	5.77328
431	PCM-0010160-001			mecA+ DsRed					7818	5441	6120	6237	6409	11.6954
431	PCM-0010160-001			mecA- DsRed					3604	1968	1952	1636	1940	6.47796
431	PCM-0010160-001			mecA+ GFP					18237	7248	7108	5924	7087	7.09751
432	PCM-0010200-001			mecA- GFP					5090	1758	1607	1530	1286	5.2519
432	PCM-0010200-001			mecA+ DsRed					5820	6302	5733	5402	4540	8.29117
432	PCM-0010200-001			mecA- DsRed					1678	1556	1701	1699	1588	5.1257
432	PCM-0010200-001			mecA+ GFP					11003	5771	6310	6188	5790	5.78676
433	PCM-0010243-001			mecA- GFP					9230	7834	9014	9790	8122	33.8339
433	PCM-0010243-001			mecA+ DsRed					32182	33763	13266	9363	4250	150
433	PCM-0010243-001			mecA- DsRed					11137	6671	3627	2182	1299	23.3743
433	PCM-0010243-001			mecA+ GFP					52183	55045	57632	57492	51154	150
434	PCM-0010250-001			mecA- GFP					10504	11750	12478	15719	15235	150
434	PCM-0010250-001			mecA+ DsRed					25413	43615	25178	16392	27200	150
434	PCM-0010250-001			mecA- DsRed					22643	9911	12615	19980	22413	150
434	PCM-0010250-001			mecA+ GFP					38109	51109	50908	59054	35421	150
435	PCM-0010262-001			mecA- GFP					7008	8178	7804	7085	17280	4.89977
435	PCM-0010262-001			mecA+ DsRed					4230	4413	4901	5299	5945	150
435	PCM-0010262-001			mecA- DsRed					2121	1822	1667	1721	2818	5.38422
435	PCM-0010262-001			mecA+ GFP					52538	58640	48080	55728	67039	150
436	PCM-0010311-001			mecA- GFP					7951	1548	1535	1448	1486	4.92698
436	PCM-0010311-001			mecA+ DsRed					4361	5616	5603	5418	5437	12.8544
436	PCM-0010311-001			mecA- DsRed					1193	1271	1553	1550	1523	4.86972
436	PCM-0010311-001			mecA+ GFP					63641	53225	5931	5861	5793	27.7518
437	PCM-0010320-001			mecA- GFP					14643	13090	16232	16945	15102	150
437	PCM-0010320-001			mecA+ DsRed					12874	15283	7231	10577	14064	150
437	PCM-0010320-001			mecA- DsRed					2839	2724	3589	2781	1905	122.784
437	PCM-0010320-001			mecA+ GFP					69994	69953	65513	65022	67323	150
438	PCM-0010348-001			mecA- GFP					15313	12222	18896	1630	1666	6.57833
438	PCM-0010348-001			mecA+ DsRed					10281	10438	4691	5158	4837	57.1111
438	PCM-0010348-001			mecA- DsRed					8925	5636	1931	1628	1547	18.3007
438	PCM-0010348-001			mecA+ GFP					55351	68717	75929	5486	4442	56.9774
439	PCM-0010355-001			mecA- GFP					11556	8987	11804	10626	12440	150
439	PCM-0010355-001			mecA+ DsRed					24224	53717	39625	42821	31565	150
439	PCM-0010355-001			mecA- DsRed					10910	17785	9590	16156	14375	150
439	PCM-0010355-001			mecA+ GFP					54359	47620	60873	46785	57025	150
440	PCM-0010362-001			mecA- GFP					6643	4065	4094	4215	1565	45.8225
440	PCM-0010362-001			mecA+ DsRed					21417	47352	29480	9990	5617	12.3144
440	PCM-0010362-001			mecA- DsRed					16107	5778	4486	19203	1671	111.628
440	PCM-0010362-001			mecA+ GFP					31593	43629	31921	12723	6176	47.9531
441	PCM-0010403-001			mecA- GFP					13100	1641	1553	1536	1453	6.83006
441	PCM-0010403-001			mecA+ DsRed					10932	5823	5632	5541	5147	14.9781
441	PCM-0010403-001			mecA- DsRed					7017	1674	1709	1613	1579	11.5345
441	PCM-0010403-001			mecA+ GFP					56243	6349	6362	6025	5867	14.9922
442	PCM-0010415-001			mecA- GFP					3049	9003	2892	1524	1500	15.4714
442	PCM-0010415-001			mecA+ DsRed					37830	8499	6894	5598	5392	29.3872
442	PCM-0010415-001			mecA- DsRed					5875	5425	1931	1559	1552	9.40298
442	PCM-0010415-001			mecA+ GFP					43276	27605	11139	5858	5772	20.2306
443	PCM-0010448-001			mecA- GFP					8190	10497	11277	5192	12379	15.3641
443	PCM-0010448-001			mecA+ DsRed					29031	6988	4313	4762	4956	150
443	PCM-0010448-001			mecA- DsRed					7322	3979	1381	1386	1440	13.441
443	PCM-0010448-001			mecA+ GFP					61666	63468	54902	46742	28999	127.768
444	PCM-0010525-001			mecA- GFP					10501	8139	10669	15530	5025	45.6466
444	PCM-0010525-001			mecA+ DsRed					26865	37540	23362	10017	5165	124.415
444	PCM-0010525-001			mecA- DsRed					7306	13323	6468	4768	1672	46.8023
444	PCM-0010525-001			mecA+ GFP					59767	44100	53816	59822	7183	112.98
445	PCM-0010543-001			mecA- GFP					4834	1650	1587	1566	1531	5.21045
445	PCM-0010543-001			mecA+ DsRed					5644	5969	5768	5682	5500	7.93703
445	PCM-0010543-001			mecA- DsRed					2370	1746	1637	1635	1654	5.54131
445	PCM-0010543-001			mecA+ GFP					10604	6564	6094	6079	6208	5.72841
446	PCM-0010557-001			mecA- GFP					10612	9364	6359	1821	1552	10.1447
446	PCM-0010557-001			mecA+ DsRed					16416	7450	4592	5591	5645	42.1445
446	PCM-0010557-001			mecA- DsRed					5665	2601	1371	1582	1621	9.02611
446	PCM-0010557-001			mecA+ GFP					54534	57434	25020	6131	6054	35.8923
447	PCM-0010585-001			mecA- GFP					7747	5984	5279	3689	1572	6.11382
447	PCM-0010585-001			mecA+ DsRed					8939	4538	4781	4927	5754	19.6218
447	PCM-0010585-001			mecA- DsRed					2732	1527	1472	1469	1447	5.78676
447	PCM-0010585-001			mecA+ GFP					74635	48973	41702	35869	6872	53.0628
448	PCM-0010628-001			mecA- GFP					11898	8331	1320	1308	1172	4.88165
448	PCM-0010628-001			mecA+ DsRed					4142	4035	4516	4529	3963	24.7514
448	PCM-0010628-001			mecA- DsRed					1476	1310	1237	1246	1328	5.01589
448	PCM-0010628-001			mecA+ GFP					61594	58596	4400	4411	4716	29.0507
449	PCM-0010672-001			mecA- GFP					9106	5547	11388	8058	1642	95.0893
449	PCM-0010672-001			mecA+ DsRed					22203	35611	19909	20254	5933	94.3993
449	PCM-0010672-001			mecA- DsRed					16019	10218	11262	6483	1893	58.1804
449	PCM-0010672-001			mecA+ GFP					39184	40873	41054	40805	7138	103.848
450	PCM-0010726-001			mecA- GFP					8340	10971	6096	5583	7450	128.949
450	PCM-0010726-001			mecA+ DsRed					23604	8714	38066	26193	19502	150
450	PCM-0010726-001			mecA- DsRed					6128	7307	1694	1302	1458	23.9248
450	PCM-0010726-001			mecA+ GFP					20679	20067	37041	27073	35865	7.68514
451	PCM-0010748-001			mecA- GFP					10319	3388	3043	2919	1632	5.42958
451	PCM-0010748-001			mecA+ DsRed					6544	4455	4585	4556	5698	15.9908
451	PCM-0010748-001			mecA- DsRed					1458	1432	1552	1660	1766	5.00633
451	PCM-0010748-001			mecA+ GFP					56887	52235	28761	21519	6349	37.9255
452	PCM-0010751-001			mecA- GFP					7970	8139	8746	4354	4107	7.96279
452	PCM-0010751-001			mecA+ DsRed					13352	6404	4497	4464	5318	60.9861
452	PCM-0010751-001			mecA- DsRed					3094	2419	1489	1450	1696	6.05497
452	PCM-0010751-001			mecA+ GFP					64278	70393	63914	42392	10001	85.5836
453	PCM-0010770-001			mecA- GFP					5840	5795	5149	2178	1684	31.2362
453	PCM-0010770-001			mecA+ DsRed					29113	20531	14044	9748	5562	9.53796
453	PCM-0010770-001			mecA- DsRed					6380	4068	1952	1847	1573	11.0291
453	PCM-0010770-001			mecA+ GFP					39868	37744	33142	18765	9083	53.7512
454	PCM-0010797-001			mecA- GFP					16766	11467	11111	12306	12579	132.059
454	PCM-0010797-001			mecA+ DsRed					20897	40665	28158	28088	12916	150
454	PCM-0010797-001			mecA- DsRed					14693	11079	10378	13173	8422	150
454	PCM-0010797-001			mecA+ GFP					39545	49494	47607	47519	55136	150
455	PCM-0010804-001			mecA- GFP					7869	15592	14734	11919	7785	34.4594
455	PCM-0010804-001			mecA+ DsRed					41632	29139	11799	8593	5293	150
455	PCM-0010804-001			mecA- DsRed					8362	8613	7776	2885	1973	51.1992
455	PCM-0010804-001			mecA+ GFP					60098	56834	57545	57666	27748	136.992
456	PCM-0010846-001			mecA- GFP					5978	1582	1451	1425	1404	13.8506
456	PCM-0010846-001			mecA+ DsRed					23935	4762	5309	5123	5035	9.80938
456	PCM-0010846-001			mecA- DsRed					9772	1567	1459	1427	1377	14.2543
456	PCM-0010846-001			mecA+ GFP					36359	5933	5378	5299	5031	12.8276
457	PCM-0010917-001			mecA- GFP					5459	3210	2121	2278	1404	16.1953
457	PCM-0010917-001			mecA+ DsRed					19379	14363	9305	6880	4902	8.86106
457	PCM-0010917-001			mecA- DsRed					4253	3145	4325	1528	1516	7.11002
457	PCM-0010917-001			mecA+ GFP					51773	37494	31541	14771	5498	46.7649
458	PCM-0010968-001			mecA- GFP					1393	1565	1724	1609	1419	5.15772
458	PCM-0010968-001			mecA+ DsRed					5416	6206	6834	6191	5635	5.04219
458	PCM-0010968-001			mecA- DsRed					12992	7418	1547	1751	1851	24.1116
458	PCM-0010968-001			mecA+ GFP					51847	45798	36036	6800	7420	49.8724
459	PCM-0010969-001			mecA- GFP					15396	10665	10144	5665	1980	36.1527
459	PCM-0010969-001			mecA+ DsRed					10241	23792	14639	12568	5829	53.7403
459	PCM-0010969-001			mecA- DsRed					12108	11825	7935	4361	1644	51.2733
459	PCM-0010969-001			mecA+ GFP					43754	46986	51000	61484	6057	112.122
460	PCM-0010990-001			mecA- GFP					1524	1509	1627	1645	1636	5.18349
460	PCM-0010990-001			mecA+ DsRed					5528	5404	5796	5907	5748	5.11319
460	PCM-0010990-001			mecA- DsRed					1560	1637	1640	1548	1657	5.06098
460	PCM-0010990-001			mecA+ GFP					5797	6052	6071	5652	5977	5.1079
461	PCM-0011016-001			mecA- GFP					19755	8169	9689	2993	1570	30.0152
461	PCM-0011016-001			mecA+ DsRed					15226	39596	5941	4488	5277	58.4172
461	PCM-0011016-001			mecA- DsRed					5383	3559	1636	1539	1639	8.56512
461	PCM-0011016-001			mecA+ GFP					73920	64143	6006	50871	5637	93.2376
462	PCM-0011032-001			mecA- GFP					10073	15370	2744	1308	1137	5.93094
462	PCM-0011032-001			mecA+ DsRed					8353	4524	3862	4592	3971	30.7791
462	PCM-0011032-001			mecA- DsRed					3583	1398	1243	1316	1230	6.45937
462	PCM-0011032-001			mecA+ GFP					56328	43682	25005	4732	4392	33.8798
463	PCM-0011061-001			mecA- GFP					10881	11801	7345	4924	1628	10.9545
463	PCM-0011061-001			mecA+ DsRed					17030	9162	4578	4778	5943	51.6588
463	PCM-0011061-001			mecA- DsRed					9704	5612	1497	1437	1883	18.5175
463	PCM-0011061-001			mecA+ GFP					56401	55622	49789	51077	7118	108.87
464	PCM-0011068-001			mecA- GFP					9740	8137	1527	1534	1642	9.32828
464	PCM-0011068-001			mecA+ DsRed					15488	13392	5404	5432	5835	26.0749
464	PCM-0011068-001			mecA- DsRed					9630	6181	1794	1724	3093	20.0491
464	PCM-0011068-001			mecA+ GFP					58005	51557	6645	6416	6966	28.6833
465	PCM-0011073-001			mecA- GFP					13498	5416	1601	1602	1630	6.44657
465	PCM-0011073-001			mecA+ DsRed					9920	4829	5534	5539	5522	17.3633
465	PCM-0011073-001			mecA- DsRed					3592	1645	1765	1759	1735	6.46732
465	PCM-0011073-001			mecA+ GFP					55627	50695	6291	6287	6070	28.9311
466	PCM-0011092-001			mecA- GFP					12762	10414	14903	14536	3308	32.4956
466	PCM-0011092-001			mecA+ DsRed					22647	29183	9114	6332	4411	116.683
466	PCM-0011092-001			mecA- DsRed					9256	10290	6734	3378	1323	45.8842
466	PCM-0011092-001			mecA+ GFP					50004	40542	53772	60671	24866	132.23
467	PCM-0011117-001			mecA- GFP					8072	9030	6457	4806	1493	22.6049
467	PCM-0011117-001			mecA+ DsRed					34934	21748	7471	4237	5354	48.9915
467	PCM-0011117-001			mecA- DsRed					15164	10524	3238	1531	1455	25.8944
467	PCM-0011117-001			mecA+ GFP					39510	41677	49991	45640	5290	107.743
468	PCM-0011136-001			mecA- GFP					1538	1504	1515	1543	1516	5.20275
468	PCM-0011136-001			mecA+ DsRed					5611	5565	5512	5693	5617	5.1209
468	PCM-0011136-001			mecA- DsRed					1384	1580	1415	1438	1637	4.96742
468	PCM-0011136-001			mecA+ GFP					5176	6018	5276	5397	6194	5.0374
469	PCM-0011144-001			mecA- GFP					1447	1555	1590	1657	1827	5.04748
469	PCM-0011144-001			mecA+ DsRed					4924	5444	5604	5818	5774	5.07122
469	PCM-0011144-001			mecA- DsRed					1527	1651	1697	1906	1994	5.04317
469	PCM-0011144-001			mecA+ GFP					5591	5996	6159	6881	6504	5.0843
470	PCM-0011169-001			mecA- GFP					12723	8036	1631	1604	1642	10.2799
470	PCM-0011169-001			mecA+ DsRed					16655	5033	5847	5756	5856	23.0533
470	PCM-0011169-001			mecA- DsRed					5886	2090	1813	1768	1846	9.4236
470	PCM-0011169-001			mecA+ GFP					53815	63978	6776	6545	6815	30.0024
471	PCM-0011194-001			mecA- GFP					11831	12526	9581	8118	1643	52.6817
471	PCM-0011194-001			mecA+ DsRed					19498	12102	17315	14283	5675	88.4032
471	PCM-0011194-001			mecA- DsRed					10886	19115	8938	4651	1481	62.2129
471	PCM-0011194-001			mecA+ GFP					48011	38161	55627	43859	5614	100.896
472	PCM-0011210-001			mecA- GFP					6949	3131	2447	1613	1588	7.32617
472	PCM-0011210-001			mecA+ DsRed					12084	15329	6613	5798	5626	12.3035
472	PCM-0011210-001			mecA- DsRed					5203	2938	3006	1595	1762	8.29471
472	PCM-0011210-001			mecA+ GFP					42666	31329	21477	5894	6541	28.0333
473	PCM-0011242-001			mecA- GFP					24826	1178	1467	1452	1440	5.37781
473	PCM-0011242-001			mecA+ DsRed					6338	4242	5418	5378	5386	14.777
473	PCM-0011242-001			mecA- DsRed					1619	1207	1524	1382	1580	5.09314
473	PCM-0011242-001			mecA+ GFP					24476	4500	5793	5416	5921	8.82065
474	PCM-0011287-002			mecA- GFP					11944	9704	9388	4818	2840	12.8995
474	PCM-0011287-002			mecA+ DsRed					8403	6927	5757	6030	4948	53.583
474	PCM-0011287-002			mecA- DsRed					1648	1513	1675	1453	1398	5.68807
474	PCM-0011287-002			mecA+ GFP					59163	52814	44421	37991	25574	86.4301
475	PCM-0011309-001			mecA- GFP					5445	12496	8553	9100	1704	18.4151
475	PCM-0011309-001			mecA+ DsRed					49029	11215	15428	5834	5654	96.5591
475	PCM-0011309-001			mecA- DsRed					11679	6722	9668	2128	1627	55.7109
475	PCM-0011309-001			mecA+ GFP					42042	54072	34489	37106	6440	93.1678
476	PCM-0011349-001			mecA- GFP					6590	7100	8181	10503	1501	54.9517
476	PCM-0011349-001			mecA+ DsRed					32276	14149	29337	4883	5597	110.883
476	PCM-0011349-001			mecA- DsRed					8234	5373	4849	1501	1442	17.1859
476	PCM-0011349-001			mecA+ GFP					34060	30497	35716	14492	5389	53.3055
477	PCM-0011468-001			mecA- GFP					6150	2633	1903	1592	1510	14.5106
477	PCM-0011468-001			mecA+ DsRed					18937	13042	5763	5816	5437	10.2757
477	PCM-0011468-001			mecA- DsRed					4677	4276	1445	1663	1610	7.59411
477	PCM-0011468-001			mecA+ GFP					45763	31790	5490	6279	6036	23.167
478	PCM-0011492-001			mecA- GFP					8993	7825	7703	1727	1478	16.9807
478	PCM-0011492-001			mecA+ DsRed					27790	11708	11320	5451	5403	49.2431
478	PCM-0011492-001			mecA- DsRed					19023	16139	3409	1531	1483	28.9488
478	PCM-0011492-001			mecA+ GFP					32756	22110	35539	7682	5587	49.7753
479	PCM-0011520-001			mecA- GFP					12460	6072	6098	2287	2231	96.9124
479	PCM-0011520-001			mecA+ DsRed					18089	19729	11576	19542	8642	18.5555
479	PCM-0011520-001			mecA- DsRed					5752	6310	6118	2481	1692	39.5399
479	PCM-0011520-001			mecA+ GFP					59202	49096	24777	51312	11150	110.032
480	PCM-0011529-001			mecA- GFP					1933	1594	1657	1588	1737	5.3255
480	PCM-0011529-001			mecA+ DsRed					6027	5708	5865	5688	5928	5.34694
480	PCM-0011529-001			mecA- DsRed					1581	1609	1641	1715	1870	5.06409
480	PCM-0011529-001			mecA+ GFP					20303	5882	5982	6117	6388	7.92107
481	PCM-0011570-001			mecA- GFP					5697	3377	3738	2066	4157	37.7849
481	PCM-0011570-001			mecA+ DsRed					43589	48224	24348	6195	7133	9.18263
481	PCM-0011570-001			mecA- DsRed					13031	9309	4099	4576	4439	27.8182
481	PCM-0011570-001			mecA+ GFP					39565	31395	23292	19650	8169	33.9796
482	PCM-0011590-001			mecA- GFP					10276	5589	8961	2179	1646	32.1161
482	PCM-0011590-001			mecA+ DsRed					16061	29044	9483	5899	5912	54.1955
482	PCM-0011590-001			mecA- DsRed					7641	5177	4953	1704	1425	14.2673
482	PCM-0011590-001			mecA+ GFP					47684	52866	56773	7216	5392	57.7374
483	PCM-0011600-001			mecA- GFP					8426	4696	1732	1826	1944	5.35181
483	PCM-0011600-001			mecA+ DsRed					6233	4750	5802	5892	5882	16.2617
483	PCM-0011600-001			mecA- DsRed					2981	1784	1896	1695	1820	5.96861
483	PCM-0011600-001			mecA+ GFP					66365	38789	6521	5594	5750	21.8563
484	PCM-0011627-001			mecA- GFP					1350	1487	1477	1535	1525	4.98084
484	PCM-0011627-001			mecA+ DsRed					4616	5452	5401	5561	5506	5.01932
484	PCM-0011627-001			mecA- DsRed					1234	1410	1474	1246	1251	4.89037
484	PCM-0011627-001			mecA+ GFP					4517	5249	5464	4574	4552	4.9647
485	PCM-0011665-001			mecA- GFP					11062	8276	5306	4248	5371	6.64226
485	PCM-0011665-001			mecA+ DsRed					10451	4735	4363	4300	4268	34.0322
485	PCM-0011665-001			mecA- DsRed					3393	1421	1389	1359	1477	6.29599
485	PCM-0011665-001			mecA+ GFP					51694	43855	29728	18274	15814	44.8413
486	PCM-0011737-001			mecA- GFP					7483	6472	8373	8802	5249	18.2052
486	PCM-0011737-001			mecA+ DsRed					34839	16889	12673	5461	5574	131.088
486	PCM-0011737-001			mecA- DsRed					13441	6149	5695	3091	1830	18.0547
486	PCM-0011737-001			mecA+ GFP					23484	25877	20817	19651	7018	21.0841
487	PCM-0011803-001			mecA- GFP					8566	9187	5434	5376	1501	108.112
487	PCM-0011803-001			mecA+ DsRed					30396	31671	31533	28780	5519	36.4395
487	PCM-0011803-001			mecA- DsRed					8405	11129	5354	6089	1424	36.8441
487	PCM-0011803-001			mecA+ GFP					54911	39751	60222	43240	37454	150
488	PCM-0011836-001			mecA- GFP					7374	9622	9886	1509	1799	18.8363
488	PCM-0011836-001			mecA+ DsRed					37004	19128	4783	5427	6414	55.188
488	PCM-0011836-001			mecA- DsRed					7992	6993	1568	1528	1587	21.3595
488	PCM-0011836-001			mecA+ GFP					50086	55077	67465	5479	37347	150
489	PCM-0011840-001			mecA- GFP					6476	6216	2859	1853	1745	12.6627
489	PCM-0011840-001			mecA+ DsRed					18182	8057	4507	5012	6352	20.6595
489	PCM-0011840-001			mecA- DsRed					3224	2190	1594	1491	2000	6.03665
489	PCM-0011840-001			mecA+ GFP					52157	50299	39897	11632	7533	53.7694
490	PCM-0011847-001			mecA- GFP					15566	18284	10078	1578	3985	6.93968
490	PCM-0011847-001			mecA+ DsRed					10718	9599	4333	5720	4628	40.8429
490	PCM-0011847-001			mecA- DsRed					24010	21927	6378	1555	2229	31.4517
490	PCM-0011847-001			mecA+ GFP					30433	26665	7854	5772	21165	20.8975
491	PCM-0011861-001			mecA- GFP					4522	1438	1274	1425	1328	14.9148
491	PCM-0011861-001			mecA+ DsRed					33916	5202	4630	5114	4733	7.50253
491	PCM-0011861-001			mecA- DsRed					2831	1594	1328	1486	1432	5.77152
491	PCM-0011861-001			mecA+ GFP					46065	5827	4903	5432	5259	14.8789
492	PCM-0011881-001			mecA- GFP					5774	4439	4428	1905	1383	16.272
492	PCM-0011881-001			mecA+ DsRed					41735	13093	15374	6921	5163	9.3194
492	PCM-0011881-001			mecA- DsRed					8077	6295	4936	1473	1316	18.3679
492	PCM-0011881-001			mecA+ GFP					39201	29030	25694	15313	4959	39.9733
493	PCM-0011922-001			mecA- GFP					5868	6998	3399	1196	1360	19.1035
493	PCM-0011922-001			mecA+ DsRed					37149	19712	7024	3975	4422	24.8754
493	PCM-0011922-001			mecA- DsRed					11032	8471	5032	1326	1364	30.7845
493	PCM-0011922-001			mecA+ GFP					41868	36383	27548	4785	4545	42.4714
494	PCM-0011930-001			mecA- GFP					5783	1437	1475	1530	1507	5.00743
494	PCM-0011930-001			mecA+ DsRed					4746	5289	5507	5666	5472	9.33565
494	PCM-0011930-001			mecA- DsRed					1338	1490	1507	1587	1613	4.94623
494	PCM-0011930-001			mecA+ GFP					21518	5615	5694	6054	5825	8.29948
495	PCM-0011936-001			mecA- GFP					8438	7082	5309	1584	1379	55.9065
495	PCM-0011936-001			mecA+ DsRed					28868	18090	26629	5725	5114	31.1389
495	PCM-0011936-001			mecA- DsRed					7162	7732	3316	1572	1486	25.0354
495	PCM-0011936-001			mecA+ GFP					57764	45836	52837	5892	5572	55.501
496	PCM-0011954-001			mecA- GFP					7385	7064	8910	8067	4510	11.9223
496	PCM-0011954-001			mecA+ DsRed					18217	4308	4152	4794	5100	115.753
496	PCM-0011954-001			mecA- DsRed					7418	1376	1334	1412	1280	11.2879
496	PCM-0011954-001			mecA+ GFP					45544	53710	46181	8671	28831	55.2934
497	PCM-0012009-001			mecA- GFP					7803	4548	2608	1513	1488	28.2678
497	PCM-0012009-001			mecA+ DsRed					30169	20960	12494	5497	5426	15.1472
497	PCM-0012009-001			mecA- DsRed					10562	6610	4381	1590	1491	20.354
497	PCM-0012009-001			mecA+ GFP					45784	32860	21480	5787	5472	32.4037
498	PCM-0012014-001			mecA- GFP					9344	10746	9744	3858	1145	7.02593
498	PCM-0012014-001			mecA+ DsRed					10908	13563	7558	4356	4037	61.0372
498	PCM-0012014-001			mecA- DsRed					5243	3377	2487	1281	1357	7.9014
498	PCM-0012014-001			mecA+ GFP					52085	48906	42309	30128	4944	79.8847
499	PCM-0012053-001			mecA- GFP					5756	4511	3657	1480	1404	8.52972
499	PCM-0012053-001			mecA+ DsRed					13603	7930	4296	5321	5102	9.28706
499	PCM-0012053-001			mecA- DsRed					3164	2011	1235	1497	1405	5.99461
499	PCM-0012053-001			mecA+ GFP					57409	48623	21411	5486	5100	32.6387
500	PCM-0012063-001			mecA- GFP					11154	10531	13353	9085	1404	27.9502
500	PCM-0012063-001			mecA+ DsRed					21334	19196	9871	4203	4539	91.4874
[truncated: 5,962 more rows]

## Sheet: Controls
Plate_Number	Plate_Barcode	Control	GFP	DsRed
1	6245-DR-01	mecA+ Only	4187	14781
1	6245-DR-01	mecA+ Only	4492	13901
1	6245-DR-01	mecA+ Only	4506	13450
1	6245-DR-01	mecA+ Only	4685	15698
1	6245-DR-01	mecA+ Only	4417	13898
1	6245-DR-01	mecA+ Only	4433	15520
1	6245-DR-01	mecA+ Only	4541	16426
1	6245-DR-01	mecA+ Only	4341	12635
1	6245-DR-01	mecA+ Only	4529	15961
1	6245-DR-01	mecA+ Only	4378	16946
1	6245-DR-01	mecA+ Only	4254	13158
1	6245-DR-01	mecA+ Only	4572	12991
1	6245-DR-01	mecA+ Only	3891	19904
1	6245-DR-01	mecA+ Only	4020	15490
1	6245-DR-01	mecA+ Only	3983	15623
1	6245-DR-01	mecA+ Only	3920	16033
1	6245-DR-01	mecA+ Only	3973	13594
1	6245-DR-01	mecA+ Only	4105	14593
1	6245-DR-01	mecA+ Only	4218	15215
1	6245-DR-01	mecA+ Only	4035	14621
1	6245-DR-01	mecA+ Only	4208	14859
1	6245-DR-01	mecA+ Only	4273	19957
1	6245-DR-01	mecA+ Only	4522	15969
1	6245-DR-01	mecA+ Only	4266	14613
1	6245-DR-01	mecA+ Only	4176	14612
1	6245-DR-01	mecA+ Only	4057	17028
1	6245-DR-01	mecA+ Only	4001	16223
1	6245-DR-01	mecA+ Only	4147	15200
1	6245-DR-01	mecA+ Only	4498	12864
1	6245-DR-01	mecA+ Only	4492	14421
1	6245-DR-01	mecA+ Only	4480	16103
1	6245-DR-01	mecA+ Only	4007	14803
1	6245-DR-01	mecA+ Only	4156	14214
1	6245-DR-01	mecA+ Only	4504	13521
1	6245-DR-01	mecA+ Only	4725	13543
1	6245-DR-01	mecA+ Only	5224	14206
1	6245-DR-01	mecA+ Only	4490	12257
1	6245-DR-01	mecA+ Only	4557	13824
1	6245-DR-01	mecA+ Only	4557	18501
1	6245-DR-01	mecA+ Only	4523	13222
1	6245-DR-01	mecA+ Only	4600	12222
1	6245-DR-01	mecA+ Only	4769	15409
1	6245-DR-01	mecA+ Only	4733	16536
1	6245-DR-01	mecA+ Only	4572	15976
1	6245-DR-01	mecA+ Only	4214	22114
1	6245-DR-01	mecA+ Only	4477	19029
1	6245-DR-01	mecA+ Only	4151	14552
1	6245-DR-01	mecA+ Only	4146	21363
1	6245-DR-01	mecA+ Only	4431	14502
1	6245-DR-01	mecA+ Only	4369	14975
1	6245-DR-01	mecA+ Only	4359	16520
1	6245-DR-01	mecA+ Only	4291	19138
1	6245-DR-01	mecA+ Only	4392	15763
1	6245-DR-01	mecA+ Only	4443	20849
1	6245-DR-01	mecA+ Only	4465	17533
1	6245-DR-01	mecA+ Only	4380	15829
1	6245-DR-01	mecA+ Only	4126	13933
1	6245-DR-01	mecA+ Only	3958	14385
1	6245-DR-01	mecA+ Only	4202	15363
1	6245-DR-01	mecA+ Only	4113	20793
1	6245-DR-01	mecA+ Only	4449	16159
1	6245-DR-01	mecA+ Only	4385	13663
1	6245-DR-01	mecA+ Only	4349	14904
1	6245-DR-01	mecA+ Only	3966	12913
1	6245-DR-01	mecA- only	81452	1216
1	6245-DR-01	mecA- only	90786	1234
1	6245-DR-01	mecA- only	90408	1217
1	6245-DR-01	mecA- only	73710	1252
1	6245-DR-01	mecA- only	82689	1214
1	6245-DR-01	mecA- only	69639	1246
1	6245-DR-01	mecA- only	72385	1161
1	6245-DR-01	mecA- only	90744	1164
1	6245-DR-01	mecA- only	83652	1217
1	6245-DR-01	mecA- only	66889	1221
1	6245-DR-01	mecA- only	63613	1231
1	6245-DR-01	mecA- only	89480	1232
1	6245-DR-01	mecA- only	98000	1083
1	6245-DR-01	mecA- only	64989	1064
1	6245-DR-01	mecA- only	68593	1093
1	6245-DR-01	mecA- only	74083	1132
1	6245-DR-01	mecA- only	76628	1092
1	6245-DR-01	mecA- only	83133	1151
1	6245-DR-01	mecA- only	77728	1078
1	6245-DR-01	mecA- only	89477	1120
1	6245-DR-01	mecA- only	77071	1121
1	6245-DR-01	mecA- only	90660	1098
1	6245-DR-01	mecA- only	77733	1164
1	6245-DR-01	mecA- only	65743	1134
1	6245-DR-01	mecA- only	73847	1108
1	6245-DR-01	mecA- only	91478	1078
1	6245-DR-01	mecA- only	83691	1092
1	6245-DR-01	mecA- only	100770	1120
1	6245-DR-01	mecA- only	85989	1151
1	6245-DR-01	mecA- only	91451	1208
1	6245-DR-01	mecA- only	104953	1160
1	6245-DR-01	mecA- only	113720	1086
1	6245-DR-01	mecA- only	76084	1211
1	6245-DR-01	mecA- only	72039	1305
1	6245-DR-01	mecA- only	65667	1364
1	6245-DR-01	mecA- only	77514	1240
1	6245-DR-01	mecA- only	80732	1287
1	6245-DR-01	mecA- only	75311	1277
1	6245-DR-01	mecA- only	72251	1303
1	6245-DR-01	mecA- only	72097	1254
1	6245-DR-01	mecA- only	94568	1219
1	6245-DR-01	mecA- only	83015	1274
1	6245-DR-01	mecA- only	66638	1382
1	6245-DR-01	mecA- only	61834	1385
1	6245-DR-01	mecA- only	81250	1193
1	6245-DR-01	mecA- only	61597	1201
1	6245-DR-01	mecA- only	62583	1279
1	6245-DR-01	mecA- only	81773	1164
1	6245-DR-01	mecA- only	62426	1170
1	6245-DR-01	mecA- only	62281	1204
1	6245-DR-01	mecA- only	81934	1154
1	6245-DR-01	mecA- only	83587	1158
1	6245-DR-01	mecA- only	60985	1198
1	6245-DR-01	mecA- only	77908	1185
1	6245-DR-01	mecA- only	61526	1216
1	6245-DR-01	mecA- only	63117	1212
1	6245-DR-01	mecA- only	72008	1127
1	6245-DR-01	mecA- only	85802	1125
1	6245-DR-01	mecA- only	85400	1132
1	6245-DR-01	mecA- only	86474	1126
1	6245-DR-01	mecA- only	78229	1176
1	6245-DR-01	mecA- only	68824	1170
1	6245-DR-01	mecA- only	67688	1210
1	6245-DR-01	mecA- only	86437	1151
1	6245-DR-01	Non-fluorescent mecA-	3946	1218
1	6245-DR-01	Non-fluorescent mecA-	4187	1256
1	6245-DR-01	Non-fluorescent mecA-	4234	1268
1	6245-DR-01	Non-fluorescent mecA-	4341	1341
1	6245-DR-01	Non-fluorescent mecA-	4314	1266
1	6245-DR-01	Non-fluorescent mecA-	3989	1198
1	6245-DR-01	Non-fluorescent mecA-	3968	1206
1	6245-DR-01	Non-fluorescent mecA-	4037	1207
1	6245-DR-01	Non-fluorescent mecA-	4109	1234
1	6245-DR-01	Non-fluorescent mecA-	4196	1264
1	6245-DR-01	Non-fluorescent mecA-	4036	1230
1	6245-DR-01	Non-fluorescent mecA-	4196	1264
1	6245-DR-01	Non-fluorescent mecA-	3828	1153
1	6245-DR-01	Non-fluorescent mecA-	3894	1162
1	6245-DR-01	Non-fluorescent mecA-	3877	1153
1	6245-DR-01	Non-fluorescent mecA-	3931	1180
1	6245-DR-01	Non-fluorescent mecA-	4023	1183
1	6245-DR-01	Non-fluorescent mecA-	3945	1163
1	6245-DR-01	Non-fluorescent mecA-	3888	1143
1	6245-DR-01	Non-fluorescent mecA-	4040	1198
1	6245-DR-01	Non-fluorescent mecA-	4029	1198
1	6245-DR-01	Non-fluorescent mecA-	4132	1214
1	6245-DR-01	Non-fluorescent mecA-	4016	1199
1	6245-DR-01	Non-fluorescent mecA-	4126	1212
1	6245-DR-01	Non-fluorescent mecA-	3894	1152
1	6245-DR-01	Non-fluorescent mecA-	3980	1166
1	6245-DR-01	Non-fluorescent mecA-	3958	1182
1	6245-DR-01	Non-fluorescent mecA-	3881	1142
1	6245-DR-01	Non-fluorescent mecA-	4180	1235
1	6245-DR-01	Non-fluorescent mecA-	4149	1219
1	6245-DR-01	Non-fluorescent mecA-	4013	1194
1	6245-DR-01	Non-fluorescent mecA-	3589	1107
1	6245-DR-01	Non-fluorescent mecA-	3853	1208
1	6245-DR-01	Non-fluorescent mecA-	4226	1300
1	6245-DR-01	Non-fluorescent mecA-	4461	1335
1	6245-DR-01	Non-fluorescent mecA-	4387	1326
1	6245-DR-01	Non-fluorescent mecA-	4528	1316
1	6245-DR-01	Non-fluorescent mecA-	4230	1252
1	6245-DR-01	Non-fluorescent mecA-	3956	1181
1	6245-DR-01	Non-fluorescent mecA-	4178	1228
1	6245-DR-01	Non-fluorescent mecA-	4247	1275
1	6245-DR-01	Non-fluorescent mecA-	4264	1278
1	6245-DR-01	Non-fluorescent mecA-	4108	1251
1	6245-DR-01	Non-fluorescent mecA-	4213	1266
1	6245-DR-01	Non-fluorescent mecA-	3895	1176
1	6245-DR-01	Non-fluorescent mecA-	3936	1184
1	6245-DR-01	Non-fluorescent mecA-	4064	1207
1	6245-DR-01	Non-fluorescent mecA-	3976	1191
1	6245-DR-01	Non-fluorescent mecA-	4072	1193
1	6245-DR-01	Non-fluorescent mecA-	3947	1186
1	6245-DR-01	Non-fluorescent mecA-	4069	1209
1	6245-DR-01	Non-fluorescent mecA-	3954	1163
1	6245-DR-01	Non-fluorescent mecA-	4157	1229
1	6245-DR-01	Non-fluorescent mecA-	4077	1202
1	6245-DR-01	Non-fluorescent mecA-	4165	1209
1	6245-DR-01	Non-fluorescent mecA-	4167	1205
1	6245-DR-01	Non-fluorescent mecA-	3896	1137
1	6245-DR-01	Non-fluorescent mecA-	3772	1112
1	6245-DR-01	Non-fluorescent mecA-	3811	1123
1	6245-DR-01	Non-fluorescent mecA-	3861	1158
1	6245-DR-01	Non-fluorescent mecA-	4126	1212
1	6245-DR-01	Non-fluorescent mecA-	4057	1202
1	6245-DR-01	Non-fluorescent mecA-	3851	1150
1	6245-DR-01	Non-fluorescent mecA-	3652	1092
1	6245-DR-01	No Treatment	20969	8579
1	6245-DR-01	No Treatment	18751	10244
1	6245-DR-01	No Treatment	14295	10866
1	6245-DR-01	No Treatment	19503	10660
1	6245-DR-01	No Treatment	13474	11641
1	6245-DR-01	No Treatment	39405	11452
1	6245-DR-01	No Treatment	39073	8536
1	6245-DR-01	No Treatment	34436	9273
1	6245-DR-01	No Treatment	27135	10213
1	6245-DR-01	No Treatment	30424	10896
1	6245-DR-01	No Treatment	16659	9343
1	6245-DR-01	No Treatment	30216	8783
1	6245-DR-01	No Treatment	15590	12621
1	6245-DR-01	No Treatment	13604	12309
1	6245-DR-01	No Treatment	19218	11775
1	6245-DR-01	No Treatment	17959	11752
1	6245-DR-01	No Treatment	27171	12810
1	6245-DR-01	No Treatment	26479	11719
1	6245-DR-01	No Treatment	15454	11435
1	6245-DR-01	No Treatment	16896	10825
1	6245-DR-01	No Treatment	24454	11206
1	6245-DR-01	No Treatment	78796	6820
1	6245-DR-01	6 uM Fox	4535	14947
1	6245-DR-01	6 uM Fox	4048	18441
1	6245-DR-01	6 uM Fox	4083	23980
1	6245-DR-01	6 uM Fox	4169	15976
1	6245-DR-01	6 uM Fox	4214	16566
1	6245-DR-01	6 uM Fox	4234	16559
1	6245-DR-01	6 uM Fox	4285	16534
1	6245-DR-01	6 uM Fox	4121	15897
1	6245-DR-01	6 uM Fox	4324	16377
1	6245-DR-01	6 uM Fox	4329	15568
1	6245-DR-01	6 uM Fox	4433	22062
1	6245-DR-01	6 uM Fox	4801	24688
1	6245-DR-01	6 uM Fox	4747	19503
1	6245-DR-01	6 uM Fox	4688	23472
1	6245-DR-01	6 uM Fox	5089	17071
1	6245-DR-01	6 uM Fox	4651	17819
1	6245-DR-01	6 uM Fox	4738	19130
1	6245-DR-01	6 uM Fox	4793	17656
1	6245-DR-01	6 uM Fox	4599	21123
1	6245-DR-01	6 uM Fox	5007	15329
1	6245-DR-01	6 uM Fox	4797	19075
1	6245-DR-01	6 uM Fox	5056	15892
1	6245-DR-01	150 uM Fox	5662	1572
1	6245-DR-01	150 uM Fox	5645	1578
1	6245-DR-01	150 uM Fox	5861	1632
1	6245-DR-01	150 uM Fox	5794	1625
1	6245-DR-01	150 uM Fox	5435	1517
1	6245-DR-01	150 uM Fox	5358	1515
1	6245-DR-01	150 uM Fox	6216	1700
1	6245-DR-01	150 uM Fox	5917	1638
1	6245-DR-01	150 uM Fox	5549	1547
1	6245-DR-01	150 uM Fox	4930	1378
1	6245-DR-01	150 uM Fox	5957	1671
1	6245-DR-01	150 uM Fox	5804	1644
1	6245-DR-01	150 uM Fox	5698	1619
1	6245-DR-01	150 uM Fox	5613	1588
1	6245-DR-01	150 uM Fox	5560	1557
1	6245-DR-01	150 uM Fox	5001	1410
1	6245-DR-01	150 uM Fox	6032	1708
1	6245-DR-01	150 uM Fox	5994	1665
1	6245-DR-01	150 uM Fox	5982	1684
1	6245-DR-01	150 uM Fox	5472	1530
2	6245-DR-02	mecA+ Only	4446	18876
2	6245-DR-02	mecA+ Only	4526	15262
2	6245-DR-02	mecA+ Only	4627	13701
2	6245-DR-02	mecA+ Only	4845	15321
2	6245-DR-02	mecA+ Only	4627	15062
2	6245-DR-02	mecA+ Only	4550	15077
2	6245-DR-02	mecA+ Only	4257	13970
2	6245-DR-02	mecA+ Only	4454	13656
2	6245-DR-02	mecA+ Only	4515	12708
2	6245-DR-02	mecA+ Only	4514	14261
2	6245-DR-02	mecA+ Only	4482	17843
2	6245-DR-02	mecA+ Only	4761	13120
2	6245-DR-02	mecA+ Only	4235	16472
2	6245-DR-02	mecA+ Only	4098	16825
2	6245-DR-02	mecA+ Only	4080	14638
2	6245-DR-02	mecA+ Only	4139	20234
2	6245-DR-02	mecA+ Only	4150	15714
2	6245-DR-02	mecA+ Only	4205	14904
2	6245-DR-02	mecA+ Only	4295	23780
2	6245-DR-02	mecA+ Only	4202	18136
2	6245-DR-02	mecA+ Only	4371	15834
2	6245-DR-02	mecA+ Only	4400	18660
2	6245-DR-02	mecA+ Only	4672	14026
2	6245-DR-02	mecA+ Only	4521	21960
2	6245-DR-02	mecA+ Only	4058	12867
2	6245-DR-02	mecA+ Only	4024	14713
2	6245-DR-02	mecA+ Only	4127	16380
2	6245-DR-02	mecA+ Only	4195	15398
2	6245-DR-02	mecA+ Only	4648	15230
2	6245-DR-02	mecA+ Only	4530	16369
2	6245-DR-02	mecA+ Only	4491	13184
2	6245-DR-02	mecA+ Only	3987	12631
2	6245-DR-02	mecA+ Only	4208	15134
2	6245-DR-02	mecA+ Only	4645	22396
2	6245-DR-02	mecA+ Only	4893	19923
2	6245-DR-02	mecA+ Only	4960	19601
2	6245-DR-02	mecA+ Only	4957	18610
2	6245-DR-02	mecA+ Only	4687	16334
2	6245-DR-02	mecA+ Only	4650	19868
2	6245-DR-02	mecA+ Only	4387	14260
2	6245-DR-02	mecA+ Only	4527	14248
2	6245-DR-02	mecA+ Only	4639	18839
2	6245-DR-02	mecA+ Only	4681	19255
2	6245-DR-02	mecA+ Only	4480	14162
2	6245-DR-02	mecA+ Only	4306	17526
2	6245-DR-02	mecA+ Only	4191	20348
2	6245-DR-02	mecA+ Only	4150	17596
2	6245-DR-02	mecA+ Only	4062	17047
2	6245-DR-02	mecA+ Only	4223	14372
2	6245-DR-02	mecA+ Only	4237	16052
2	6245-DR-02	mecA+ Only	4177	15373
2	6245-DR-02	mecA+ Only	4226	16042
2	6245-DR-02	mecA+ Only	4322	20979
2	6245-DR-02	mecA+ Only	4438	20319
2	6245-DR-02	mecA+ Only	4200	15908
2	6245-DR-02	mecA+ Only	4609	16859
2	6245-DR-02	mecA+ Only	4170	15520
2	6245-DR-02	mecA+ Only	4037	16476
2	6245-DR-02	mecA+ Only	4137	17033
2	6245-DR-02	mecA+ Only	4054	15080
2	6245-DR-02	mecA+ Only	4375	12944
2	6245-DR-02	mecA+ Only	4332	14414
2	6245-DR-02	mecA+ Only	4325	17604
2	6245-DR-02	mecA+ Only	4104	15892
2	6245-DR-02	mecA- only	81440	1295
2	6245-DR-02	mecA- only	79686	1226
2	6245-DR-02	mecA- only	71795	1191
2	6245-DR-02	mecA- only	81813	1267
2	6245-DR-02	mecA- only	77374	1212
2	6245-DR-02	mecA- only	72036	1274
2	6245-DR-02	mecA- only	100815	1180
2	6245-DR-02	mecA- only	66158	1213
2	6245-DR-02	mecA- only	60932	1335
2	6245-DR-02	mecA- only	94849	1205
2	6245-DR-02	mecA- only	63367	1222
2	6245-DR-02	mecA- only	71157	1192
2	6245-DR-02	mecA- only	62296	1108
2	6245-DR-02	mecA- only	65009	1064
2	6245-DR-02	mecA- only	60904	1089
2	6245-DR-02	mecA- only	71720	1076
2	6245-DR-02	mecA- only	65883	1128
2	6245-DR-02	mecA- only	68974	1113
2	6245-DR-02	mecA- only	67515	1131
2	6245-DR-02	mecA- only	64664	1229
2	6245-DR-02	mecA- only	70406	1095
2	6245-DR-02	mecA- only	73684	1170
2	6245-DR-02	mecA- only	72737	1146
2	6245-DR-02	mecA- only	76889	1140
2	6245-DR-02	mecA- only	79506	1137
2	6245-DR-02	mecA- only	69390	1090
2	6245-DR-02	mecA- only	69278	1172
2	6245-DR-02	mecA- only	91106	1053
2	6245-DR-02	mecA- only	85603	1164
2	6245-DR-02	mecA- only	110843	1177
2	6245-DR-02	mecA- only	100879	1155
2	6245-DR-02	mecA- only	81681	1121
2	6245-DR-02	mecA- only	96926	1226
2	6245-DR-02	mecA- only	88035	1318
2	6245-DR-02	mecA- only	87615	1262
2	6245-DR-02	mecA- only	88301	1234
2	6245-DR-02	mecA- only	69987	1263
2	6245-DR-02	mecA- only	74521	1241
2	6245-DR-02	mecA- only	71730	1231
2	6245-DR-02	mecA- only	66349	1202
2	6245-DR-02	mecA- only	90476	1312
2	6245-DR-02	mecA- only	80961	1305
2	6245-DR-02	mecA- only	94639	1297
2	6245-DR-02	mecA- only	82726	1286
2	6245-DR-02	mecA- only	66787	1124
2	6245-DR-02	mecA- only	75398	1167
2	6245-DR-02	mecA- only	68661	1129
2	6245-DR-02	mecA- only	70418	1125
2	6245-DR-02	mecA- only	66425	1140
2	6245-DR-02	mecA- only	84720	1181
2	6245-DR-02	mecA- only	84571	1128
2	6245-DR-02	mecA- only	91155	1109
2	6245-DR-02	mecA- only	66130	1135
2	6245-DR-02	mecA- only	73934	1144
2	6245-DR-02	mecA- only	89527	1134
2	6245-DR-02	mecA- only	64318	1170
2	6245-DR-02	mecA- only	64159	1121
2	6245-DR-02	mecA- only	62945	1119
2	6245-DR-02	mecA- only	64940	1149
2	6245-DR-02	mecA- only	64673	1146
2	6245-DR-02	mecA- only	85635	1153
2	6245-DR-02	mecA- only	78049	1180
2	6245-DR-02	mecA- only	69457	1178
2	6245-DR-02	mecA- only	85889	1151
2	6245-DR-02	Non-fluorescent mecA-	4126	1245
2	6245-DR-02	Non-fluorescent mecA-	4264	1299
2	6245-DR-02	Non-fluorescent mecA-	2690	843
2	6245-DR-02	Non-fluorescent mecA-	3175	978
2	6245-DR-02	Non-fluorescent mecA-	3921	1184
2	6245-DR-02	Non-fluorescent mecA-	3786	1129
2	6245-DR-02	Non-fluorescent mecA-	3544	1071
2	6245-DR-02	Non-fluorescent mecA-	3627	1094
2	6245-DR-02	Non-fluorescent mecA-	4058	1219
2	6245-DR-02	Non-fluorescent mecA-	3860	1157
2	6245-DR-02	Non-fluorescent mecA-	3868	1178
2	6245-DR-02	Non-fluorescent mecA-	4051	1214
2	6245-DR-02	Non-fluorescent mecA-	3524	1063
2	6245-DR-02	Non-fluorescent mecA-	3564	1053
2	6245-DR-02	Non-fluorescent mecA-	3524	1055
2	6245-DR-02	Non-fluorescent mecA-	3320	978
2	6245-DR-02	Non-fluorescent mecA-	3849	1137
2	6245-DR-02	Non-fluorescent mecA-	3630	1076
2	6245-DR-02	Non-fluorescent mecA-	3701	1088
2	6245-DR-02	Non-fluorescent mecA-	3827	1124
2	6245-DR-02	Non-fluorescent mecA-	3875	1130
2	6245-DR-02	Non-fluorescent mecA-	3870	1148
2	6245-DR-02	Non-fluorescent mecA-	3949	1160
2	6245-DR-02	Non-fluorescent mecA-	3991	1168
2	6245-DR-02	Non-fluorescent mecA-	3844	1131
2	6245-DR-02	Non-fluorescent mecA-	3638	1062
2	6245-DR-02	Non-fluorescent mecA-	3606	1074
2	6245-DR-02	Non-fluorescent mecA-	3682	1099
2	6245-DR-02	Non-fluorescent mecA-	3890	1140
2	6245-DR-02	Non-fluorescent mecA-	3931	1170
2	6245-DR-02	Non-fluorescent mecA-	3623	1090
2	6245-DR-02	Non-fluorescent mecA-	3843	1174
2	6245-DR-02	Non-fluorescent mecA-	3719	1183
2	6245-DR-02	Non-fluorescent mecA-	3056	969
2	6245-DR-02	Non-fluorescent mecA-	2481	802
2	6245-DR-02	Non-fluorescent mecA-	2852	909
2	6245-DR-02	Non-fluorescent mecA-	3912	1186
2	6245-DR-02	Non-fluorescent mecA-	3846	1164
2	6245-DR-02	Non-fluorescent mecA-	3595	1114
2	6245-DR-02	Non-fluorescent mecA-	3549	1087
2	6245-DR-02	Non-fluorescent mecA-	4137	1274
2	6245-DR-02	Non-fluorescent mecA-	4189	1281
2	6245-DR-02	Non-fluorescent mecA-	4232	1297
2	6245-DR-02	Non-fluorescent mecA-	3703	1141
2	6245-DR-02	Non-fluorescent mecA-	3431	1056
2	6245-DR-02	Non-fluorescent mecA-	3603	1077
2	6245-DR-02	Non-fluorescent mecA-	3500	1065
2	6245-DR-02	Non-fluorescent mecA-	3565	1091
2	6245-DR-02	Non-fluorescent mecA-	3916	1164
2	6245-DR-02	Non-fluorescent mecA-	3783	1143
2	6245-DR-02	Non-fluorescent mecA-	3886	1165
2	6245-DR-02	Non-fluorescent mecA-	4041	1209
2	6245-DR-02	Non-fluorescent mecA-	3941	1180
2	6245-DR-02	Non-fluorescent mecA-	3855	1154
2	6245-DR-02	Non-fluorescent mecA-	4057	1203
2	6245-DR-02	Non-fluorescent mecA-	4061	1216
2	6245-DR-02	Non-fluorescent mecA-	3770	1098
2	6245-DR-02	Non-fluorescent mecA-	3629	1076
2	6245-DR-02	Non-fluorescent mecA-	3642	1081
2	6245-DR-02	Non-fluorescent mecA-	3836	1134
2	6245-DR-02	Non-fluorescent mecA-	4010	1202
2	6245-DR-02	Non-fluorescent mecA-	3858	1152
2	6245-DR-02	Non-fluorescent mecA-	3386	1000
2	6245-DR-02	Non-fluorescent mecA-	3503	1044
2	6245-DR-02	No Treatment	32976	10743
2	6245-DR-02	No Treatment	20142	6928
2	6245-DR-02	No Treatment	18076	10505
2	6245-DR-02	No Treatment	31224	10912
2	6245-DR-02	No Treatment	21560	11302
2	6245-DR-02	No Treatment	40993	10945
2	6245-DR-02	No Treatment	24337	10456
2	6245-DR-02	No Treatment	10425	11169
2	6245-DR-02	No Treatment	51044	6628
2	6245-DR-02	No Treatment	21988	9595
2	6245-DR-02	No Treatment	37278	11518
2	6245-DR-02	No Treatment	28217	8008
2	6245-DR-02	No Treatment	34227	10467
2	6245-DR-02	No Treatment	19797	11871
2	6245-DR-02	No Treatment	44441	8795
2	6245-DR-02	No Treatment	46091	8513
2	6245-DR-02	No Treatment	43815	12354
2	6245-DR-02	No Treatment	28995	10352
2	6245-DR-02	No Treatment	26938	11500
2	6245-DR-02	No Treatment	27671	12012
2	6245-DR-02	No Treatment	17553	11121
2	6245-DR-02	No Treatment	21556	13525
2	6245-DR-02	6 uM Fox	4708	20011
2	6245-DR-02	6 uM Fox	4202	15670
2	6245-DR-02	6 uM Fox	4089	17424
2	6245-DR-02	6 uM Fox	4169	18604
2	6245-DR-02	6 uM Fox	4165	17489
2	6245-DR-02	6 uM Fox	4345	17189
2	6245-DR-02	6 uM Fox	4369	16667
2	6245-DR-02	6 uM Fox	4072	15694
2	6245-DR-02	6 uM Fox	4497	17820
2	6245-DR-02	6 uM Fox	4951	15471
2	6245-DR-02	6 uM Fox	4940	16739
2	6245-DR-02	6 uM Fox	4910	25494
2	6245-DR-02	6 uM Fox	4562	18598
2	6245-DR-02	6 uM Fox	4544	17266
2	6245-DR-02	6 uM Fox	4567	16941
2	6245-DR-02	6 uM Fox	4740	18420
2	6245-DR-02	6 uM Fox	4717	17539
2	6245-DR-02	6 uM Fox	4798	19374
2	6245-DR-02	6 uM Fox	4718	19416
2	6245-DR-02	6 uM Fox	4727	19088
2	6245-DR-02	6 uM Fox	4550	23214
2	6245-DR-02	6 uM Fox	4564	20605
2	6245-DR-02	150 uM Fox	4746	1305
2	6245-DR-02	150 uM Fox	5522	1521
2	6245-DR-02	150 uM Fox	5578	1548
2	6245-DR-02	150 uM Fox	5464	1502
2	6245-DR-02	150 uM Fox	5424	1511
2	6245-DR-02	150 uM Fox	5694	1603
2	6245-DR-02	150 uM Fox	6255	1721
2	6245-DR-02	150 uM Fox	5977	1650
2	6245-DR-02	150 uM Fox	5593	1535
2	6245-DR-02	150 uM Fox	5552	1531
2	6245-DR-02	150 uM Fox	5950	1669
2	6245-DR-02	150 uM Fox	5959	1676
2	6245-DR-02	150 uM Fox	5478	1510
2	6245-DR-02	150 uM Fox	4949	1367
2	6245-DR-02	150 uM Fox	5791	1599
2	6245-DR-02	150 uM Fox	5684	1583
2	6245-DR-02	150 uM Fox	6089	1677
2	6245-DR-02	150 uM Fox	5979	1664
2	6245-DR-02	150 uM Fox	5415	1478
2	6245-DR-02	150 uM Fox	5639	1564
3	6245-DR-03	mecA+ Only	4415	16510
3	6245-DR-03	mecA+ Only	4555	15212
3	6245-DR-03	mecA+ Only	4838	14098
3	6245-DR-03	mecA+ Only	5117	15742
3	6245-DR-03	mecA+ Only	4916	15268
3	6245-DR-03	mecA+ Only	4577	18302
3	6245-DR-03	mecA+ Only	4543	20770
3	6245-DR-03	mecA+ Only	4451	14626
3	6245-DR-03	mecA+ Only	4627	14136
3	6245-DR-03	mecA+ Only	4719	14756
3	6245-DR-03	mecA+ Only	4504	13053
3	6245-DR-03	mecA+ Only	4642	17449
3	6245-DR-03	mecA+ Only	4180	15647
3	6245-DR-03	mecA+ Only	4201	15350
3	6245-DR-03	mecA+ Only	4171	15103
3	6245-DR-03	mecA+ Only	4201	14159
3	6245-DR-03	mecA+ Only	4314	21059
3	6245-DR-03	mecA+ Only	4303	19953
3	6245-DR-03	mecA+ Only	4064	13710
3	6245-DR-03	mecA+ Only	4051	14907
3	6245-DR-03	mecA+ Only	4455	16338
3	6245-DR-03	mecA+ Only	4370	14443
3	6245-DR-03	mecA+ Only	4383	18834
3	6245-DR-03	mecA+ Only	4391	14169
3	6245-DR-03	mecA+ Only	4171	16180
3	6245-DR-03	mecA+ Only	3969	12692
3	6245-DR-03	mecA+ Only	4011	15451
3	6245-DR-03	mecA+ Only	4782	5915
3	6245-DR-03	mecA+ Only	1725	3084
3	6245-DR-03	mecA+ Only	1439	6227
3	6245-DR-03	mecA+ Only	7126	5885
3	6245-DR-03	mecA+ Only	2300	5197
3	6245-DR-03	mecA+ Only	4360	14087
3	6245-DR-03	mecA+ Only	4753	13457
3	6245-DR-03	mecA+ Only	5004	12974
3	6245-DR-03	mecA+ Only	4847	12369
3	6245-DR-03	mecA+ Only	4810	16768
3	6245-DR-03	mecA+ Only	4850	15349
3	6245-DR-03	mecA+ Only	4651	22036
3	6245-DR-03	mecA+ Only	4786	21991
3	6245-DR-03	mecA+ Only	4748	15644
3	6245-DR-03	mecA+ Only	4720	13280
3	6245-DR-03	mecA+ Only	4786	17743
3	6245-DR-03	mecA+ Only	4763	16474
3	6245-DR-03	mecA+ Only	4395	17418
3	6245-DR-03	mecA+ Only	4440	16002
3	6245-DR-03	mecA+ Only	4349	16270
3	6245-DR-03	mecA+ Only	4268	15465
3	6245-DR-03	mecA+ Only	4424	14755
3	6245-DR-03	mecA+ Only	4208	13741
3	6245-DR-03	mecA+ Only	4370	15785
3	6245-DR-03	mecA+ Only	4285	19299
3	6245-DR-03	mecA+ Only	4426	20754
3	6245-DR-03	mecA+ Only	4338	14378
3	6245-DR-03	mecA+ Only	4151	14555
3	6245-DR-03	mecA+ Only	4541	16056
3	6245-DR-03	mecA+ Only	4210	15103
3	6245-DR-03	mecA+ Only	3914	14966
3	6245-DR-03	mecA+ Only	4184	16767
3	6245-DR-03	mecA+ Only	4175	16230
3	6245-DR-03	mecA+ Only	4215	16283
3	6245-DR-03	mecA+ Only	4305	18723
3	6245-DR-03	mecA+ Only	4312	14146
3	6245-DR-03	mecA+ Only	3806	17514
3	6245-DR-03	mecA- only	86588	1250
3	6245-DR-03	mecA- only	70169	1330
3	6245-DR-03	mecA- only	99738	1256
3	6245-DR-03	mecA- only	78583	1249
3	6245-DR-03	mecA- only	74298	1220
3	6245-DR-03	mecA- only	65096	1252
3	6245-DR-03	mecA- only	61933	1180
3	6245-DR-03	mecA- only	76148	1143
3	6245-DR-03	mecA- only	61271	1244
3	6245-DR-03	mecA- only	55211	1270
3	6245-DR-03	mecA- only	57533	1325
3	6245-DR-03	mecA- only	71271	1205
3	6245-DR-03	mecA- only	68956	1119
3	6245-DR-03	mecA- only	67272	1082
3	6245-DR-03	mecA- only	63828	1083
3	6245-DR-03	mecA- only	60969	1142
3	6245-DR-03	mecA- only	81130	1159
3	6245-DR-03	mecA- only	77670	1079
3	6245-DR-03	mecA- only	58769	1112
3	6245-DR-03	mecA- only	59552	1156
3	6245-DR-03	mecA- only	64460	1118
3	6245-DR-03	mecA- only	62893	1090
3	6245-DR-03	mecA- only	71822	1108
3	6245-DR-03	mecA- only	64600	1118
3	6245-DR-03	mecA- only	106015	1098
3	6245-DR-03	mecA- only	86818	1088
3	6245-DR-03	mecA- only	96668	1077
3	6245-DR-03	mecA- only	88054	1100
3	6245-DR-03	mecA- only	103644	916
3	6245-DR-03	mecA- only	24226	3727
3	6245-DR-03	mecA- only	87909	1010
3	6245-DR-03	mecA- only	92628	1039
3	6245-DR-03	mecA- only	87655	1248
3	6245-DR-03	mecA- only	90199	1308
3	6245-DR-03	mecA- only	83468	1288
3	6245-DR-03	mecA- only	89000	1267
3	6245-DR-03	mecA- only	90244	1289
3	6245-DR-03	mecA- only	64939	1314
3	6245-DR-03	mecA- only	66870	1288
3	6245-DR-03	mecA- only	63792	1312
3	6245-DR-03	mecA- only	75044	1208
3	6245-DR-03	mecA- only	82531	1297
3	6245-DR-03	mecA- only	79605	1338
3	6245-DR-03	mecA- only	81486	1322
3	6245-DR-03	mecA- only	62856	1155
3	6245-DR-03	mecA- only	64307	1146
3	6245-DR-03	mecA- only	65947	1114
3	6245-DR-03	mecA- only	69441	1161
3	6245-DR-03	mecA- only	59353	1203
3	6245-DR-03	mecA- only	92597	1164
3	6245-DR-03	mecA- only	82714	1118
3	6245-DR-03	mecA- only	67597	1204
3	6245-DR-03	mecA- only	74074	1149
3	6245-DR-03	mecA- only	82942	1143
3	6245-DR-03	mecA- only	66461	1161
3	6245-DR-03	mecA- only	86083	1141
3	6245-DR-03	mecA- only	75596	1103
3	6245-DR-03	mecA- only	61647	1125
3	6245-DR-03	mecA- only	59153	1144
3	6245-DR-03	mecA- only	91729	1080
3	6245-DR-03	mecA- only	73500	1179
3	6245-DR-03	mecA- only	75714	1178
3	6245-DR-03	mecA- only	73289	1195
3	6245-DR-03	mecA- only	98509	1172
3	6245-DR-03	Non-fluorescent mecA-	3808	1193
3	6245-DR-03	Non-fluorescent mecA-	4037	1243
3	6245-DR-03	Non-fluorescent mecA-	4124	1258
3	6245-DR-03	Non-fluorescent mecA-	4259	1288
3	6245-DR-03	Non-fluorescent mecA-	4160	1241
3	6245-DR-03	Non-fluorescent mecA-	3942	1185
3	6245-DR-03	Non-fluorescent mecA-	3912	1178
3	6245-DR-03	Non-fluorescent mecA-	3992	1209
3	6245-DR-03	Non-fluorescent mecA-	4021	1215
3	6245-DR-03	Non-fluorescent mecA-	4106	1233
3	6245-DR-03	Non-fluorescent mecA-	3878	1182
3	6245-DR-03	Non-fluorescent mecA-	4045	1211
3	6245-DR-03	Non-fluorescent mecA-	3788	1136
3	6245-DR-03	Non-fluorescent mecA-	3815	1163
3	6245-DR-03	Non-fluorescent mecA-	3948	1178
3	6245-DR-03	Non-fluorescent mecA-	3998	1191
3	6245-DR-03	Non-fluorescent mecA-	3790	1115
3	6245-DR-03	Non-fluorescent mecA-	3789	1137
3	6245-DR-03	Non-fluorescent mecA-	3914	1139
3	6245-DR-03	Non-fluorescent mecA-	3872	1155
3	6245-DR-03	Non-fluorescent mecA-	4050	1197
3	6245-DR-03	Non-fluorescent mecA-	4266	1246
3	6245-DR-03	Non-fluorescent mecA-	3856	1151
3	6245-DR-03	Non-fluorescent mecA-	4053	1191
3	6245-DR-03	Non-fluorescent mecA-	3600	1084
3	6245-DR-03	Non-fluorescent mecA-	3674	1096
3	6245-DR-03	Non-fluorescent mecA-	3492	1076
3	6245-DR-03	Non-fluorescent mecA-	2794	855
3	6245-DR-03	Non-fluorescent mecA-	147	98
3	6245-DR-03	Non-fluorescent mecA-	95	86
3	6245-DR-03	Non-fluorescent mecA-	119	91
3	6245-DR-03	Non-fluorescent mecA-	87	82
3	6245-DR-03	Non-fluorescent mecA-	3700	1176
3	6245-DR-03	Non-fluorescent mecA-	4101	1274
3	6245-DR-03	Non-fluorescent mecA-	4251	1303
3	6245-DR-03	Non-fluorescent mecA-	4240	1293
3	6245-DR-03	Non-fluorescent mecA-	4245	1276
3	6245-DR-03	Non-fluorescent mecA-	4276	1278
3	6245-DR-03	Non-fluorescent mecA-	3881	1197
3	6245-DR-03	Non-fluorescent mecA-	4046	1216
3	6245-DR-03	Non-fluorescent mecA-	4144	1280
3	6245-DR-03	Non-fluorescent mecA-	4140	1251
3	6245-DR-03	Non-fluorescent mecA-	4223	1279
3	6245-DR-03	Non-fluorescent mecA-	4014	1210
3	6245-DR-03	Non-fluorescent mecA-	3771	1143
3	6245-DR-03	Non-fluorescent mecA-	3956	1195
3	6245-DR-03	Non-fluorescent mecA-	4026	1215
3	6245-DR-03	Non-fluorescent mecA-	3998	1219
3	6245-DR-03	Non-fluorescent mecA-	3973	1187
3	6245-DR-03	Non-fluorescent mecA-	3844	1153
3	6245-DR-03	Non-fluorescent mecA-	3952	1190
3	6245-DR-03	Non-fluorescent mecA-	3823	1142
3	6245-DR-03	Non-fluorescent mecA-	4130	1239
3	6245-DR-03	Non-fluorescent mecA-	4228	1256
3	6245-DR-03	Non-fluorescent mecA-	4231	1225
3	6245-DR-03	Non-fluorescent mecA-	4036	1194
3	6245-DR-03	Non-fluorescent mecA-	3499	1094
3	6245-DR-03	Non-fluorescent mecA-	3264	1008
3	6245-DR-03	Non-fluorescent mecA-	3387	1034
3	6245-DR-03	Non-fluorescent mecA-	3635	1092
3	6245-DR-03	Non-fluorescent mecA-	3615	1109
3	6245-DR-03	Non-fluorescent mecA-	3671	1120
3	6245-DR-03	Non-fluorescent mecA-	3431	1058
3	6245-DR-03	Non-fluorescent mecA-	3215	987
3	6245-DR-03	No Treatment	27356	7399
3	6245-DR-03	No Treatment	35904	7536
3	6245-DR-03	No Treatment	17523	14029
3	6245-DR-03	No Treatment	26127	10906
3	6245-DR-03	No Treatment	16923	12319
3	6245-DR-03	No Treatment	24573	14012
3	6245-DR-03	No Treatment	33731	12316
3	6245-DR-03	No Treatment	51039	8654
3	6245-DR-03	No Treatment	14054	11879
3	6245-DR-03	No Treatment	26262	11250
3	6245-DR-03	No Treatment	14690	12410
3	6245-DR-03	No Treatment	26450	8109
3	6245-DR-03	No Treatment	19800	10037
3	6245-DR-03	No Treatment	49497	5967
3	6245-DR-03	No Treatment	32989	13412
3	6245-DR-03	No Treatment	28370	18085
3	6245-DR-03	No Treatment	59158	10092
3	6245-DR-03	No Treatment	23091	10407
3	6245-DR-03	No Treatment	24789	10107
3	6245-DR-03	No Treatment	19089	13024
3	6245-DR-03	No Treatment	22584	10982
3	6245-DR-03	No Treatment	56823	7040
3	6245-DR-03	6 uM Fox	4908	18789
3	6245-DR-03	6 uM Fox	4043	17375
3	6245-DR-03	6 uM Fox	3969	16518
3	6245-DR-03	6 uM Fox	4249	18544
3	6245-DR-03	6 uM Fox	4240	19320
3	6245-DR-03	6 uM Fox	4295	18668
3	6245-DR-03	6 uM Fox	4917	13881
3	6245-DR-03	6 uM Fox	4137	16451
3	6245-DR-03	6 uM Fox	4242	17780
3	6245-DR-03	6 uM Fox	5017	17411
3	6245-DR-03	6 uM Fox	5035	20302
3	6245-DR-03	6 uM Fox	21536	13515
3	6245-DR-03	6 uM Fox	4748	18361
3	6245-DR-03	6 uM Fox	53730	10844
3	6245-DR-03	6 uM Fox	35946	8726
3	6245-DR-03	6 uM Fox	22976	15944
3	6245-DR-03	6 uM Fox	4727	21103
3	6245-DR-03	6 uM Fox	4903	20886
3	6245-DR-03	6 uM Fox	4832	17125
3	6245-DR-03	6 uM Fox	4827	18576
3	6245-DR-03	6 uM Fox	4735	19500
3	6245-DR-03	6 uM Fox	4616	17141
3	6245-DR-03	150 uM Fox	5718	1566
3	6245-DR-03	150 uM Fox	5621	1555
3	6245-DR-03	150 uM Fox	5726	1588
3	6245-DR-03	150 uM Fox	5612	1543
3	6245-DR-03	150 uM Fox	5655	1562
3	6245-DR-03	150 uM Fox	5593	1551
3	6245-DR-03	150 uM Fox	6275	1734
3	6245-DR-03	150 uM Fox	5651	1573
3	6245-DR-03	150 uM Fox	5557	1533
3	6245-DR-03	150 uM Fox	5302	1475
3	6245-DR-03	150 uM Fox	5966	1649
3	6245-DR-03	150 uM Fox	6200	1735
3	6245-DR-03	150 uM Fox	5744	1597
3	6245-DR-03	150 uM Fox	5392	1494
3	6245-DR-03	150 uM Fox	5848	1634
3	6245-DR-03	150 uM Fox	5458	1507
3	6245-DR-03	150 uM Fox	6138	1710
3	6245-DR-03	150 uM Fox	6332	1745
3	6245-DR-03	150 uM Fox	5877	1653
3	6245-DR-03	150 uM Fox	5497	1513
4	6245-DR-04	mecA+ Only	4541	13075
4	6245-DR-04	mecA+ Only	4716	11921
4	6245-DR-04	mecA+ Only	4913	13637
4	6245-DR-04	mecA+ Only	5053	13601
4	6245-DR-04	mecA+ Only	4969	19247
4	6245-DR-04	mecA+ Only	4810	20605
4	6245-DR-04	mecA+ Only	5120	14245
4	6245-DR-04	mecA+ Only	5183	16099
4	6245-DR-04	mecA+ Only	4678	12476
4	6245-DR-04	mecA+ Only	4761	13223
4	6245-DR-04	mecA+ Only	4868	12658
4	6245-DR-04	mecA+ Only	4783	16783
4	6245-DR-04	mecA+ Only	4171	14372
4	6245-DR-04	mecA+ Only	4472	16291
4	6245-DR-04	mecA+ Only	4731	16954
4	6245-DR-04	mecA+ Only	4336	14406
4	6245-DR-04	mecA+ Only	4644	17783
4	6245-DR-04	mecA+ Only	4318	14791
4	6245-DR-04	mecA+ Only	4302	14963
4	6245-DR-04	mecA+ Only	4334	14406
4	6245-DR-04	mecA+ Only	4496	14954
4	6245-DR-04	mecA+ Only	4772	14537
4	6245-DR-04	mecA+ Only	4399	18808
4	6245-DR-04	mecA+ Only	4541	15106
4	6245-DR-04	mecA+ Only	4196	14894
4	6245-DR-04	mecA+ Only	4303	13913
4	6245-DR-04	mecA+ Only	4076	12761
4	6245-DR-04	mecA+ Only	4161	9879
4	6245-DR-04	mecA+ Only	2630	5218
4	6245-DR-04	mecA+ Only	1355	5684
4	6245-DR-04	mecA+ Only	1243	6371
4	6245-DR-04	mecA+ Only	7198	5680
4	6245-DR-04	mecA+ Only	4357	13014
4	6245-DR-04	mecA+ Only	5130	14494
4	6245-DR-04	mecA+ Only	5154	18264
4	6245-DR-04	mecA+ Only	5059	18238
4	6245-DR-04	mecA+ Only	4896	13718
4	6245-DR-04	mecA+ Only	4754	15444
4	6245-DR-04	mecA+ Only	4808	15365
4	6245-DR-04	mecA+ Only	4741	14446
4	6245-DR-04	mecA+ Only	4897	14546
4	6245-DR-04	mecA+ Only	4893	17285
4	6245-DR-04	mecA+ Only	4838	17175
4	6245-DR-04	mecA+ Only	4788	13797
4	6245-DR-04	mecA+ Only	4303	18235
4	6245-DR-04	mecA+ Only	4436	16087
4	6245-DR-04	mecA+ Only	4446	14629
4	6245-DR-04	mecA+ Only	4231	16511
4	6245-DR-04	mecA+ Only	4369	13916
4	6245-DR-04	mecA+ Only	4312	13936
4	6245-DR-04	mecA+ Only	4388	18946
4	6245-DR-04	mecA+ Only	4444	18846
4	6245-DR-04	mecA+ Only	4469	15340
4	6245-DR-04	mecA+ Only	4474	16624
4	6245-DR-04	mecA+ Only	4345	14156
4	6245-DR-04	mecA+ Only	4447	13593
4	6245-DR-04	mecA+ Only	4249	19816
4	6245-DR-04	mecA+ Only	3914	15167
4	6245-DR-04	mecA+ Only	4136	15909
4	6245-DR-04	mecA+ Only	4310	13875
4	6245-DR-04	mecA+ Only	4340	15732
4	6245-DR-04	mecA+ Only	4822	17788
4	6245-DR-04	mecA+ Only	4239	15022
4	6245-DR-04	mecA+ Only	4074	15432
4	6245-DR-04	mecA- only	72286	1247
4	6245-DR-04	mecA- only	78125	1320
4	6245-DR-04	mecA- only	75059	1287
4	6245-DR-04	mecA- only	90424	1287
4	6245-DR-04	mecA- only	84152	1229
4	6245-DR-04	mecA- only	69693	1255
4	6245-DR-04	mecA- only	74354	1226
4	6245-DR-04	mecA- only	70878	1185
4	6245-DR-04	mecA- only	58713	1303
4	6245-DR-04	mecA- only	58948	1270
4	6245-DR-04	mecA- only	71900	1273
4	6245-DR-04	mecA- only	66183	1266
4	6245-DR-04	mecA- only	79835	1120
4	6245-DR-04	mecA- only	64627	1121
4	6245-DR-04	mecA- only	62901	1097
4	6245-DR-04	mecA- only	59620	1121
4	6245-DR-04	mecA- only	69807	1129
4	6245-DR-04	mecA- only	63308	1085
4	6245-DR-04	mecA- only	57679	1209
4	6245-DR-04	mecA- only	68902	1206
4	6245-DR-04	mecA- only	74494	1093
4	6245-DR-04	mecA- only	62654	1109
4	6245-DR-04	mecA- only	65851	1092
4	6245-DR-04	mecA- only	61356	1114
4	6245-DR-04	mecA- only	97269	1090
4	6245-DR-04	mecA- only	81654	1078
4	6245-DR-04	mecA- only	95146	1071
4	6245-DR-04	mecA- only	100869	1098
4	6245-DR-04	mecA- only	94178	1133
4	6245-DR-04	mecA- only	104229	1359
4	6245-DR-04	mecA- only	102631	992
4	6245-DR-04	mecA- only	124641	441
4	6245-DR-04	mecA- only	83944	1239
4	6245-DR-04	mecA- only	89643	1298
4	6245-DR-04	mecA- only	103566	1284
4	6245-DR-04	mecA- only	74234	1259
4	6245-DR-04	mecA- only	73099	1282
4	6245-DR-04	mecA- only	82199	1292
4	6245-DR-04	mecA- only	77687	1280
4	6245-DR-04	mecA- only	85633	1246
4	6245-DR-04	mecA- only	85079	1204
4	6245-DR-04	mecA- only	71873	1386
4	6245-DR-04	mecA- only	101737	1332
4	6245-DR-04	mecA- only	73407	1310
4	6245-DR-04	mecA- only	65990	1173
4	6245-DR-04	mecA- only	65303	1186
4	6245-DR-04	mecA- only	62523	1152
4	6245-DR-04	mecA- only	60494	1132
4	6245-DR-04	mecA- only	65079	1214
4	6245-DR-04	mecA- only	64825	1203
4	6245-DR-04	mecA- only	75650	1134
4	6245-DR-04	mecA- only	62046	1226
4	6245-DR-04	mecA- only	72901	1205
4	6245-DR-04	mecA- only	76371	1161
4	6245-DR-04	mecA- only	75323	1202
4	6245-DR-04	mecA- only	68573	1169
4	6245-DR-04	mecA- only	84825	1128
4	6245-DR-04	mecA- only	60372	1152
4	6245-DR-04	mecA- only	66271	1097
4	6245-DR-04	mecA- only	58993	1146
4	6245-DR-04	mecA- only	76130	1199
4	6245-DR-04	mecA- only	90991	1238
4	6245-DR-04	mecA- only	65573	1182
4	6245-DR-04	mecA- only	82656	1134
4	6245-DR-04	Non-fluorescent mecA-	3933	1196
4	6245-DR-04	Non-fluorescent mecA-	4201	1254
4	6245-DR-04	Non-fluorescent mecA-	4269	1271
4	6245-DR-04	Non-fluorescent mecA-	4222	1256
4	6245-DR-04	Non-fluorescent mecA-	3979	1196
4	6245-DR-04	Non-fluorescent mecA-	3952	1187
4	6245-DR-04	Non-fluorescent mecA-	4204	1229
4	6245-DR-04	Non-fluorescent mecA-	4208	1232
4	6245-DR-04	Non-fluorescent mecA-	3981	1202
4	6245-DR-04	Non-fluorescent mecA-	4151	1232
4	6245-DR-04	Non-fluorescent mecA-	3996	1203
4	6245-DR-04	Non-fluorescent mecA-	4011	1193
4	6245-DR-04	Non-fluorescent mecA-	3962	1161
4	6245-DR-04	Non-fluorescent mecA-	4044	1192
4	6245-DR-04	Non-fluorescent mecA-	3959	1151
4	6245-DR-04	Non-fluorescent mecA-	3905	1149
4	6245-DR-04	Non-fluorescent mecA-	3956	1143
4	6245-DR-04	Non-fluorescent mecA-	3798	1114
4	6245-DR-04	Non-fluorescent mecA-	3840	1119
4	6245-DR-04	Non-fluorescent mecA-	3925	1141
4	6245-DR-04	Non-fluorescent mecA-	3967	1172
4	6245-DR-04	Non-fluorescent mecA-	4089	1209
4	6245-DR-04	Non-fluorescent mecA-	4146	1209
4	6245-DR-04	Non-fluorescent mecA-	4190	1238
4	6245-DR-04	Non-fluorescent mecA-	3687	1094
4	6245-DR-04	Non-fluorescent mecA-	3683	1077
4	6245-DR-04	Non-fluorescent mecA-	3488	1062
4	6245-DR-04	Non-fluorescent mecA-	2534	788
4	6245-DR-04	Non-fluorescent mecA-	105	84
4	6245-DR-04	Non-fluorescent mecA-	95	84
4	6245-DR-04	Non-fluorescent mecA-	96	85
4	6245-DR-04	Non-fluorescent mecA-	88	80
4	6245-DR-04	Non-fluorescent mecA-	3887	1190
4	6245-DR-04	Non-fluorescent mecA-	4180	1268
4	6245-DR-04	Non-fluorescent mecA-	4337	1301
4	6245-DR-04	Non-fluorescent mecA-	4432	1349
4	6245-DR-04	Non-fluorescent mecA-	4233	1265
4	6245-DR-04	Non-fluorescent mecA-	4260	1278
4	6245-DR-04	Non-fluorescent mecA-	4039	1226
4	6245-DR-04	Non-fluorescent mecA-	4069	1225
4	6245-DR-04	Non-fluorescent mecA-	4207	1284
4	6245-DR-04	Non-fluorescent mecA-	4126	1223
4	6245-DR-04	Non-fluorescent mecA-	4204	1259
4	6245-DR-04	Non-fluorescent mecA-	4169	1254
4	6245-DR-04	Non-fluorescent mecA-	4021	1216
4	6245-DR-04	Non-fluorescent mecA-	4150	1224
4	6245-DR-04	Non-fluorescent mecA-	4081	1214
4	6245-DR-04	Non-fluorescent mecA-	4034	1235
4	6245-DR-04	Non-fluorescent mecA-	4124	1213
4	6245-DR-04	Non-fluorescent mecA-	3984	1187
4	6245-DR-04	Non-fluorescent mecA-	4066	1202
4	6245-DR-04	Non-fluorescent mecA-	4092	1194
4	6245-DR-04	Non-fluorescent mecA-	4095	1216
4	6245-DR-04	Non-fluorescent mecA-	4266	1249
4	6245-DR-04	Non-fluorescent mecA-	4133	1224
4	6245-DR-04	Non-fluorescent mecA-	4369	1264
4	6245-DR-04	Non-fluorescent mecA-	3455	1055
4	6245-DR-04	Non-fluorescent mecA-	3499	1068
4	6245-DR-04	Non-fluorescent mecA-	3469	1031
4	6245-DR-04	Non-fluorescent mecA-	1283	486
4	6245-DR-04	Non-fluorescent mecA-	6145	1838
4	6245-DR-04	Non-fluorescent mecA-	3655	1104
4	6245-DR-04	Non-fluorescent mecA-	3591	1091
4	6245-DR-04	Non-fluorescent mecA-	3228	992
4	6245-DR-04	No Treatment	19772	11355
4	6245-DR-04	No Treatment	14946	13286
4	6245-DR-04	No Treatment	17726	8220
4	6245-DR-04	No Treatment	11617	10833
4	6245-DR-04	No Treatment	23305	11007
4	6245-DR-04	No Treatment	16454	12218
4	6245-DR-04	No Treatment	38728	7706
4	6245-DR-04	No Treatment	12838	16115
4	6245-DR-04	No Treatment	21678	8722
4	6245-DR-04	No Treatment	15643	15557
4	6245-DR-04	No Treatment	27603	9543
4	6245-DR-04	No Treatment	33593	8972
4	6245-DR-04	No Treatment	38310	10356
4	6245-DR-04	No Treatment	46638	6827
4	6245-DR-04	No Treatment	28095	16632
4	6245-DR-04	No Treatment	51436	10302
4	6245-DR-04	No Treatment	18525	11493
4	6245-DR-04	No Treatment	38761	12486
4	6245-DR-04	No Treatment	30302	12537
4	6245-DR-04	No Treatment	42814	9384
4	6245-DR-04	No Treatment	36349	9452
4	6245-DR-04	No Treatment	39664	7797
4	6245-DR-04	6 uM Fox	4955	21164
4	6245-DR-04	6 uM Fox	4416	18583
4	6245-DR-04	6 uM Fox	4255	18243
4	6245-DR-04	6 uM Fox	4334	18816
4	6245-DR-04	6 uM Fox	4395	17289
4	6245-DR-04	6 uM Fox	4269	18194
4	6245-DR-04	6 uM Fox	4522	17668
4	6245-DR-04	6 uM Fox	4408	7577
4	6245-DR-04	6 uM Fox	4360	20302
4	6245-DR-04	6 uM Fox	4707	19019
4	6245-DR-04	6 uM Fox	4456	18124
4	6245-DR-04	6 uM Fox	5498	20701
4	6245-DR-04	6 uM Fox	4928	25336
4	6245-DR-04	6 uM Fox	4807	23784
4	6245-DR-04	6 uM Fox	5179	18913
4	6245-DR-04	6 uM Fox	5102	20355
4	6245-DR-04	6 uM Fox	5573	16250
4	6245-DR-04	6 uM Fox	5255	20899
4	6245-DR-04	6 uM Fox	5034	23660
4	6245-DR-04	6 uM Fox	5181	18717
4	6245-DR-04	6 uM Fox	4860	24201
4	6245-DR-04	6 uM Fox	5111	19297
4	6245-DR-04	150 uM Fox	6088	1640
4	6245-DR-04	150 uM Fox	5673	1537
4	6245-DR-04	150 uM Fox	5789	1556
4	6245-DR-04	150 uM Fox	5837	1593
4	6245-DR-04	150 uM Fox	5607	1516
4	6245-DR-04	150 uM Fox	5764	1565
4	6245-DR-04	150 uM Fox	6316	1714
4	6245-DR-04	150 uM Fox	5973	1634
4	6245-DR-04	150 uM Fox	5792	1579
4	6245-DR-04	150 uM Fox	5360	1467
4	6245-DR-04	150 uM Fox	6271	1719
4	6245-DR-04	150 uM Fox	6205	1719
4	6245-DR-04	150 uM Fox	5721	1584
4	6245-DR-04	150 uM Fox	5839	1617
4	6245-DR-04	150 uM Fox	5939	1624
4	6245-DR-04	150 uM Fox	6017	1649
4	6245-DR-04	150 uM Fox	6378	1755
4	6245-DR-04	150 uM Fox	6465	1766
4	6245-DR-04	150 uM Fox	6208	1685
4	6245-DR-04	150 uM Fox	5833	1568
5	6245-DR-05	mecA+ Only	4471	12364
5	6245-DR-05	mecA+ Only	5321	13368
5	6245-DR-05	mecA+ Only	4879	13993
5	6245-DR-05	mecA+ Only	5610	15272
5	6245-DR-05	mecA+ Only	4815	17584
5	6245-DR-05	mecA+ Only	4705	14402
5	6245-DR-05	mecA+ Only	4591	15426
5	6245-DR-05	mecA+ Only	5153	14080
5	6245-DR-05	mecA+ Only	4802	11775
5	6245-DR-05	mecA+ Only	4791	13725
5	6245-DR-05	mecA+ Only	4608	11197
5	6245-DR-05	mecA+ Only	5037	13572
5	6245-DR-05	mecA+ Only	4384	13650
5	6245-DR-05	mecA+ Only	4525	16678
5	6245-DR-05	mecA+ Only	4188	13250
5	6245-DR-05	mecA+ Only	4450	14434
5	6245-DR-05	mecA+ Only	4235	15131
5	6245-DR-05	mecA+ Only	4377	16483
5	6245-DR-05	mecA+ Only	4234	12861
5	6245-DR-05	mecA+ Only	4541	13919
5	6245-DR-05	mecA+ Only	4491	15095
5	6245-DR-05	mecA+ Only	4491	16151
5	6245-DR-05	mecA+ Only	4911	13874
5	6245-DR-05	mecA+ Only	4567	13199
5	6245-DR-05	mecA+ Only	4386	17096
5	6245-DR-05	mecA+ Only	4369	13614
5	6245-DR-05	mecA+ Only	4234	12587
5	6245-DR-05	mecA+ Only	4408	13072
5	6245-DR-05	mecA+ Only	5046	7003
5	6245-DR-05	mecA+ Only	4735	8521
5	6245-DR-05	mecA+ Only	4715	9001
5	6245-DR-05	mecA+ Only	4375	8177
5	6245-DR-05	mecA+ Only	4456	14835
5	6245-DR-05	mecA+ Only	4630	11433
5	6245-DR-05	mecA+ Only	4918	15033
5	6245-DR-05	mecA+ Only	5133	14933
5	6245-DR-05	mecA+ Only	4903	17148
5	6245-DR-05	mecA+ Only	4896	13760
5	6245-DR-05	mecA+ Only	4797	13164
5	6245-DR-05	mecA+ Only	5256	15445
5	6245-DR-05	mecA+ Only	4874	17466
5	6245-DR-05	mecA+ Only	4868	15796
5	6245-DR-05	mecA+ Only	4862	13344
5	6245-DR-05	mecA+ Only	4797	15057
5	6245-DR-05	mecA+ Only	4656	15695
5	6245-DR-05	mecA+ Only	5008	18092
5	6245-DR-05	mecA+ Only	4542	16725
5	6245-DR-05	mecA+ Only	4296	15043
5	6245-DR-05	mecA+ Only	4592	15252
5	6245-DR-05	mecA+ Only	4536	15259
5	6245-DR-05	mecA+ Only	4508	15223
5	6245-DR-05	mecA+ Only	4923	13667
5	6245-DR-05	mecA+ Only	4601	16379
5	6245-DR-05	mecA+ Only	4564	16470
5	6245-DR-05	mecA+ Only	4821	16414
5	6245-DR-05	mecA+ Only	4532	17108
5	6245-DR-05	mecA+ Only	4325	13964
5	6245-DR-05	mecA+ Only	4229	14276
5	6245-DR-05	mecA+ Only	4646	14820
5	6245-DR-05	mecA+ Only	4658	15799
5	6245-DR-05	mecA+ Only	4490	18632
5	6245-DR-05	mecA+ Only	4520	16916
5	6245-DR-05	mecA+ Only	4344	17484
5	6245-DR-05	mecA+ Only	3949	14337
5	6245-DR-05	mecA- only	81062	1225
5	6245-DR-05	mecA- only	81754	1242
5	6245-DR-05	mecA- only	67119	1248
5	6245-DR-05	mecA- only	70044	1295
5	6245-DR-05	mecA- only	66834	1268
5	6245-DR-05	mecA- only	65363	1207
5	6245-DR-05	mecA- only	64508	1206
5	6245-DR-05	mecA- only	56835	1202
5	6245-DR-05	mecA- only	62044	1257
5	6245-DR-05	mecA- only	65842	1257
5	6245-DR-05	mecA- only	95443	1245
5	6245-DR-05	mecA- only	74272	1238
5	6245-DR-05	mecA- only	56533	1175
5	6245-DR-05	mecA- only	71345	1126
5	6245-DR-05	mecA- only	57453	1222
5	6245-DR-05	mecA- only	49491	1106
5	6245-DR-05	mecA- only	68690	1184
5	6245-DR-05	mecA- only	55103	1120
5	6245-DR-05	mecA- only	53766	1097
5	6245-DR-05	mecA- only	62712	1164
5	6245-DR-05	mecA- only	56121	1198
5	6245-DR-05	mecA- only	57894	1171
5	6245-DR-05	mecA- only	57076	1119
5	6245-DR-05	mecA- only	61794	1192
5	6245-DR-05	mecA- only	53150	1144
5	6245-DR-05	mecA- only	88141	1094
5	6245-DR-05	mecA- only	76821	1116
5	6245-DR-05	mecA- only	99934	1099
5	6245-DR-05	mecA- only	84608	1216
5	6245-DR-05	mecA- only	98760	1188
5	6245-DR-05	mecA- only	89689	1182
5	6245-DR-05	mecA- only	98352	1118
5	6245-DR-05	mecA- only	71798	1206
5	6245-DR-05	mecA- only	77634	1291
5	6245-DR-05	mecA- only	72476	1248
5	6245-DR-05	mecA- only	79892	1262
5	6245-DR-05	mecA- only	72719	1311
5	6245-DR-05	mecA- only	83823	1277
5	6245-DR-05	mecA- only	64436	1246
5	6245-DR-05	mecA- only	86366	1231
5	6245-DR-05	mecA- only	101904	1214
5	6245-DR-05	mecA- only	63758	1346
5	6245-DR-05	mecA- only	72103	1354
5	6245-DR-05	mecA- only	68273	1298
5	6245-DR-05	mecA- only	63294	1218
5	6245-DR-05	mecA- only	71861	1199
5	6245-DR-05	mecA- only	66384	1175
5	6245-DR-05	mecA- only	68376	1169
5	6245-DR-05	mecA- only	58760	1160
5	6245-DR-05	mecA- only	60427	1305
5	6245-DR-05	mecA- only	98598	1205
5	6245-DR-05	mecA- only	61430	1173
5	6245-DR-05	mecA- only	61369	1185
5	6245-DR-05	mecA- only	70499	1178
5	6245-DR-05	mecA- only	79274	1138
5	6245-DR-05	mecA- only	70945	1194
5	6245-DR-05	mecA- only	63564	1106
5	6245-DR-05	mecA- only	77185	1068
5	6245-DR-05	mecA- only	71735	1082
5	6245-DR-05	mecA- only	67268	1075
5	6245-DR-05	mecA- only	70773	1171
5	6245-DR-05	mecA- only	82053	1149
5	6245-DR-05	mecA- only	70388	1208
5	6245-DR-05	mecA- only	69890	1138
5	6245-DR-05	Non-fluorescent mecA-	3860	1180
5	6245-DR-05	Non-fluorescent mecA-	4275	1276
5	6245-DR-05	Non-fluorescent mecA-	4342	1268
5	6245-DR-05	Non-fluorescent mecA-	4285	1263
5	6245-DR-05	Non-fluorescent mecA-	4188	1230
5	6245-DR-05	Non-fluorescent mecA-	4037	1186
5	6245-DR-05	Non-fluorescent mecA-	4104	1199
5	6245-DR-05	Non-fluorescent mecA-	4021	1187
5	6245-DR-05	Non-fluorescent mecA-	4224	1253
5	6245-DR-05	Non-fluorescent mecA-	4270	1234
5	6245-DR-05	Non-fluorescent mecA-	4152	1218
5	6245-DR-05	Non-fluorescent mecA-	4176	1232
5	6245-DR-05	Non-fluorescent mecA-	4078	1194
5	6245-DR-05	Non-fluorescent mecA-	4097	1193
5	6245-DR-05	Non-fluorescent mecA-	4182	1228
5	6245-DR-05	Non-fluorescent mecA-	4050	1182
5	6245-DR-05	Non-fluorescent mecA-	3952	1150
5	6245-DR-05	Non-fluorescent mecA-	4001	1163
5	6245-DR-05	Non-fluorescent mecA-	4061	1172
5	6245-DR-05	Non-fluorescent mecA-	4073	1186
5	6245-DR-05	Non-fluorescent mecA-	4187	1206
5	6245-DR-05	Non-fluorescent mecA-	4378	1256
5	6245-DR-05	Non-fluorescent mecA-	4218	1224
5	6245-DR-05	Non-fluorescent mecA-	4254	1218
5	6245-DR-05	Non-fluorescent mecA-	3867	1124
5	6245-DR-05	Non-fluorescent mecA-	3807	1119
5	6245-DR-05	Non-fluorescent mecA-	3779	1122
5	6245-DR-05	Non-fluorescent mecA-	2589	805
5	6245-DR-05	Non-fluorescent mecA-	4461	1318
5	6245-DR-05	Non-fluorescent mecA-	3524	1042
5	6245-DR-05	Non-fluorescent mecA-	3440	1011
5	6245-DR-05	Non-fluorescent mecA-	2953	910
5	6245-DR-05	Non-fluorescent mecA-	3865	1178
5	6245-DR-05	Non-fluorescent mecA-	4491	1324
5	6245-DR-05	Non-fluorescent mecA-	4287	1292
5	6245-DR-05	Non-fluorescent mecA-	4485	1335
5	6245-DR-05	Non-fluorescent mecA-	4375	1281
5	6245-DR-05	Non-fluorescent mecA-	4394	1286
5	6245-DR-05	Non-fluorescent mecA-	4088	1188
5	6245-DR-05	Non-fluorescent mecA-	4350	1282
5	6245-DR-05	Non-fluorescent mecA-	4204	1261
5	6245-DR-05	Non-fluorescent mecA-	4196	1249
5	6245-DR-05	Non-fluorescent mecA-	4276	1284
5	6245-DR-05	Non-fluorescent mecA-	4356	1286
5	6245-DR-05	Non-fluorescent mecA-	4104	1206
5	6245-DR-05	Non-fluorescent mecA-	4232	1239
5	6245-DR-05	Non-fluorescent mecA-	4177	1227
5	6245-DR-05	Non-fluorescent mecA-	4235	1238
5	6245-DR-05	Non-fluorescent mecA-	4058	1204
5	6245-DR-05	Non-fluorescent mecA-	4116	1203
5	6245-DR-05	Non-fluorescent mecA-	4178	1211
5	6245-DR-05	Non-fluorescent mecA-	4019	1184
5	6245-DR-05	Non-fluorescent mecA-	4292	1236
5	6245-DR-05	Non-fluorescent mecA-	4387	1255
5	6245-DR-05	Non-fluorescent mecA-	4196	1238
5	6245-DR-05	Non-fluorescent mecA-	4306	1231
5	6245-DR-05	Non-fluorescent mecA-	3731	1100
5	6245-DR-05	Non-fluorescent mecA-	3749	1115
5	6245-DR-05	Non-fluorescent mecA-	3676	1094
5	6245-DR-05	Non-fluorescent mecA-	1484	544
5	6245-DR-05	Non-fluorescent mecA-	6015	1812
5	6245-DR-05	Non-fluorescent mecA-	3951	1151
5	6245-DR-05	Non-fluorescent mecA-	3702	1097
5	6245-DR-05	Non-fluorescent mecA-	3228	995
5	6245-DR-05	No Treatment	26770	9015
5	6245-DR-05	No Treatment	32937	7404
5	6245-DR-05	No Treatment	28297	8336
5	6245-DR-05	No Treatment	53887	10025
5	6245-DR-05	No Treatment	40932	11463
5	6245-DR-05	No Treatment	34188	12644
5	6245-DR-05	No Treatment	20176	12045
5	6245-DR-05	No Treatment	19188	9807
5	6245-DR-05	No Treatment	13375	13591
5	6245-DR-05	No Treatment	17621	13347
5	6245-DR-05	No Treatment	18105	9967
5	6245-DR-05	No Treatment	21336	9257
5	6245-DR-05	No Treatment	16663	9128
5	6245-DR-05	No Treatment	35817	7263
5	6245-DR-05	No Treatment	34581	6999
5	6245-DR-05	No Treatment	25108	9592
5	6245-DR-05	No Treatment	32292	8808
5	6245-DR-05	No Treatment	23959	9766
5	6245-DR-05	No Treatment	27430	7668
5	6245-DR-05	No Treatment	35929	8621
5	6245-DR-05	No Treatment	26797	9499
5	6245-DR-05	No Treatment	25560	11098
5	6245-DR-05	6 uM Fox	4819	18108
5	6245-DR-05	6 uM Fox	4414	17359
5	6245-DR-05	6 uM Fox	4086	18862
5	6245-DR-05	6 uM Fox	4247	21906
5	6245-DR-05	6 uM Fox	4285	20747
5	6245-DR-05	6 uM Fox	4634	21958
5	6245-DR-05	6 uM Fox	5059	14729
5	6245-DR-05	6 uM Fox	4494	16775
5	6245-DR-05	6 uM Fox	4585	23350
5	6245-DR-05	6 uM Fox	4705	21618
5	6245-DR-05	6 uM Fox	4621	19327
5	6245-DR-05	6 uM Fox	5032	19194
5	6245-DR-05	6 uM Fox	4466	18095
5	6245-DR-05	6 uM Fox	4672	25432
5	6245-DR-05	6 uM Fox	4504	20032
5	6245-DR-05	6 uM Fox	5207	17785
5	6245-DR-05	6 uM Fox	5301	18799
5	6245-DR-05	6 uM Fox	4839	19797
5	6245-DR-05	6 uM Fox	4787	16393
5	6245-DR-05	6 uM Fox	4584	17567
5	6245-DR-05	6 uM Fox	4704	19382
5	6245-DR-05	6 uM Fox	4574	18482
5	6245-DR-05	150 uM Fox	5828	1589
5	6245-DR-05	150 uM Fox	5911	1617
5	6245-DR-05	150 uM Fox	5548	1490
5	6245-DR-05	150 uM Fox	5795	1583
5	6245-DR-05	150 uM Fox	5726	1547
5	6245-DR-05	150 uM Fox	5701	1548
5	6245-DR-05	150 uM Fox	6194	1667
5	6245-DR-05	150 uM Fox	6100	1647
5	6245-DR-05	150 uM Fox	5962	1615
5	6245-DR-05	150 uM Fox	5745	1504
5	6245-DR-05	150 uM Fox	5960	1622
5	6245-DR-05	150 uM Fox	5797	1576
5	6245-DR-05	150 uM Fox	5706	1560
5	6245-DR-05	150 uM Fox	5628	1540
5	6245-DR-05	150 uM Fox	5758	1607
5	6245-DR-05	150 uM Fox	5475	1535
5	6245-DR-05	150 uM Fox	5991	1619
5	6245-DR-05	150 uM Fox	6157	1683
5	6245-DR-05	150 uM Fox	4841	1318
5	6245-DR-05	150 uM Fox	5106	1401
6	6245-DR-06	mecA+ Only	4260	12377
6	6245-DR-06	mecA+ Only	4358	11284
6	6245-DR-06	mecA+ Only	4460	12106
6	6245-DR-06	mecA+ Only	4441	13282
6	6245-DR-06	mecA+ Only	4467	14238
6	6245-DR-06	mecA+ Only	4320	14189
6	6245-DR-06	mecA+ Only	4519	10755
6	6245-DR-06	mecA+ Only	4508	12256
6	6245-DR-06	mecA+ Only	4514	15111
6	6245-DR-06	mecA+ Only	4270	10858
6	6245-DR-06	mecA+ Only	4481	13101
6	6245-DR-06	mecA+ Only	4881	14867
6	6245-DR-06	mecA+ Only	4048	13344
6	6245-DR-06	mecA+ Only	3904	13129
6	6245-DR-06	mecA+ Only	4037	12762
6	6245-DR-06	mecA+ Only	4221	14638
6	6245-DR-06	mecA+ Only	4075	14141
6	6245-DR-06	mecA+ Only	4064	13356
6	6245-DR-06	mecA+ Only	3924	13515
6	6245-DR-06	mecA+ Only	4307	13931
6	6245-DR-06	mecA+ Only	4152	12818
6	6245-DR-06	mecA+ Only	4364	13633
6	6245-DR-06	mecA+ Only	4196	16519
6	6245-DR-06	mecA+ Only	4410	14773
6	6245-DR-06	mecA+ Only	4026	14736
6	6245-DR-06	mecA+ Only	3932	13278
6	6245-DR-06	mecA+ Only	3937	16952
6	6245-DR-06	mecA+ Only	3953	13882
6	6245-DR-06	mecA+ Only	4334	8428
6	6245-DR-06	mecA+ Only	1293	2594
6	6245-DR-06	mecA+ Only	4650	2565
6	6245-DR-06	mecA+ Only	2641	4802
6	6245-DR-06	mecA+ Only	4173	14207
6	6245-DR-06	mecA+ Only	4440	12305
6	6245-DR-06	mecA+ Only	4573	11805
6	6245-DR-06	mecA+ Only	4614	13368
6	6245-DR-06	mecA+ Only	4525	14212
6	6245-DR-06	mecA+ Only	4501	12430
6	6245-DR-06	mecA+ Only	4354	15994
6	6245-DR-06	mecA+ Only	4272	12023
6	6245-DR-06	mecA+ Only	4429	14128
6	6245-DR-06	mecA+ Only	4390	11332
6	6245-DR-06	mecA+ Only	4472	14868
6	6245-DR-06	mecA+ Only	4515	20393
6	6245-DR-06	mecA+ Only	4033	15462
6	6245-DR-06	mecA+ Only	4219	16145
6	6245-DR-06	mecA+ Only	4163	15258
6	6245-DR-06	mecA+ Only	4015	16333
6	6245-DR-06	mecA+ Only	4199	16638
6	6245-DR-06	mecA+ Only	4150	16916
6	6245-DR-06	mecA+ Only	4323	12178
6	6245-DR-06	mecA+ Only	3985	12990
6	6245-DR-06	mecA+ Only	4212	19478
6	6245-DR-06	mecA+ Only	4160	13577
6	6245-DR-06	mecA+ Only	4186	14587
6	6245-DR-06	mecA+ Only	4159	14321
6	6245-DR-06	mecA+ Only	3969	13743
6	6245-DR-06	mecA+ Only	3813	14660
6	6245-DR-06	mecA+ Only	3910	13519
6	6245-DR-06	mecA+ Only	3730	13910
6	6245-DR-06	mecA+ Only	4164	17339
6	6245-DR-06	mecA+ Only	3997	16721
6	6245-DR-06	mecA+ Only	3802	16028
6	6245-DR-06	mecA+ Only	3601	14890
6	6245-DR-06	mecA- only	86873	1162
6	6245-DR-06	mecA- only	74194	1207
6	6245-DR-06	mecA- only	70932	1221
6	6245-DR-06	mecA- only	76108	1227
6	6245-DR-06	mecA- only	65526	1191
6	6245-DR-06	mecA- only	58074	1216
6	6245-DR-06	mecA- only	76871	1158
6	6245-DR-06	mecA- only	68026	1141
6	6245-DR-06	mecA- only	69242	1208
6	6245-DR-06	mecA- only	57218	1199
6	6245-DR-06	mecA- only	56892	1204
6	6245-DR-06	mecA- only	54438	1172
6	6245-DR-06	mecA- only	70819	1064
6	6245-DR-06	mecA- only	57693	1073
6	6245-DR-06	mecA- only	70819	1068
6	6245-DR-06	mecA- only	60181	1129
6	6245-DR-06	mecA- only	55996	1051
6	6245-DR-06	mecA- only	59993	1050
6	6245-DR-06	mecA- only	64165	1057
6	6245-DR-06	mecA- only	69331	1085
6	6245-DR-06	mecA- only	73836	1054
6	6245-DR-06	mecA- only	58871	1095
6	6245-DR-06	mecA- only	46882	1082
6	6245-DR-06	mecA- only	56731	1095
6	6245-DR-06	mecA- only	99492	1050
6	6245-DR-06	mecA- only	97045	1062
6	6245-DR-06	mecA- only	81449	1044
6	6245-DR-06	mecA- only	99581	1076
6	6245-DR-06	mecA- only	102673	1115
6	6245-DR-06	mecA- only	96695	1118
6	6245-DR-06	mecA- only	10291	4240
6	6245-DR-06	mecA- only	20777	5847
6	6245-DR-06	mecA- only	93796	1203
6	6245-DR-06	mecA- only	69440	1264
6	6245-DR-06	mecA- only	75928	1252
6	6245-DR-06	mecA- only	84284	1201
6	6245-DR-06	mecA- only	67722	1269
6	6245-DR-06	mecA- only	68245	1228
6	6245-DR-06	mecA- only	70105	1200
6	6245-DR-06	mecA- only	65395	1215
6	6245-DR-06	mecA- only	88143	1149
6	6245-DR-06	mecA- only	66122	1328
6	6245-DR-06	mecA- only	76427	1287
6	6245-DR-06	mecA- only	74281	1284
6	6245-DR-06	mecA- only	69722	1111
6	6245-DR-06	mecA- only	62869	1172
6	6245-DR-06	mecA- only	68591	1122
6	6245-DR-06	mecA- only	70638	1112
6	6245-DR-06	mecA- only	68580	1133
6	6245-DR-06	mecA- only	63595	1178
6	6245-DR-06	mecA- only	62693	1174
6	6245-DR-06	mecA- only	67118	1225
6	6245-DR-06	mecA- only	66770	1141
6	6245-DR-06	mecA- only	59754	1142
6	6245-DR-06	mecA- only	72519	1146
6	6245-DR-06	mecA- only	61882	1095
6	6245-DR-06	mecA- only	68045	1034
6	6245-DR-06	mecA- only	68942	1062
6	6245-DR-06	mecA- only	60311	1003
6	6245-DR-06	mecA- only	70335	1061
6	6245-DR-06	mecA- only	60553	1145
6	6245-DR-06	mecA- only	71695	1153
6	6245-DR-06	mecA- only	43838	5513
6	6245-DR-06	mecA- only	69476	1094
6	6245-DR-06	Non-fluorescent mecA-	3652	1122
6	6245-DR-06	Non-fluorescent mecA-	3951	1185
6	6245-DR-06	Non-fluorescent mecA-	3876	1172
6	6245-DR-06	Non-fluorescent mecA-	4030	1189
6	6245-DR-06	Non-fluorescent mecA-	3866	1141
6	6245-DR-06	Non-fluorescent mecA-	3686	1093
6	6245-DR-06	Non-fluorescent mecA-	3644	1090
6	6245-DR-06	Non-fluorescent mecA-	3565	1087
6	6245-DR-06	Non-fluorescent mecA-	3833	1135
6	6245-DR-06	Non-fluorescent mecA-	3816	1154
6	6245-DR-06	Non-fluorescent mecA-	3667	1095
6	6245-DR-06	Non-fluorescent mecA-	3742	1134
6	6245-DR-06	Non-fluorescent mecA-	3671	1092
6	6245-DR-06	Non-fluorescent mecA-	3727	1116
6	6245-DR-06	Non-fluorescent mecA-	3769	1125
6	6245-DR-06	Non-fluorescent mecA-	3667	1098
6	6245-DR-06	Non-fluorescent mecA-	3650	1071
6	6245-DR-06	Non-fluorescent mecA-	3622	1050
6	6245-DR-06	Non-fluorescent mecA-	3606	1065
6	6245-DR-06	Non-fluorescent mecA-	3598	1073
6	6245-DR-06	Non-fluorescent mecA-	3862	1125
6	6245-DR-06	Non-fluorescent mecA-	3892	1135
6	6245-DR-06	Non-fluorescent mecA-	3791	1114
6	6245-DR-06	Non-fluorescent mecA-	3894	1150
6	6245-DR-06	Non-fluorescent mecA-	3601	1056
6	6245-DR-06	Non-fluorescent mecA-	3347	1018
6	6245-DR-06	Non-fluorescent mecA-	3465	1042
6	6245-DR-06	Non-fluorescent mecA-	2524	780
6	6245-DR-06	Non-fluorescent mecA-	2826	1214
6	6245-DR-06	Non-fluorescent mecA-	292	167
6	6245-DR-06	Non-fluorescent mecA-	130	97
6	6245-DR-06	Non-fluorescent mecA-	321	6803
6	6245-DR-06	Non-fluorescent mecA-	3664	1145
6	6245-DR-06	Non-fluorescent mecA-	4055	1235
6	6245-DR-06	Non-fluorescent mecA-	4137	1230
6	6245-DR-06	Non-fluorescent mecA-	4134	1230
6	6245-DR-06	Non-fluorescent mecA-	3944	1177
6	6245-DR-06	Non-fluorescent mecA-	3957	1195
6	6245-DR-06	Non-fluorescent mecA-	3726	1109
6	6245-DR-06	Non-fluorescent mecA-	3714	1119
6	6245-DR-06	Non-fluorescent mecA-	3992	1185
6	6245-DR-06	Non-fluorescent mecA-	3874	1183
6	6245-DR-06	Non-fluorescent mecA-	3932	1190
6	6245-DR-06	Non-fluorescent mecA-	3853	1174
6	6245-DR-06	Non-fluorescent mecA-	3676	1090
6	6245-DR-06	Non-fluorescent mecA-	3919	1171
6	6245-DR-06	Non-fluorescent mecA-	3850	1143
6	6245-DR-06	Non-fluorescent mecA-	3854	1143
6	6245-DR-06	Non-fluorescent mecA-	3761	1130
6	6245-DR-06	Non-fluorescent mecA-	3719	1107
6	6245-DR-06	Non-fluorescent mecA-	3683	1109
6	6245-DR-06	Non-fluorescent mecA-	3739	1113
6	6245-DR-06	Non-fluorescent mecA-	3856	1145
6	6245-DR-06	Non-fluorescent mecA-	3916	1158
6	6245-DR-06	Non-fluorescent mecA-	3857	1132
6	6245-DR-06	Non-fluorescent mecA-	3898	1138
6	6245-DR-06	Non-fluorescent mecA-	3411	1020
6	6245-DR-06	Non-fluorescent mecA-	3032	914
6	6245-DR-06	Non-fluorescent mecA-	3402	1044
6	6245-DR-06	Non-fluorescent mecA-	3429	1046
6	6245-DR-06	Non-fluorescent mecA-	3478	1040
6	6245-DR-06	Non-fluorescent mecA-	3444	1029
6	6245-DR-06	Non-fluorescent mecA-	3327	1017
6	6245-DR-06	Non-fluorescent mecA-	3043	947
6	6245-DR-06	No Treatment	30823	9108
6	6245-DR-06	No Treatment	30298	7339
6	6245-DR-06	No Treatment	30259	7152
6	6245-DR-06	No Treatment	40373	9345
6	6245-DR-06	No Treatment	26796	7096
6	6245-DR-06	No Treatment	24406	9106
6	6245-DR-06	No Treatment	9961	10573
6	6245-DR-06	No Treatment	13466	10055
6	6245-DR-06	No Treatment	40490	5936
6	6245-DR-06	No Treatment	16154	10085
6	6245-DR-06	No Treatment	16204	14228
6	6245-DR-06	No Treatment	31281	8605
6	6245-DR-06	No Treatment	34264	7262
6	6245-DR-06	No Treatment	20323	10384
6	6245-DR-06	No Treatment	37562	8862
6	6245-DR-06	No Treatment	37821	8089
6	6245-DR-06	No Treatment	10524	12221
6	6245-DR-06	No Treatment	19561	9929
6	6245-DR-06	No Treatment	34571	7308
6	6245-DR-06	No Treatment	20753	8132
6	6245-DR-06	No Treatment	38150	9750
6	6245-DR-06	No Treatment	21460	9214
6	6245-DR-06	6 uM Fox	4399	17538
6	6245-DR-06	6 uM Fox	3983	14582
6	6245-DR-06	6 uM Fox	3844	16816
6	6245-DR-06	6 uM Fox	4287	19336
6	6245-DR-06	6 uM Fox	3883	20443
6	6245-DR-06	6 uM Fox	4139	17277
6	6245-DR-06	6 uM Fox	4162	17554
6	6245-DR-06	6 uM Fox	4013	14374
6	6245-DR-06	6 uM Fox	4042	15929
6	6245-DR-06	6 uM Fox	4225	16939
6	6245-DR-06	6 uM Fox	4116	19062
6	6245-DR-06	6 uM Fox	4321	19102
6	6245-DR-06	6 uM Fox	4091	22780
6	6245-DR-06	6 uM Fox	4022	22354
6	6245-DR-06	6 uM Fox	4172	20596
6	6245-DR-06	6 uM Fox	4091	23178
6	6245-DR-06	6 uM Fox	4250	17283
6	6245-DR-06	6 uM Fox	4150	15873
6	6245-DR-06	6 uM Fox	4101	15196
6	6245-DR-06	6 uM Fox	4191	17096
6	6245-DR-06	6 uM Fox	4430	22257
6	6245-DR-06	6 uM Fox	4154	14720
6	6245-DR-06	150 uM Fox	5420	1489
6	6245-DR-06	150 uM Fox	5139	1402
6	6245-DR-06	150 uM Fox	5235	1435
6	6245-DR-06	150 uM Fox	5077	1404
6	6245-DR-06	150 uM Fox	5158	1425
6	6245-DR-06	150 uM Fox	5179	1420
6	6245-DR-06	150 uM Fox	5522	1509
6	6245-DR-06	150 uM Fox	5430	1511
6	6245-DR-06	150 uM Fox	5304	1463
6	6245-DR-06	150 uM Fox	5402	1503
6	6245-DR-06	150 uM Fox	5434	1489
6	6245-DR-06	150 uM Fox	5240	1446
6	6245-DR-06	150 uM Fox	5274	1450
6	6245-DR-06	150 uM Fox	5073	1402
6	6245-DR-06	150 uM Fox	4947	1348
6	6245-DR-06	150 uM Fox	5133	1420
6	6245-DR-06	150 uM Fox	5554	1529
6	6245-DR-06	150 uM Fox	5509	1504
6	6245-DR-06	150 uM Fox	5196	1412
6	6245-DR-06	150 uM Fox	4660	1294
7	6245-DR-Dye-01	mecA+ Only	68168	1303
7	6245-DR-Dye-01	mecA+ Only	63408	1284
7	6245-DR-Dye-01	mecA+ Only	70923	1353
7	6245-DR-Dye-01	mecA+ Only	67372	1423
7	6245-DR-Dye-01	mecA+ Only	67850	1330
7	6245-DR-Dye-01	mecA+ Only	70772	1285
7	6245-DR-Dye-01	mecA+ Only	64896	1271
7	6245-DR-Dye-01	mecA+ Only	72699	1332
7	6245-DR-Dye-01	mecA+ Only	65151	1333
7	6245-DR-Dye-01	mecA+ Only	64571	1318
7	6245-DR-Dye-01	mecA+ Only	60486	1311
7	6245-DR-Dye-01	mecA+ Only	77563	1378
7	6245-DR-Dye-01	mecA+ Only	69726	1203
7	6245-DR-Dye-01	mecA+ Only	69294	1200
7	6245-DR-Dye-01	mecA+ Only	66539	1207
7	6245-DR-Dye-01	mecA+ Only	73200	1190
7	6245-DR-Dye-01	mecA+ Only	66138	1188
7	6245-DR-Dye-01	mecA+ Only	71380	1228
7	6245-DR-Dye-01	mecA+ Only	65984	1199
7	6245-DR-Dye-01	mecA+ Only	63207	1223
7	6245-DR-Dye-01	mecA+ Only	73052	1332
7	6245-DR-Dye-01	mecA+ Only	70159	1228
7	6245-DR-Dye-01	mecA+ Only	63282	1238
7	6245-DR-Dye-01	mecA+ Only	71617	1256
7	6245-DR-Dye-01	mecA+ Only	60605	1157
7	6245-DR-Dye-01	mecA+ Only	67208	1155
7	6245-DR-Dye-01	mecA+ Only	69472	1167
7	6245-DR-Dye-01	mecA+ Only	43471	1125
7	6245-DR-Dye-01	mecA+ Only	26082	2291
7	6245-DR-Dye-01	mecA+ Only	20760	2204
7	6245-DR-Dye-01	mecA+ Only	25173	2262
7	6245-DR-Dye-01	mecA+ Only	24383	2196
7	6245-DR-Dye-01	mecA+ Only	70745	1280
7	6245-DR-Dye-01	mecA+ Only	75771	1460
7	6245-DR-Dye-01	mecA+ Only	75138	1460
7	6245-DR-Dye-01	mecA+ Only	72624	1417
7	6245-DR-Dye-01	mecA+ Only	75651	1449
7	6245-DR-Dye-01	mecA+ Only	74702	1410
7	6245-DR-Dye-01	mecA+ Only	73163	1321
7	6245-DR-Dye-01	mecA+ Only	79097	1249
7	6245-DR-Dye-01	mecA+ Only	71070	1392
7	6245-DR-Dye-01	mecA+ Only	72628	1348
7	6245-DR-Dye-01	mecA+ Only	69665	1357
7	6245-DR-Dye-01	mecA+ Only	77963	1312
7	6245-DR-Dye-01	mecA+ Only	79556	1216
7	6245-DR-Dye-01	mecA+ Only	86452	1359
7	6245-DR-Dye-01	mecA+ Only	78680	1201
7	6245-DR-Dye-01	mecA+ Only	75142	1231
7	6245-DR-Dye-01	mecA+ Only	72553	1206
7	6245-DR-Dye-01	mecA+ Only	73092	1226
7	6245-DR-Dye-01	mecA+ Only	79114	1204
7	6245-DR-Dye-01	mecA+ Only	68273	1238
7	6245-DR-Dye-01	mecA+ Only	75464	1252
7	6245-DR-Dye-01	mecA+ Only	81655	1266
7	6245-DR-Dye-01	mecA+ Only	83719	1314
7	6245-DR-Dye-01	mecA+ Only	68532	1318
7	6245-DR-Dye-01	mecA+ Only	73626	1152
7	6245-DR-Dye-01	mecA+ Only	83240	1182
7	6245-DR-Dye-01	mecA+ Only	75099	1170
7	6245-DR-Dye-01	mecA+ Only	76475	1180
7	6245-DR-Dye-01	mecA+ Only	47826	1341
7	6245-DR-Dye-01	mecA+ Only	61138	1315
7	6245-DR-Dye-01	mecA+ Only	56421	1299
7	6245-DR-Dye-01	mecA+ Only	70023	1109
7	6245-DR-Dye-01	mecA- only	4594	27107
7	6245-DR-Dye-01	mecA- only	4615	30380
7	6245-DR-Dye-01	mecA- only	4497	24574
7	6245-DR-Dye-01	mecA- only	4099	30227
7	6245-DR-Dye-01	mecA- only	4458	25277
7	6245-DR-Dye-01	mecA- only	4485	20430
7	6245-DR-Dye-01	mecA- only	4275	21828
7	6245-DR-Dye-01	mecA- only	4266	21073
7	6245-DR-Dye-01	mecA- only	4519	20229
7	6245-DR-Dye-01	mecA- only	4520	24936
7	6245-DR-Dye-01	mecA- only	4479	26310
7	6245-DR-Dye-01	mecA- only	4430	21096
7	6245-DR-Dye-01	mecA- only	3978	20592
7	6245-DR-Dye-01	mecA- only	3786	18733
7	6245-DR-Dye-01	mecA- only	3958	23982
7	6245-DR-Dye-01	mecA- only	3908	19612
7	6245-DR-Dye-01	mecA- only	4110	25611
7	6245-DR-Dye-01	mecA- only	3956	23935
7	6245-DR-Dye-01	mecA- only	4016	21365
7	6245-DR-Dye-01	mecA- only	4209	23435
7	6245-DR-Dye-01	mecA- only	3910	18452
7	6245-DR-Dye-01	mecA- only	4059	19615
7	6245-DR-Dye-01	mecA- only	4124	20165
7	6245-DR-Dye-01	mecA- only	4219	16606
7	6245-DR-Dye-01	mecA- only	3978	30144
7	6245-DR-Dye-01	mecA- only	4057	24701
7	6245-DR-Dye-01	mecA- only	3903	23378
7	6245-DR-Dye-01	mecA- only	3985	17893
7	6245-DR-Dye-01	mecA- only	4368	39077
7	6245-DR-Dye-01	mecA- only	4464	37040
7	6245-DR-Dye-01	mecA- only	4322	42395
7	6245-DR-Dye-01	mecA- only	4231	46458
7	6245-DR-Dye-01	mecA- only	4267	26882
7	6245-DR-Dye-01	mecA- only	4733	34168
7	6245-DR-Dye-01	mecA- only	4705	24564
7	6245-DR-Dye-01	mecA- only	4787	25402
7	6245-DR-Dye-01	mecA- only	4428	44253
7	6245-DR-Dye-01	mecA- only	4480	35166
7	6245-DR-Dye-01	mecA- only	4512	20999
7	6245-DR-Dye-01	mecA- only	4416	27201
7	6245-DR-Dye-01	mecA- only	4324	24496
7	6245-DR-Dye-01	mecA- only	4243	22458
7	6245-DR-Dye-01	mecA- only	4499	21775
7	6245-DR-Dye-01	mecA- only	4743	29393
7	6245-DR-Dye-01	mecA- only	3783	23918
7	6245-DR-Dye-01	mecA- only	3908	21363
7	6245-DR-Dye-01	mecA- only	3794	19940
7	6245-DR-Dye-01	mecA- only	4137	23088
7	6245-DR-Dye-01	mecA- only	3854	20521
7	6245-DR-Dye-01	mecA- only	4001	26606
7	6245-DR-Dye-01	mecA- only	3891	22034
7	6245-DR-Dye-01	mecA- only	3961	27877
7	6245-DR-Dye-01	mecA- only	3950	22990
7	6245-DR-Dye-01	mecA- only	3880	24821
7	6245-DR-Dye-01	mecA- only	3862	21484
7	6245-DR-Dye-01	mecA- only	3844	27285
7	6245-DR-Dye-01	mecA- only	3626	28551
7	6245-DR-Dye-01	mecA- only	3604	30242
7	6245-DR-Dye-01	mecA- only	7195	23400
7	6245-DR-Dye-01	mecA- only	3885	36972
7	6245-DR-Dye-01	mecA- only	4119	29172
7	6245-DR-Dye-01	mecA- only	4058	30469
7	6245-DR-Dye-01	mecA- only	4064	38980
7	6245-DR-Dye-01	mecA- only	3786	30706
7	6245-DR-Dye-01	Non-fluorescent mecA-	3883	1201
7	6245-DR-Dye-01	Non-fluorescent mecA-	4283	1268
7	6245-DR-Dye-01	Non-fluorescent mecA-	4206	1260
7	6245-DR-Dye-01	Non-fluorescent mecA-	4163	1254
7	6245-DR-Dye-01	Non-fluorescent mecA-	4103	1220
7	6245-DR-Dye-01	Non-fluorescent mecA-	4108	1218
7	6245-DR-Dye-01	Non-fluorescent mecA-	4002	1219
7	6245-DR-Dye-01	Non-fluorescent mecA-	3928	1187
7	6245-DR-Dye-01	Non-fluorescent mecA-	4015	1205
7	6245-DR-Dye-01	Non-fluorescent mecA-	3917	1176
7	6245-DR-Dye-01	Non-fluorescent mecA-	4038	1194
7	6245-DR-Dye-01	Non-fluorescent mecA-	3968	1210
7	6245-DR-Dye-01	Non-fluorescent mecA-	4040	1177
7	6245-DR-Dye-01	Non-fluorescent mecA-	4019	1190
7	6245-DR-Dye-01	Non-fluorescent mecA-	3920	1178
7	6245-DR-Dye-01	Non-fluorescent mecA-	4044	1190
7	6245-DR-Dye-01	Non-fluorescent mecA-	3909	1170
7	6245-DR-Dye-01	Non-fluorescent mecA-	3931	1161
7	6245-DR-Dye-01	Non-fluorescent mecA-	3863	1152
7	6245-DR-Dye-01	Non-fluorescent mecA-	4075	1191
7	6245-DR-Dye-01	Non-fluorescent mecA-	4133	1211
7	6245-DR-Dye-01	Non-fluorescent mecA-	4260	1241
7	6245-DR-Dye-01	Non-fluorescent mecA-	4093	1194
7	6245-DR-Dye-01	Non-fluorescent mecA-	4141	1214
7	6245-DR-Dye-01	Non-fluorescent mecA-	3489	1071
7	6245-DR-Dye-01	Non-fluorescent mecA-	3853	1141
7	6245-DR-Dye-01	Non-fluorescent mecA-	3674	1118
7	6245-DR-Dye-01	Non-fluorescent mecA-	3016	904
7	6245-DR-Dye-01	Non-fluorescent mecA-	807	361
7	6245-DR-Dye-01	Non-fluorescent mecA-	237	135
7	6245-DR-Dye-01	Non-fluorescent mecA-	362	204
7	6245-DR-Dye-01	Non-fluorescent mecA-	244	140
7	6245-DR-Dye-01	Non-fluorescent mecA-	3740	1151
7	6245-DR-Dye-01	Non-fluorescent mecA-	4296	1298
7	6245-DR-Dye-01	Non-fluorescent mecA-	4359	1309
7	6245-DR-Dye-01	Non-fluorescent mecA-	4414	1341
7	6245-DR-Dye-01	Non-fluorescent mecA-	4096	1249
7	6245-DR-Dye-01	Non-fluorescent mecA-	4166	1262
7	6245-DR-Dye-01	Non-fluorescent mecA-	4051	1212
7	6245-DR-Dye-01	Non-fluorescent mecA-	3890	1169
7	6245-DR-Dye-01	Non-fluorescent mecA-	4087	1253
7	6245-DR-Dye-01	Non-fluorescent mecA-	3971	1211
7	6245-DR-Dye-01	Non-fluorescent mecA-	4163	1267
7	6245-DR-Dye-01	Non-fluorescent mecA-	4111	1230
7	6245-DR-Dye-01	Non-fluorescent mecA-	3821	1128
7	6245-DR-Dye-01	Non-fluorescent mecA-	3902	1177
7	6245-DR-Dye-01	Non-fluorescent mecA-	3968	1181
7	6245-DR-Dye-01	Non-fluorescent mecA-	3924	1194
7	6245-DR-Dye-01	Non-fluorescent mecA-	3795	1132
7	6245-DR-Dye-01	Non-fluorescent mecA-	3915	1172
7	6245-DR-Dye-01	Non-fluorescent mecA-	3960	1182
7	6245-DR-Dye-01	Non-fluorescent mecA-	3679	1093
7	6245-DR-Dye-01	Non-fluorescent mecA-	4020	1188
7	6245-DR-Dye-01	Non-fluorescent mecA-	3860	1164
7	6245-DR-Dye-01	Non-fluorescent mecA-	4230	1241
7	6245-DR-Dye-01	Non-fluorescent mecA-	3932	1171
7	6245-DR-Dye-01	Non-fluorescent mecA-	3379	1010
7	6245-DR-Dye-01	Non-fluorescent mecA-	3772	1164
7	6245-DR-Dye-01	Non-fluorescent mecA-	3366	1024
7	6245-DR-Dye-01	Non-fluorescent mecA-	1905	639
7	6245-DR-Dye-01	Non-fluorescent mecA-	5295	1608
7	6245-DR-Dye-01	Non-fluorescent mecA-	3583	1073
7	6245-DR-Dye-01	Non-fluorescent mecA-	3402	1046
7	6245-DR-Dye-01	Non-fluorescent mecA-	3036	957
7	6245-DR-Dye-01	No Treatment	44677	10587
7	6245-DR-Dye-01	No Treatment	46231	9845
7	6245-DR-Dye-01	No Treatment	54425	11824
7	6245-DR-Dye-01	No Treatment	44391	13632
7	6245-DR-Dye-01	No Treatment	46894	13391
7	6245-DR-Dye-01	No Treatment	42665	11773
7	6245-DR-Dye-01	No Treatment	33458	17343
7	6245-DR-Dye-01	No Treatment	56677	9218
7	6245-DR-Dye-01	No Treatment	40929	11887
7	6245-DR-Dye-01	No Treatment	37623	12226
7	6245-DR-Dye-01	No Treatment	51534	12293
7	6245-DR-Dye-01	No Treatment	45640	12448
7	6245-DR-Dye-01	No Treatment	41616	11387
7	6245-DR-Dye-01	No Treatment	71112	5981
7	6245-DR-Dye-01	No Treatment	47515	15136
7	6245-DR-Dye-01	No Treatment	55905	11034
7	6245-DR-Dye-01	No Treatment	76809	8721
7	6245-DR-Dye-01	No Treatment	65261	9335
7	6245-DR-Dye-01	No Treatment	38292	12701
7	6245-DR-Dye-01	No Treatment	51199	11354
7	6245-DR-Dye-01	No Treatment	54845	12316
7	6245-DR-Dye-01	No Treatment	51281	13437
7	6245-DR-Dye-01	6 uM Fox	66565	1321
7	6245-DR-Dye-01	6 uM Fox	65274	1311
7	6245-DR-Dye-01	6 uM Fox	68564	1220
7	6245-DR-Dye-01	6 uM Fox	75248	1236
7	6245-DR-Dye-01	6 uM Fox	71390	1188
7	6245-DR-Dye-01	6 uM Fox	66050	1282
7	6245-DR-Dye-01	6 uM Fox	74581	1266
7	6245-DR-Dye-01	6 uM Fox	66998	1207
7	6245-DR-Dye-01	6 uM Fox	63044	1231
7	6245-DR-Dye-01	6 uM Fox	85600	1395
7	6245-DR-Dye-01	6 uM Fox	81951	1257
7	6245-DR-Dye-01	6 uM Fox	75857	1542
7	6245-DR-Dye-01	6 uM Fox	75394	1394
7	6245-DR-Dye-01	6 uM Fox	84155	1376
7	6245-DR-Dye-01	6 uM Fox	77372	1379
7	6245-DR-Dye-01	6 uM Fox	81921	1560
7	6245-DR-Dye-01	6 uM Fox	72423	1374
7	6245-DR-Dye-01	6 uM Fox	76378	1425
7	6245-DR-Dye-01	6 uM Fox	72041	1350
7	6245-DR-Dye-01	6 uM Fox	74479	1420
7	6245-DR-Dye-01	6 uM Fox	87018	1566
7	6245-DR-Dye-01	6 uM Fox	73797	1434
7	6245-DR-Dye-01	150 uM Fox	5849	1622
7	6245-DR-Dye-01	150 uM Fox	5766	1583
7	6245-DR-Dye-01	150 uM Fox	5776	1581
7	6245-DR-Dye-01	150 uM Fox	4696	1315
7	6245-DR-Dye-01	150 uM Fox	5650	1559
7	6245-DR-Dye-01	150 uM Fox	5828	1586
7	6245-DR-Dye-01	150 uM Fox	6197	1700
7	6245-DR-Dye-01	150 uM Fox	6361	1740
7	6245-DR-Dye-01	150 uM Fox	5808	1612
7	6245-DR-Dye-01	150 uM Fox	5711	1525
7	6245-DR-Dye-01	150 uM Fox	6164	1710
7	6245-DR-Dye-01	150 uM Fox	5984	1670
7	6245-DR-Dye-01	150 uM Fox	6008	1660
7	6245-DR-Dye-01	150 uM Fox	5901	1638
7	6245-DR-Dye-01	150 uM Fox	5952	1652
7	6245-DR-Dye-01	150 uM Fox	5771	1594
7	6245-DR-Dye-01	150 uM Fox	6355	1738
7	6245-DR-Dye-01	150 uM Fox	6401	1754
7	6245-DR-Dye-01	150 uM Fox	6066	1685
7	6245-DR-Dye-01	150 uM Fox	5382	1518
8	6245-DR-Dye-02	mecA+ Only	61357	1306
8	6245-DR-Dye-02	mecA+ Only	74136	1403
8	6245-DR-Dye-02	mecA+ Only	66481	1430
8	6245-DR-Dye-02	mecA+ Only	72861	1465
8	6245-DR-Dye-02	mecA+ Only	68706	1369
8	6245-DR-Dye-02	mecA+ Only	67114	1323
8	6245-DR-Dye-02	mecA+ Only	66106	1354
8	6245-DR-Dye-02	mecA+ Only	72028	1337
8	6245-DR-Dye-02	mecA+ Only	65859	1367
8	6245-DR-Dye-02	mecA+ Only	73164	1269
8	6245-DR-Dye-02	mecA+ Only	66139	1306
8	6245-DR-Dye-02	mecA+ Only	70440	1355
8	6245-DR-Dye-02	mecA+ Only	66351	1231
8	6245-DR-Dye-02	mecA+ Only	69526	1247
8	6245-DR-Dye-02	mecA+ Only	61310	1208
8	6245-DR-Dye-02	mecA+ Only	72343	1276
8	6245-DR-Dye-02	mecA+ Only	69015	1194
8	6245-DR-Dye-02	mecA+ Only	62522	1227
8	6245-DR-Dye-02	mecA+ Only	65672	1295
8	6245-DR-Dye-02	mecA+ Only	73336	1305
8	6245-DR-Dye-02	mecA+ Only	73891	1224
8	6245-DR-Dye-02	mecA+ Only	72089	1225
8	6245-DR-Dye-02	mecA+ Only	71579	1250
8	6245-DR-Dye-02	mecA+ Only	65414	1195
8	6245-DR-Dye-02	mecA+ Only	58101	1177
8	6245-DR-Dye-02	mecA+ Only	70474	1153
8	6245-DR-Dye-02	mecA+ Only	62067	1165
8	6245-DR-Dye-02	mecA+ Only	50466	1229
8	6245-DR-Dye-02	mecA+ Only	24166	2300
8	6245-DR-Dye-02	mecA+ Only	24017	2247
8	6245-DR-Dye-02	mecA+ Only	24657	2249
8	6245-DR-Dye-02	mecA+ Only	36208	1487
8	6245-DR-Dye-02	mecA+ Only	74223	1299
8	6245-DR-Dye-02	mecA+ Only	74180	1386
8	6245-DR-Dye-02	mecA+ Only	81028	1446
8	6245-DR-Dye-02	mecA+ Only	74518	1484
8	6245-DR-Dye-02	mecA+ Only	73547	1529
8	6245-DR-Dye-02	mecA+ Only	85872	1408
8	6245-DR-Dye-02	mecA+ Only	76575	1365
8	6245-DR-Dye-02	mecA+ Only	70150	1369
8	6245-DR-Dye-02	mecA+ Only	70457	1356
8	6245-DR-Dye-02	mecA+ Only	69923	1342
8	6245-DR-Dye-02	mecA+ Only	75807	1388
8	6245-DR-Dye-02	mecA+ Only	69368	1386
8	6245-DR-Dye-02	mecA+ Only	75165	1280
8	6245-DR-Dye-02	mecA+ Only	83221	1251
8	6245-DR-Dye-02	mecA+ Only	72314	1276
8	6245-DR-Dye-02	mecA+ Only	71804	1215
8	6245-DR-Dye-02	mecA+ Only	71222	1281
8	6245-DR-Dye-02	mecA+ Only	71073	1258
8	6245-DR-Dye-02	mecA+ Only	66117	1242
8	6245-DR-Dye-02	mecA+ Only	76063	1233
8	6245-DR-Dye-02	mecA+ Only	76073	1261
8	6245-DR-Dye-02	mecA+ Only	71637	1339
8	6245-DR-Dye-02	mecA+ Only	69785	1242
8	6245-DR-Dye-02	mecA+ Only	73472	1348
8	6245-DR-Dye-02	mecA+ Only	68141	1162
8	6245-DR-Dye-02	mecA+ Only	71428	1134
8	6245-DR-Dye-02	mecA+ Only	84996	1272
8	6245-DR-Dye-02	mecA+ Only	80202	1160
8	6245-DR-Dye-02	mecA+ Only	57012	1332
8	6245-DR-Dye-02	mecA+ Only	65856	1333
8	6245-DR-Dye-02	mecA+ Only	72484	1311
8	6245-DR-Dye-02	mecA+ Only	72624	1158
8	6245-DR-Dye-02	mecA- only	4470	31353
8	6245-DR-Dye-02	mecA- only	4653	25111
8	6245-DR-Dye-02	mecA- only	4644	19964
8	6245-DR-Dye-02	mecA- only	4812	26844
8	6245-DR-Dye-02	mecA- only	4618	21038
8	6245-DR-Dye-02	mecA- only	4646	32523
8	6245-DR-Dye-02	mecA- only	4410	26236
8	6245-DR-Dye-02	mecA- only	4438	22668
8	6245-DR-Dye-02	mecA- only	4622	24183
8	6245-DR-Dye-02	mecA- only	4603	27189
8	6245-DR-Dye-02	mecA- only	4808	23424
8	6245-DR-Dye-02	mecA- only	4469	32062
8	6245-DR-Dye-02	mecA- only	4147	21641
8	6245-DR-Dye-02	mecA- only	3952	19271
8	6245-DR-Dye-02	mecA- only	4041	24202
8	6245-DR-Dye-02	mecA- only	4066	31467
8	6245-DR-Dye-02	mecA- only	4072	32920
8	6245-DR-Dye-02	mecA- only	3935	17353
8	6245-DR-Dye-02	mecA- only	3974	24279
8	6245-DR-Dye-02	mecA- only	4081	21825
8	6245-DR-Dye-02	mecA- only	4168	34752
8	6245-DR-Dye-02	mecA- only	4109	23120
8	6245-DR-Dye-02	mecA- only	4105	27319
8	6245-DR-Dye-02	mecA- only	4082	24711
8	6245-DR-Dye-02	mecA- only	4067	26912
8	6245-DR-Dye-02	mecA- only	3949	27170
8	6245-DR-Dye-02	mecA- only	4095	37369
8	6245-DR-Dye-02	mecA- only	3978	23212
8	6245-DR-Dye-02	mecA- only	4606	41116
8	6245-DR-Dye-02	mecA- only	4399	18722
8	6245-DR-Dye-02	mecA- only	4534	40487
8	6245-DR-Dye-02	mecA- only	4269	37509
8	6245-DR-Dye-02	mecA- only	4554	47280
8	6245-DR-Dye-02	mecA- only	4750	29081
8	6245-DR-Dye-02	mecA- only	4634	26691
8	6245-DR-Dye-02	mecA- only	4608	26452
8	6245-DR-Dye-02	mecA- only	4703	25964
8	6245-DR-Dye-02	mecA- only	4636	23654
8	6245-DR-Dye-02	mecA- only	4560	31790
8	6245-DR-Dye-02	mecA- only	4410	22552
8	6245-DR-Dye-02	mecA- only	4723	24859
8	6245-DR-Dye-02	mecA- only	4910	38838
8	6245-DR-Dye-02	mecA- only	4664	18635
8	6245-DR-Dye-02	mecA- only	4766	23942
8	6245-DR-Dye-02	mecA- only	4143	19129
8	6245-DR-Dye-02	mecA- only	4131	25332
8	6245-DR-Dye-02	mecA- only	4042	17772
8	6245-DR-Dye-02	mecA- only	4048	21327
8	6245-DR-Dye-02	mecA- only	4273	26418
8	6245-DR-Dye-02	mecA- only	4064	20911
8	6245-DR-Dye-02	mecA- only	4173	28625
8	6245-DR-Dye-02	mecA- only	4101	36109
8	6245-DR-Dye-02	mecA- only	4127	30261
8	6245-DR-Dye-02	mecA- only	4151	19299
8	6245-DR-Dye-02	mecA- only	4084	31940
8	6245-DR-Dye-02	mecA- only	3965	22024
8	6245-DR-Dye-02	mecA- only	3820	29583
8	6245-DR-Dye-02	mecA- only	3799	25473
8	6245-DR-Dye-02	mecA- only	3807	30650
8	6245-DR-Dye-02	mecA- only	3920	38131
8	6245-DR-Dye-02	mecA- only	4143	25745
8	6245-DR-Dye-02	mecA- only	4066	28333
8	6245-DR-Dye-02	mecA- only	3995	24227
8	6245-DR-Dye-02	mecA- only	3902	30751
8	6245-DR-Dye-02	Non-fluorescent mecA-	3968	1199
8	6245-DR-Dye-02	Non-fluorescent mecA-	4263	1251
8	6245-DR-Dye-02	Non-fluorescent mecA-	4319	1266
8	6245-DR-Dye-02	Non-fluorescent mecA-	4391	1282
8	6245-DR-Dye-02	Non-fluorescent mecA-	4160	1226
8	6245-DR-Dye-02	Non-fluorescent mecA-	4182	1223
8	6245-DR-Dye-02	Non-fluorescent mecA-	4242	1228
8	6245-DR-Dye-02	Non-fluorescent mecA-	3969	1176
8	6245-DR-Dye-02	Non-fluorescent mecA-	4327	1251
8	6245-DR-Dye-02	Non-fluorescent mecA-	4119	1194
8	6245-DR-Dye-02	Non-fluorescent mecA-	4192	1215
8	6245-DR-Dye-02	Non-fluorescent mecA-	4291	1242
8	6245-DR-Dye-02	Non-fluorescent mecA-	4052	1196
8	6245-DR-Dye-02	Non-fluorescent mecA-	4074	1184
8	6245-DR-Dye-02	Non-fluorescent mecA-	4192	1211
8	6245-DR-Dye-02	Non-fluorescent mecA-	4166	1208
8	6245-DR-Dye-02	Non-fluorescent mecA-	4036	1173
8	6245-DR-Dye-02	Non-fluorescent mecA-	3970	1151
8	6245-DR-Dye-02	Non-fluorescent mecA-	4059	1159
8	6245-DR-Dye-02	Non-fluorescent mecA-	4071	1174
8	6245-DR-Dye-02	Non-fluorescent mecA-	4387	1250
8	6245-DR-Dye-02	Non-fluorescent mecA-	4209	1199
8	6245-DR-Dye-02	Non-fluorescent mecA-	4195	1211
8	6245-DR-Dye-02	Non-fluorescent mecA-	4290	1236
8	6245-DR-Dye-02	Non-fluorescent mecA-	3672	1084
8	6245-DR-Dye-02	Non-fluorescent mecA-	3697	1092
8	6245-DR-Dye-02	Non-fluorescent mecA-	3772	1107
8	6245-DR-Dye-02	Non-fluorescent mecA-	3004	889
8	6245-DR-Dye-02	Non-fluorescent mecA-	580	294
8	6245-DR-Dye-02	Non-fluorescent mecA-	243	146
8	6245-DR-Dye-02	Non-fluorescent mecA-	425	232
8	6245-DR-Dye-02	Non-fluorescent mecA-	2462	793
8	6245-DR-Dye-02	Non-fluorescent mecA-	3758	1168
8	6245-DR-Dye-02	Non-fluorescent mecA-	4285	1283
8	6245-DR-Dye-02	Non-fluorescent mecA-	4485	1329
8	6245-DR-Dye-02	Non-fluorescent mecA-	4475	1334
8	6245-DR-Dye-02	Non-fluorescent mecA-	4518	1302
8	6245-DR-Dye-02	Non-fluorescent mecA-	4330	1261
8	6245-DR-Dye-02	Non-fluorescent mecA-	3976	1183
8	6245-DR-Dye-02	Non-fluorescent mecA-	4412	1284
8	6245-DR-Dye-02	Non-fluorescent mecA-	4306	1264
8	6245-DR-Dye-02	Non-fluorescent mecA-	4350	1279
8	6245-DR-Dye-02	Non-fluorescent mecA-	4268	1252
8	6245-DR-Dye-02	Non-fluorescent mecA-	4210	1240
8	6245-DR-Dye-02	Non-fluorescent mecA-	3909	1153
8	6245-DR-Dye-02	Non-fluorescent mecA-	4237	1245
8	6245-DR-Dye-02	Non-fluorescent mecA-	4132	1214
8	6245-DR-Dye-02	Non-fluorescent mecA-	4239	1248
8	6245-DR-Dye-02	Non-fluorescent mecA-	4233	1214
8	6245-DR-Dye-02	Non-fluorescent mecA-	4058	1184
8	6245-DR-Dye-02	Non-fluorescent mecA-	4125	1186
8	6245-DR-Dye-02	Non-fluorescent mecA-	4116	1185
8	6245-DR-Dye-02	Non-fluorescent mecA-	4441	1279
8	6245-DR-Dye-02	Non-fluorescent mecA-	4348	1245
8	6245-DR-Dye-02	Non-fluorescent mecA-	4161	1215
8	6245-DR-Dye-02	Non-fluorescent mecA-	4356	1248
8	6245-DR-Dye-02	Non-fluorescent mecA-	3615	1086
8	6245-DR-Dye-02	Non-fluorescent mecA-	3614	1088
8	6245-DR-Dye-02	Non-fluorescent mecA-	3472	1044
8	6245-DR-Dye-02	Non-fluorescent mecA-	3640	1084
8	6245-DR-Dye-02	Non-fluorescent mecA-	3873	1147
8	6245-DR-Dye-02	Non-fluorescent mecA-	3867	1149
8	6245-DR-Dye-02	Non-fluorescent mecA-	3590	1085
8	6245-DR-Dye-02	Non-fluorescent mecA-	3252	994
8	6245-DR-Dye-02	No Treatment	43262	14193
8	6245-DR-Dye-02	No Treatment	34236	11700
8	6245-DR-Dye-02	No Treatment	49522	9138
8	6245-DR-Dye-02	No Treatment	47838	12646
8	6245-DR-Dye-02	No Treatment	28526	18791
8	6245-DR-Dye-02	No Treatment	38883	16256
8	6245-DR-Dye-02	No Treatment	43134	10398
8	6245-DR-Dye-02	No Treatment	51391	10761
8	6245-DR-Dye-02	No Treatment	57209	6364
8	6245-DR-Dye-02	No Treatment	50826	7214
8	6245-DR-Dye-02	No Treatment	32860	21743
8	6245-DR-Dye-02	No Treatment	40826	20081
8	6245-DR-Dye-02	No Treatment	53668	11585
8	6245-DR-Dye-02	No Treatment	52858	9700
8	6245-DR-Dye-02	No Treatment	42789	15511
[truncated: 3,377 more rows]
