# Supplementary material for: Ubiquitous selection for mecA in community-associated MRSA across diverse chemical environments
Source: Nat Commun. 2020 Nov 27;11:6038. doi: 10.1038/s41467-020-19825-3 (PMC7695840; doi:10.1038/s41467-020-19825-3)
Supplement: Supplementary file 6 — Supplementary Data 3 [file 41467_2020_19825_MOESM6_ESM.xlsx]

## Sheet: Sheet1
	Non Selecting (n = 44726)	Strongly Selecting for mecA (n = 2600)
	mean (SD)	mean (SD)	P two-sided t-test (vs. Non Selecting)
MW	328.9 (67.1)	362.4 (81.4)	1.24288e-130
HAC	23.1 (4.8)	25.4 (5.8)	1.4153e-117
cLogP	2.2 (1.6)	3.6 (1.3)	0
logD	1.8 (2.0)	3.2 (1.5)	1.02853e-270
logS	-3.1 (1.9)	-4.4 (1.5)	3.5874e-234
tPSA	65.6 (24.2)	62.2 (30.3)	6.08928e-12
HBD	1.0 (1.0)	1.1 (1.1)	1.69616e-06
HBA	3.8 (1.4)	3.5 (1.7)	4.93322e-18
pKa	6.6 (4.6)	6.6 (4.4)	0.57902
Fsp3	0.4 (0.2)	0.3 (0.2)	5.75511e-103
rotB	4.4 (2.0)	4.8 (2.2)	1.68783e-21
