# Supplementary material for: Ubiquitous selection for mecA in community-associated MRSA across diverse chemical environments
Source: Nat Commun. 2020 Nov 27;11:6038. doi: 10.1038/s41467-020-19825-3 (PMC7695840; doi:10.1038/s41467-020-19825-3)
Supplement: Supplementary file 8 — Source Data [file 41467_2020_19825_MOESM8_ESM.xlsx]

## Sheet: Fig. 1b & Supp. Fig.5
Normalized Fluorescence			Compound [uM]
Molecule_Number	Molecule_Name	Strain	0	0.498	0.996	2.49	4.48	9.85	19.7	39.4	73.9	147.8	IC50 [uM]
1	PCM-0000006-001	mecA- GFP	0.5	0.606204	0.699383	0.560034	0.534763	0.614468	0.609138	0.673693	0.427032	0.0273669	9.08442
1	PCM-0000006-001	mecA+ DsRed	0.5	0.274384	0.158595	0.332075	0.382961	0.227892	0.187035	0.118166	-0.00363952	0.0336346	88.2005
1	PCM-0000006-001	mecA- DsRed	0.5	0.470776	0.428341	0.509442	0.403176	0.576638	0.755215	0.294038	0.00103171	0.0121114	44.5853
1	PCM-0000006-001	mecA+ GFP	0.5	0.542223	0.497841	0.466094	0.53551	0.401032	0.440483	0.515773	0.651501	0.262414	135.77
2	PCM-0000029-001	mecA- GFP	0.5	0.594646	0.770525	0.426552	0.634948	0.550213	0.604887	0.593269	0.550033	0.018564	18.5967
2	PCM-0000029-001	mecA+ DsRed	0.5	0.348053	0.207813	0.582695	0.184917	0.665739	0.197559	0.103766	0.0559449	0.0163947	115.619
2	PCM-0000029-001	mecA- DsRed	0.5	0.570538	0.384201	0.363029	0.375903	0.507917	0.277935	0.197506	0.0437357	0.0112143	26.5423
2	PCM-0000029-001	mecA+ GFP	0.5	0.462178	0.599971	0.57798	0.60371	0.473845	0.629393	0.568755	0.753548	0.0185041	111.78
3	PCM-0000042-001	mecA- GFP	0.5	0.472903	0.229535	0.393377	0.309779	0.342535	0.408707	0.121684	0.047428	0.023175	2.23812
3	PCM-0000042-001	mecA+ DsRed	0.5	0.330407	0.878656	0.350239	0.222416	0.298519	0.14246	0.0104904	-0.00697481	0.00327895	30.593
3	PCM-0000042-001	mecA- DsRed	0.5	0.31696	0.264253	0.235859	0.097654	0.0980128	0.05181	0.00134571	-0.00318486	0.00520343	1.74595
3	PCM-0000042-001	mecA+ GFP	0.5	0.5573	0.579278	0.537091	0.569899	0.596915	0.39196	0.291081	0.126615	0.0608565	37.9595
4	PCM-0000054-001	mecA- GFP	0.5	0.492185	0.546081	0.582011	0.473022	0.630637	0.54111	0.610156	0.270495	0.731002	1.9708
4	PCM-0000054-001	mecA+ DsRed	0.5	0.419446	0.423728	0.157468	0.17126	0.0700297	0.00478884	-0.00528463	-0.00668184	-0.0118876	150
4	PCM-0000054-001	mecA- DsRed	0.5	0.309021	0.33737	0.304086	0.220428	0.0595254	0.0658503	-0.000717714	-0.00130086	-0.000448571	3.77656
4	PCM-0000054-001	mecA+ GFP	0.5	0.536194	0.58356	0.713614	0.627765	0.753524	0.658993	0.631493	0.491754	0.203852	103.417
5	PCM-0000055-001	mecA- GFP	0.5	0.694832	0.483622	0.636146	0.2681	0.300198	0.153542	0.0944967	0.0330559	0.0111983	18.4134
5	PCM-0000055-001	mecA+ DsRed	0.5	0.250316	0.414421	0.261335	0.727374	0.636781	0.322655	0.118572	0.0416573	0.0110763	4.05114
5	PCM-0000055-001	mecA- DsRed	0.5	0.489974	0.762257	0.608846	0.38003	0.567532	0.157538	0.159108	0.0177186	0.0159691	14.3283
5	PCM-0000055-001	mecA+ GFP	0.5	0.517106	0.492886	0.439704	0.452315	0.437356	0.373981	0.160662	0.0242612	0.023341	31.1496
6	PCM-0000081-001	mecA- GFP	0.5					0.384647	0.577619	0.528987	0.373415	0.198384	106.138
6	PCM-0000081-001	mecA+ DsRed	0.5					3.7503	1.02671	0.456974	0.34687	0.124849	126.004
6	PCM-0000081-001	mecA- DsRed	0.5					0.66281	0.614244	0.601858	0.393905	0.168025	94.3406
6	PCM-0000081-001	mecA+ GFP	0.5					0.476073	0.499018	0.44955	0.497037	0.534367	150
7	PCM-0000125-001	mecA- GFP	0.5	0.427091	0.471166	0.519073	0.473561	0.619378	0.502785	0.182586	0.0197617	0.0153901	6.00383
7	PCM-0000125-001	mecA+ DsRed	0.5	0.590132	0.288378	0.369665	0.367456	0.112352	0.0965768	0.0249358	0.0256795	0.0202709	31.5801
7	PCM-0000125-001	mecA- DsRed	0.5	0.371148	0.483336	0.463195	0.0927645	0.475486	0.122864	0.00744628	0.00888171	0.00699771	16.1486
7	PCM-0000125-001	mecA+ GFP	0.5	0.560591	0.513744	0.495777	0.671533	0.564508	0.754338	0.154692	0.0194361	0.0171592	32.091
8	PCM-0000156-001	mecA- GFP	0.5	0.734655	0.851009	0.749686	0.73735	0.649799	0.38649	0.0259297	0.0232948	0.0215582	0.301189
8	PCM-0000156-001	mecA+ DsRed	0.5	0.0866386	0.0893203	0.118144	0.0232231	0.0273696	-0.00952134	0.0316289	0.0282035	0.0248006	18.2405
8	PCM-0000156-001	mecA- DsRed	0.5	0.300363	0.361369	0.180012	0.0642803	0.00636971	0.00471	0.0139506	0.0157	0.0151617	1.91344
8	PCM-0000156-001	mecA+ GFP	0.5	0.613478	0.736171	0.842795	0.919713	0.793376	0.409043	0.021536	0.0227629	0.0222674	18.3977
9	PCM-0000241-001	mecA- GFP	0.5	0.689263	0.516258	0.491526	0.571891	0.46913	0.380562	0.289419	0.833942	0.0369483	30.0996
9	PCM-0000241-001	mecA+ DsRed	0.5	0.248265	0.587608	0.428212	0.350915	0.38704	0.670562	0.0354374	-0.010558	0.0258372	112.563
9	PCM-0000241-001	mecA- DsRed	0.5	0.271072	0.46943	0.289867	0.160992	0.325663	0.132373	0.0215314	0.0142197	0.0124703	13.7058
9	PCM-0000241-001	mecA+ GFP	0.5	0.552298	0.457164	0.642087	0.647478	0.564189	0.585495	0.5489	0.516386	0.00943196	101.983
10	PCM-0000263-001	mecA- GFP	0.5	0.593389	0.588598	0.539733	0.37643	0.544045	0.368525	0.117732	0.116773	0.0208396	0.418322
10	PCM-0000263-001	mecA+ DsRed	0.5	0.202382	0.211689	0.274677	0.444979	0.190258	0.0880358	0.093219	0.0012958	0.0246428	25.3423
10	PCM-0000263-001	mecA- DsRed	0.5	0.484098	0.486072	0.252097	0.495851	0.270444	0.213116	0.0231463	0.002198	0.0110349	13.3626
10	PCM-0000263-001	mecA+ GFP	0.5	0.539073	0.485194	0.585613	0.467369	0.573828	0.34109	0.38474	0.384858	0.0216304	92.6282
11	PCM-0000305-001	mecA- GFP	0.5	0.538535	0.425714	0.502006	0.36104	0.71124	0.399545	0.627403	0.593868	0.383017	150
11	PCM-0000305-001	mecA+ DsRed	0.5	0.350577	0.865991	0.388302	0.540981	0.265279	0.66513	0.367839	0.36847	0.700376	150
11	PCM-0000305-001	mecA- DsRed	0.5	0.537433	0.305926	0.346028	0.23384	0.311847	0.576638	0.69237	0.487148	0.255147	118.802
11	PCM-0000305-001	mecA+ GFP	0.5	0.442288	0.641804	0.530626	0.530071	0.577768	0.500189	0.365758	0.371327	0.587902	150
12	PCM-0000306-001	mecA- GFP	0.5	0.62357	0.670938	0.672495	0.62902	0.265225	0.0266483	0.0265884	0.00826397	0.00335349	0.339128
12	PCM-0000306-001	mecA+ DsRed	0.5	0.132882	0.0296457	-0.000867625	0.0106707	0.00598323	0.0314486	0.0325528	0.00679452	-0.000912697	8.80163
12	PCM-0000306-001	mecA- DsRed	0.5	0.309559	0.0316243	0.000897143	-0.00287086	0.0103171	0.00915085	0.00654914	0.0139954	0.0117974	0.604717
12	PCM-0000306-001	mecA+ GFP	0.5	0.572742	0.719737	0.713897	0.614269	0.54319	0.23646	0.386392	0.0218663	0.0211231	41.9103
13	PCM-0000326-001	mecA- GFP	0.5	0.546021	0.44344	0.488712	0.564046	0.4023	1.03503	0.0240134	0.0214983	0.0232349	14.9631
13	PCM-0000326-001	mecA+ DsRed	0.5	0.25027	0.39042	0.244456	0.269403	0.454624	0.0604295	0.0312007	0.028564	0.0289021	29.784
13	PCM-0000326-001	mecA- DsRed	0.5	0.554075	0.306284	0.525367	0.50231	0.340017	0.0102723	0.0147131	0.00399228	0.00300543	12.539
13	PCM-0000326-001	mecA+ GFP	0.5	0.464065	0.546316	0.415956	0.453743	0.431186	0.0647968	0.0239899	0.0119802	0.00983307	14.721
14	PCM-0000343-001	mecA- GFP	0.5	0.478711	0.600635	0.603569	0.665309	0.815079	0.521708	0.0301216	0.011857	0.00712618	3.85684
14	PCM-0000343-001	mecA+ DsRed	0.5	0.598515	0.45947	0.361957	0.198957	0.111811	-0.00143102	0.0211498	0.010265	0.000461982	24.2752
14	PCM-0000343-001	mecA- DsRed	0.5	0.585475	1.10577	0.23855	0.209797	0.207016	-0.00246714	0.00493428	0.008478	0.00632486	2.47027
14	PCM-0000343-001	mecA+ GFP	0.5	0.576907	0.443172	0.570406	0.732136	0.787961	0.652303	0.0149059	0.0162036	0.0111898	27.684
15	PCM-0000352-001	mecA- GFP	0.5	0.390323	0.626924	0.548835	0.390862	0.417091	0.657285	0.0401222	0.0380861	0.0220971	13.5862
15	PCM-0000352-001	mecA+ DsRed	0.5	0.589884	0.227307	0.272761	0.754192	0.487774	0.195982	0.0446996	0.0476968	0.0244175	30.1904
15	PCM-0000352-001	mecA- DsRed	0.5	0.447405	1.24676	0.453057	0.534024	0.569058	0.305791	0.0277217	0.0258377	0.0228771	2.1694
15	PCM-0000352-001	mecA+ GFP	0.5	0.435905	0.295458	0.437816	0.411225	0.448941	0.419471	0.0359169	0.0326019	0.0294402	28.4043
16	PCM-0000362-001	mecA- GFP	0.5	0.463381	0.35583	0.60848	0.0193425	0.31421	1.09875	0.0199413	0.0153901	0.0108989	0.860052
16	PCM-0000362-001	mecA+ DsRed	0.5	0.461498	0.170584	-0.00517195	0.0242146	0.00895795	0.00688466	0.0276175	0.0195723	0.014051	29.7321
16	PCM-0000362-001	mecA- DsRed	0.5	0.252052	0.271341	0.0156551	0.007222	0.166555	0.00228771	0.0102274	0.0100031	-0.00260171	1.1207
16	PCM-0000362-001	mecA+ GFP	0.5	0.456904	0.210352	0.29514	0.0309503	0.363859	0.239374	0.0202265	0.0198254	0.00582198	18.8592
17	PCM-0000377-001	mecA- GFP	0.5	0.52063	0.554704	0.635846	0.639679	0.552069	0.429307	0.030421	0.0213186	0.026828	2.15409
17	PCM-0000377-001	mecA+ DsRed	0.5	0.419536	0.52426	0.170449	0.0547055	0.0206089	0.00456348	0.0255442	0.0231104	0.0285415	25.1063
17	PCM-0000377-001	mecA- DsRed	0.5	0.35334	0.465527	0.111291	0.149554	0.0396088	0.00435114	0.00592114	0.0141749	0.00758085	1.90499
17	PCM-0000377-001	mecA+ GFP	0.5	0.470695	0.411296	0.639421	0.657813	0.66974	0.60955	0.110323	0.0208046	0.0144458	30.5391
18	PCM-0000413-001	mecA- GFP	0.5	0.684891	0.471106	0.243488	0.130367	0.273969	0.0352716	0.0285646	0.0297024	0.0316785	7.19245
18	PCM-0000413-001	mecA+ DsRed	0.5	0.251803	0.45636	0.439976	0.381361	0.121299	0.0341078	0.0362712	0.0364065	0.038953	1.84048
18	PCM-0000413-001	mecA- DsRed	0.5	0.466424	0.523348	0.316198	0.150585	0.129592	0.0238191	0.0231463	0.0220249	0.0214866	3.14516
18	PCM-0000413-001	mecA+ GFP	0.5	0.522309	0.344216	0.344511	0.262555	0.154433	0.0325783	0.0310682	0.0306789	0.0294166	5.10357
19	PCM-0000432-001	mecA- GFP	0.5	0.653213	0.722259	0.165758	0.0320378	0.627403	0.0336547	0.0304809	0.0299419	0.0280256	12.3064
19	PCM-0000432-001	mecA+ DsRed	0.5	0.26573	0.10345	0.371558	0.0334768	0.320289	0.0384347	0.038029	0.0376234	0.0353923	1.9655
19	PCM-0000432-001	mecA- DsRed	0.5	0.559907	0.491679	0.00233257	0.0253443	0.777688	0.0265554	0.0266451	0.0249406	0.024806	14.9491
19	PCM-0000432-001	mecA+ GFP	0.5	0.436684	0.346175	0.630372	0.034926	0.330484	0.0388781	0.0347726	0.0332861	0.0325547	10.3667
20	PCM-0000446-001	mecA- GFP	0.5	0.6183	0.515001	0.612132	0.57219	0.518235	0.62363	0.0218576	0.0203605	0.0239535	3.91384
20	PCM-0000446-001	mecA+ DsRed	0.5	0.0918443	0.326351	0.447458	0.171486	0.156184	0.00323388	0.021285	0.0245752	0.0292852	29.9078
20	PCM-0000446-001	mecA- DsRed	0.5	0.374243	0.307585	0.509442	0.342933	0.13816	-0.000493428	0.00843314	0.012874	0.0146683	6.91709
20	PCM-0000446-001	mecA+ GFP	0.5	0.512953	0.520917	0.475296	0.50499	0.635681	0.582664	0.0149413	0.0192237	0.0208046	28.8894
21	PCM-0000452-001	mecA- GFP	0.5	0.550752	0.552728	0.764297	0.492006	0.430265	0.459548	0.0112582	0.0270675	0.0225163	13.3237
21	PCM-0000452-001	mecA+ DsRed	0.5	0.308187	0.388166	0.282542	0.435559	0.385282	0.00167891	0.0110988	0.0325078	0.0268513	23.1013
21	PCM-0000452-001	mecA- DsRed	0.5	0.49935	0.237877	0.600682	0.484008	0.258377	0.00663886	0.0128291	0.00901628	-0.002826	8.85127
21	PCM-0000452-001	mecA+ GFP	0.5	0.480747	0.600301	0.451796	0.440117	0.480511	0.598295	0.0749307	0.0173362	0.00205863	32.8102
22	PCM-0000495-001	mecA- GFP	0.5	0.637823	0.573268	0.430086	0.583748	0.430445	0.358105	0.174921	0.217558	0.142943	62.8711
22	PCM-0000495-001	mecA+ DsRed	0.5	0.341427	0.320604	0.772017	0.124769	0.345799	0.188185	0.353304	0.201458	0.00208455	23.915
22	PCM-0000495-001	mecA- DsRed	0.5	0.734356	0.375903	0.259543	0.41457	0.456601	0.305926	0.184722	0.144485	0.0186606	28.7899
22	PCM-0000495-001	mecA+ GFP	0.5	0.400466	0.549513	0.513012	0.429535	0.392916	0.331381	0.357465	0.333091	0.0277886	88.0202
23	PCM-0000505-001	mecA- GFP	0.5	0.526618	0.581352	0.527277	0.513085	0.565124	0.658542	0.532966	0.379604	0.0322774	0.923799
23	PCM-0000505-001	mecA+ DsRed	0.5	0.4249	0.220343	0.139733	0.208399	0.19623	0.106695	0.00895795	0.00929598	0.0325754	84.6091
23	PCM-0000505-001	mecA- DsRed	0.5	0.526847	0.378729	0.640156	0.246131	0.320908	0.0407751	0.00650428	0.00515857	0.0193334	12.3433
23	PCM-0000505-001	mecA+ GFP	0.5	0.5063	0.522757	0.439444	0.599522	0.505498	0.658804	0.604406	0.637274	0.0951749	115.87
24	PCM-0000549-001	mecA- GFP	0.5	0.318881	0.389784	0.394335	0.456554	0.425055	0.373136	0.348224	0.251153	0.0855141	3.65831
24	PCM-0000549-001	mecA+ DsRed	0.5	0.79879	0.572531	0.48329	0.340391	0.234991	0.210878	0.0586267	-0.00454095	0.0211498	74.4143
24	PCM-0000549-001	mecA- DsRed	0.5	0.343067	0.430045	0.512179	0.511102	0.300184	0.182299	0.0558471	0.00933028	0.0155206	13.5344
24	PCM-0000549-001	mecA+ GFP	0.5	0.522238	0.439822	0.457329	0.408877	0.519843	0.500437	0.57844	0.562974	0.0254763	111.538
25	PCM-0000561-001	mecA- GFP	0.5	0.553806	0.564944	0.555243	0.472723	0.646925	0.421882	0.801844	0.814839	0.0801246	32.2801
25	PCM-0000561-001	mecA+ DsRed	0.5	0.526265	0.275488	0.426027	0.829979	0.318125	0.507426	0.104307	0.111315	0.0123383	114.88
25	PCM-0000561-001	mecA- DsRed	0.5	0.652537	0.57942	0.699368	0.615619	0.416005	0.778585	0.487373	0.26201	0.0100929	77.4233
25	PCM-0000561-001	mecA+ GFP	0.5	0.496638	0.624733	0.422669	0.605374	0.581354	0.352239	0.540713	0.478069	0.0182328	110.553
26	PCM-0000566-001	mecA- GFP	0.5	0.495838	0.527217	0.48446	0.430924	0.662315	0.908138	0.529972	0.0643152	0.0155099	8.79427
26	PCM-0000566-001	mecA+ DsRed	0.5	0.322835	0.208534	0.4585	0.461813	0.198168	0.0710439	0.00294091	0.0189863	0.0158764	45.0236
26	PCM-0000566-001	mecA- DsRed	0.5	0.306912	0.484726	0.384784	0.272731	0.136814	0.0826717	0.0201857	0.00206343	0.0162383	5.3781
26	PCM-0000566-001	mecA+ GFP	0.5	0.478128	0.387619	0.497239	0.575916	0.768259	0.857435	0.828437	0.0112252	0.0259364	56.2748
27	PCM-0000605-001	mecA- GFP	0.5	0.538715	0.522486	0.538116	0.540152	0.435236	0.343434	0.437511	0.0235343	0.0351518	28.7224
27	PCM-0000605-001	mecA+ DsRed	0.5	0.35256	0.412257	0.322137	0.437249	0.371873	0.4377	0.0278654	0.0280232	0.0328233	53.3537
27	PCM-0000605-001	mecA- DsRed	0.5	0.660656	0.482932	0.626968	0.245952	0.320594	0.154219	0.0157897	0.0199614	0.0170906	4.03931
27	PCM-0000605-001	mecA+ GFP	0.5	0.41651	0.480475	0.480475	0.601551	0.525364	0.667675	0.153501	0.0258774	0.0238483	32.4906
28	PCM-0000629-001	mecA- GFP	0.5	0.567699	0.436853	0.693395	0.475837	0.461644	0.475238	0.414037	0.6183	0.323552	62.2236
28	PCM-0000629-001	mecA+ DsRed	0.5	0.339354	0.823444	0.377372	0.361033	0.396347	0.439503	0.444348	0.150572	0.00541984	141.997
28	PCM-0000629-001	mecA- DsRed	0.5	0.239358	0.710582	0.435697	0.562194	0.531422	0.501009	0.527251	0.167541	0.0107209	55.8928
28	PCM-0000629-001	mecA+ GFP	0.5	0.648068	0.412346	0.423376	0.546151	0.461116	0.474659	0.449118	0.626054	0.361995	150
29	PCM-0000644-001	mecA- GFP	0.5	0.380801	0.456195	0.530032	0.508653	0.489131	0.501647	0.508773	0.826337	0.207977	21.3633
29	PCM-0000644-001	mecA+ DsRed	0.5	0.640229	0.506952	0.384561	0.533026	0.699475	0.268074	0.0540069	-0.0038198	0.000304232	123.278
29	PCM-0000644-001	mecA- DsRed	0.5	0.491724	0.390078	0.129233	0.279191	0.413717	0.260306	0.0674651	0.00547257	0.00354371	20.7528
29	PCM-0000644-001	mecA+ GFP	0.5	0.477078	0.50184	0.513213	0.489465	0.528361	0.565593	0.673515	0.529175	0.617041	150
30	PCM-0000689-001	mecA- GFP	0.5	0.647943	0.674112	0.607162	0.631116	0.557339	0.436673	0.0121564	0.0179651	0.0170669	2.8032
30	PCM-0000689-001	mecA+ DsRed	0.5	0.416359	0.374262	0.270958	0.137795	0.106357	0.20405	0.0120453	0.0192793	0.0175666	24.3228
30	PCM-0000689-001	mecA- DsRed	0.5	0.377562	0.378504	0.221774	0.220204	0.15552	0.0651774	0.0114834	0.00919571	0.00942	2.22094
30	PCM-0000689-001	mecA+ GFP	0.5	0.577768	0.578747	0.709792	0.632956	0.699516	0.723807	0.0185513	0.0154722	0.0158615	29.8091
31	PCM-0000698-001	mecA- GFP	0.5	0.521648	0.571531	0.458171	0.405114	0.144799	0.0260495	0.0238936	0.0163483	0.0217977	1.42482
31	PCM-0000698-001	mecA+ DsRed	0.5	0.514096	0.264062	0.21507	0.0133073	0.00395502	0.0343332	0.0295331	0.215002	0.0269865	6.94202
31	PCM-0000698-001	mecA- DsRed	0.5	0.453909	0.23559	0.26071	0.0493428	0.0114834	0.0186157	0.0144889	0.0128291	0.00968914	2.59083
31	PCM-0000698-001	mecA+ GFP	0.5	0.570831	0.621465	0.545137	0.602318	0.352368	0.0273875	0.0227039	0.0212293	0.0169704	11.112
32	PCM-0000714-001	mecA- GFP	0.5	0.832864	0.650937	0.61363	0.399186	0.555842	0.517815	0.466315	0.0683873	0.0296425	26.7117
32	PCM-0000714-001	mecA+ DsRed	0.5	0.113614	0.271161	0.328514	0.567776	0.468439	0.383502	0.00841709	0.0232907	0.0379614	43.7248
32	PCM-0000714-001	mecA- DsRed	0.5	0.407303	0.319472	0.665186	0.402458	0.370251	0.619791	0.17436	0.00758085	0.0178531	36.0547
32	PCM-0000714-001	mecA+ GFP	0.5	0.571209	0.612086	0.475414	0.579998	0.615437	0.454344	0.680487	0.468253	0.0259954	95.2901
33	PCM-0000728-001	mecA- GFP	0.5	0.603749	0.779687	0.26313	0.142823	0.591712	0.0192826	0.0225163	0.0204204	0.0232349	5.5525
33	PCM-0000728-001	mecA+ DsRed	0.5	0.521195	0.154291	0.428483	0.298384	0.0561252	0.0204061	0.0256569	0.0238991	0.0266034	2.12351
33	PCM-0000728-001	mecA- DsRed	0.5	0.506572	0.36747	0.231822	0.133629	0.125824	0.00915085	0.00919571	0.013502	0.00798457	2.28979
33	PCM-0000728-001	mecA+ GFP	0.5	0.438347	0.514817	0.423754	0.307114	0.112706	0.0169704	0.0180912	0.0213119	0.0781985	5.85297
34	PCM-0000732-001	mecA- GFP	0.5	0.748967	0.637463	0.505779	0.480149	0.710342	0.0288041	0.025271	0.0248518	0.0254506	5.83246
34	PCM-0000732-001	mecA+ DsRed	0.5	0.208241	0.286147	0.399434	0.318869	0.0454207	0.0338599	0.0307049	0.031088	0.0307275	14.704
34	PCM-0000732-001	mecA- DsRed	0.5	0.749518	0.410129	0.493922	0.296595	0.0136814	0.0158794	0.0161486	0.0133226	0.0142197	5.36443
34	PCM-0000732-001	mecA+ GFP	0.5	0.526933	0.581201	0.528844	0.549572	0.416687	0.0246859	0.0241314	0.0218663	0.0226568	13.0182
35	PCM-0000768-001	mecA- GFP	0.5	0.475837	0.54111	0.477753	0.311216	0.156237	0.0243727	0.0233547	0.0201808	0.0246123	0.957426
35	PCM-0000768-001	mecA+ DsRed	0.5	0.590334	0.221425	0.199204	0.00647902	0.00767341	0.0270767	0.0270316	0.0192793	0.0251161	5.8889
35	PCM-0000768-001	mecA- DsRed	0.5	0.492621	0.223882	0.201902	0.00856771	0.000179429	0.0157897	0.0161486	0.00471	0.0201409	0.947601
35	PCM-0000768-001	mecA+ GFP	0.5	0.422149	0.595358	0.470695	0.598944	0.399758	0.0231169	0.0230933	0.0114257	0.024273	12.4727
36	PCM-0000770-001	mecA- GFP	0.5	0.676268	0.584107	0.522726	0.625606	0.502246	0.687287	0.648183	0.274807	0.0282652	18.3902
36	PCM-0000770-001	mecA+ DsRed	0.5	0.245876	0.343275	0.605456	0.4569	0.57341	0.200399	0.148432	-0.00467616	0.0360008	67.5395
36	PCM-0000770-001	mecA- DsRed	0.5	0.324721	0.246983	0.334455	0.235231	0.313506	0.259364	0.234872	0.202889	0.0159691	27.2318
36	PCM-0000770-001	mecA+ GFP	0.5	0.631481	0.712175	0.597104	0.627836	0.581685	0.634018	0.707031	0.431646	0.0228219	87.5582
37	PCM-0000791-001	mecA- GFP	0.5	0.80903	0.721001	0.758129	0.559914	0.663453	0.430684	0.156177	0.02575	0.029882	0.936684
37	PCM-0000791-001	mecA+ DsRed	0.5	0.384335	0.231836	0.157851	0.332346	0.387761	0.274068	0.0631564	0.0324852	0.0357078	21.578
37	PCM-0000791-001	mecA- DsRed	0.5	0.554569	0.28888	0.344054	0.328758	0.420715	0.422689	0.0521688	0.0198717	0.0152514	28.8816
37	PCM-0000791-001	mecA+ GFP	0.5	0.493181	0.613125	0.549065	0.653448	0.484829	0.356922	0.107739	0.0278004	0.0224916	22.0874
38	PCM-0000815-001	mecA- GFP	0.5	0.7319	0.571651	0.70094	0.730643	0.684712	1.08581	0.0206	0.0220971	0.0207797	0.361165
38	PCM-0000815-001	mecA+ DsRed	0.5	0.155282	0.249594	0.058514	0.0100847	0.00111552	-0.00386488	0.0242372	0.0271893	0.024147	29.7405
38	PCM-0000815-001	mecA- DsRed	0.5	0.408559	0.42224	0.0716368	0.0210829	0.00569686	-0.00255686	0.0145337	0.016956	0.00771543	1.72995
38	PCM-0000815-001	mecA+ GFP	0.5	0.582357	0.531298	0.690149	0.700672	0.744617	0.718073	0.0227039	0.0241314	0.0123105	29.4956
39	PCM-0000889-001	mecA- GFP	0.5	0.801246	0.514103	0.354153	0.347027	0.294569	0.264327	0.12881	0.145039	0.0465297	14.9289
39	PCM-0000889-001	mecA+ DsRed	0.5	0.115958	0.653209	0.456585	0.366239	0.40322	0.106064	0.21401	0.269178	0.00859738	21.7827
39	PCM-0000889-001	mecA- DsRed	0.5	0.382811	0.446508	0.222088	0.192213	0.204504	0.394474	0.192213	0.0928991	0.0102723	2.30418
39	PCM-0000889-001	mecA+ GFP	0.5	0.509827	0.515101	0.598083	0.474046	0.57345	0.280122	0.363411	0.297381	0.0221731	73.0324
40	PCM-0000898-001	mecA- GFP	0.5	0.779029	0.759926	0.673873	0.70633	0.800228	1.02455	0.42805	0.0222768	0.0200012	1.79737
40	PCM-0000898-001	mecA+ DsRed	0.5	0.424021	0.319748	0.189717	0.137975	0.126752	0.00517195	-0.00474377	0.0279105	0.026333	36.6183
40	PCM-0000898-001	mecA- DsRed	0.5	0.491814	0.357466	0.436505	0.783116	0.216346	0.0365586	0.00170457	0.0128291	0.0130086	9.53114
40	PCM-0000898-001	mecA+ GFP	0.5	0.595617	0.659193	0.660998	0.420203	0.857046	0.790002	0.431953	0.0210877	0.0209579	39.688
41	PCM-0000925-001	mecA- GFP	0.5	0.559435	0.53069	0.553506	0.506917	0.595904	0.559974	0.476915	0.513204	0.027846	49.3458
41	PCM-0000925-001	mecA+ DsRed	0.5	0.419604	0.560858	0.428122	0.520023	0.335208	0.306497	0.348932	0.00575788	0.0353247	106.674
41	PCM-0000925-001	mecA- DsRed	0.5	0.46472	0.295653	0.339389	0.306329	0.252411	0.19625	0.0654466	0.00623514	0.0145337	10.2729
41	PCM-0000925-001	mecA+ GFP	0.5	0.411933	0.53367	0.541574	0.542541	0.529128	0.584929	0.587866	0.503386	0.0240842	106.194
42	PCM-0000929-001	mecA- GFP	0.5	0.579316	0.424277	0.669381	0.480208	0.405533	0.253069	0.14941	0.022696	0.0220372	26.0258
42	PCM-0000929-001	mecA+ DsRed	0.5	0.374262	0.513014	0.225211	0.372008	0.336267	0.369935	-0.00357191	0.0248682	0.0210596	14.4268
42	PCM-0000929-001	mecA- DsRed	0.5	0.238416	0.390571	0.445566	0.476293	0.231328	0.276499	-0.00183914	0.0103171	0.011304	21.5755
42	PCM-0000929-001	mecA+ GFP	0.5	0.585306	0.503492	0.515313	0.543473	0.602613	0.452716	0.360025	0.0188816	0.0175839	45.3382
43	PCM-0000934-001	mecA- GFP	0.5	0.558477	0.603928	0.573208	0.229235	0.625067	0.372298	0.226002	0.102821	0.188215	47.604
43	PCM-0000934-001	mecA+ DsRed	0.5	0.439458	0.997555	0.384673	0.419942	0.54497	0.597501	0.314114	0.0444968	0.0494096	36.1684
43	PCM-0000934-001	mecA- DsRed	0.5	0.230611	0.411699	0.821244	0.305163	0.58072	0.366886	0.208541	0.159063	0.0431526	17.6854
43	PCM-0000934-001	mecA+ GFP	0.5	0.712246	0.56669	0.290857	0.348239	0.411591	0.583572	0.454521	0.241202	0.0633103	2.1365
44	PCM-0000946-001	mecA- GFP	0.5	0.569854	0.515181	0.456315	0.560093	0.370681	0.406851	0.528774	0.411761	0.125457	31.7512
44	PCM-0000946-001	mecA+ DsRed	0.5	0.348098	0.457689	0.501747	0.325134	0.497014	0.525386	0.075213	-0.000416911	-0.00170145	106.638
44	PCM-0000946-001	mecA- DsRed	0.5	0.217826	0.378235	0.257211	0.508949	0.208631	0.314314	0.030772	0.00959943	0.00354371	24.1684
44	PCM-0000946-001	mecA+ GFP	0.5	0.644411	0.599581	0.579821	0.471781	0.63646	0.394461	0.627435	0.626172	0.377921	150
45	PCM-0000967-001	mecA- GFP	0.5	0.548895	0.401222	0.307983	0.275466	1.29451	0.0497635	0.0915624	0.0204803	0.0199413	3.16275
45	PCM-0000967-001	mecA+ DsRed	0.5	0.36349	0.527347	0.349923	0.0947965	0.071765	0.0397643	0.0726439	0.0242372	0.0220963	14.9719
45	PCM-0000967-001	mecA- DsRed	0.5	0.793253	0.58386	0.290405	0.0942897	0.0434217	0.0125151	0.00843314	0.00982371	0.0104966	2.89999
45	PCM-0000967-001	mecA+ GFP	0.5	0.503032	0.390073	0.477738	0.452091	0.399876	0.114322	0.0169115	0.01723	0.0160739	15.0199
46	PCM-0000973-001	mecA- GFP	0.5	0.526259	0.447931	0.4744	0.935745	1.37661	0.0573088	0.0277262	0.026289	0.0311995	0.903935
46	PCM-0000973-001	mecA+ DsRed	0.5	0.443762	0.206055	0.151834	-0.00149863	0.00778609	0.0352121	0.031674	0.0311331	0.0383445	14.9889
46	PCM-0000973-001	mecA- DsRed	0.5	0.378908	0.390122	0.0597048	0.00435114	0.0356166	0.0134123	0.0231463	0.022608	0.0205894	1.62957
46	PCM-0000973-001	mecA+ GFP	0.5	0.464868	0.47184	0.768601	0.808075	0.69672	0.731688	0.0308323	0.030502	0.0288504	28.9098
47	PCM-0001069-001	mecA- GFP	0.5	0.613929	0.529912	0.486915	0.705911	1.11084	0.0163483	0.0162285	0.0147913	0.0153901	0.376576
47	PCM-0001069-001	mecA+ DsRed	0.5	0.16939	0.144758	0.292998	0.101219	0.063269	0.0163947	0.0157863	0.0105805	0.0114369	14.8486
47	PCM-0001069-001	mecA- DsRed	0.5	0.6171	0.541201	0.4614	0.190598	0.0819988	-0.00300543	0.00681828	0.00628	0.00919571	3.61323
47	PCM-0001069-001	mecA+ GFP	0.5	0.349785	0.348416	0.345325	0.336076	0.268831	0.00306141	0.0109656	0.00911343	0.00845278	10.5479
48	PCM-0001128-001	mecA- GFP	0.5	0.439966	0.75244	0.574525	0.559016	0.585903	0.42793	0.348704	0.017546	0.018564	8.39474
48	PCM-0001128-001	mecA+ DsRed	0.5	0.675519	0.268209	0.357315	0.374397	0.203757	0.233256	-0.00478884	0.0244175	0.0257245	32.5579
48	PCM-0001128-001	mecA- DsRed	0.5	0.431705	0.32952	0.743103	0.38779	0.502131	0.291257	0.00103171	0.0124254	0.0104069	22.5005
48	PCM-0001128-001	mecA+ GFP	0.5	0.478505	0.586899	0.402837	0.531794	0.511833	0.589235	0.614422	0.0217012	0.0184333	57.2816
49	PCM-0001147-001	mecA- GFP	0.5	0.462483	0.574645	0.473262	0.463561	0.759087	0.0211989	0.0198814	0.023714	0.022696	7.96504
49	PCM-0001147-001	mecA+ DsRed	0.5	0.547945	0.45334	0.560114	0.721154	-0.00483391	0.0259048	0.0259048	0.030457	0.0297133	14.9165
49	PCM-0001147-001	mecA- DsRed	0.5	0.356076	0.8696	0.569955	0.261921	0.005024	0.00148029	0.005652	0.000314	0.113489	3.36314
49	PCM-0001147-001	mecA+ GFP	0.5	0.710452	0.456315	0.472406	0.558031	0.366785	0.36669	0.280004	0.386073	0.00938477	100.595
50	PCM-0001152-001	mecA- GFP	0.5	0.517157	0.734355	0.627103	0.712079	0.574106	0.915743	0.543206	0.248817	0.0191628	17.9656
50	PCM-0001152-001	mecA+ DsRed	0.5	0.296198	0.104622	0.463639	0.256964	0.684353	0.157175	0.027257	0.000349304	0.0202934	49.4005
50	PCM-0001152-001	mecA- DsRed	0.5	0.518234	0.330373	0.774548	0.366483	0.230476	0.324766	0.0204549	0.00462028	0.0113937	24.5401
50	PCM-0001152-001	mecA+ GFP	0.5	0.496201	0.486067	0.316245	0.517472	0.784374	0.698891	0.911207	0.641875	0.020026	96.0363
51	PCM-0001169-001	mecA- GFP	0.5	0.539314	0.655009	0.367866	0.478951	0.365531	0.452542	0.483382	0.0204204	0.0191628	15.5162
51	PCM-0001169-001	mecA+ DsRed	0.5	0.347873	0.25009	0.496608	0.452574	0.62096	0.08123	0.0188286	0.0209695	0.0206089	51.016
51	PCM-0001169-001	mecA- DsRed	0.5	0.399901	0.633114	0.669089	0.431974	0.504732	0.247477	0.0190643	0.00336428	0.0181671	16.3663
51	PCM-0001169-001	mecA+ GFP	0.5	0.451832	0.32606	0.365758	0.444694	0.436766	0.596809	0.0536955	0.00997464	0.0263021	30.5238
52	PCM-0001183-001	mecA- GFP	0.5	0.553806	0.535302	0.517037	0.497635	0.374454	0.286604	0.0570094	0.0578478	0.0532367	28.87
52	PCM-0001183-001	mecA+ DsRed	0.5	0.513871	0.4425	0.42668	0.35869	0.35425	0.357428	0.126639	0.134121	0.0490265	22.8407
52	PCM-0001183-001	mecA- DsRed	0.5	0.822994	0.455614	0.354685	0.534742	0.244471	0.145158	0.0649083	0.0186157	0.0190643	9.74772
52	PCM-0001183-001	mecA+ GFP	0.5	0.454946	0.717	0.698337	0.349938	0.540996	0.642641	0.263853	0.194449	0.0939598	34.4776
53	PCM-0001193-001	mecA- GFP	0.5	0.473262	0.44829	0.508593	0.408947	0.491526	0.51015	0.485538	0.558836	0.622552	99.4972
53	PCM-0001193-001	mecA+ DsRed	0.5	0.457622	0.496631	0.358442	0.644893	0.725864	0.518738	0.824007	0.364707	0.0335444	150
53	PCM-0001193-001	mecA- DsRed	0.5	0.333244	0.627372	0.76284	0.216795	0.36119	0.849729	0.408514	0.212399	0.0108106	38.67
53	PCM-0001193-001	mecA+ GFP	0.5	0.531593	0.423247	0.434206	0.615354	0.493948	0.267758	0.459759	0.516917	0.167351	118.134
54	PCM-0001248-001	mecA- GFP	0.5	0.5977	0.55177	0.610935	0.472543	0.644709	0.585364	0.514222	0.646985	0.162764	1.00807
54	PCM-0001248-001	mecA+ DsRed	0.5	0.271972	0.251352	0.0839794	0.0734777	0.346025	0.305821	0.537488	0.240219	0.0152905	123.27
54	PCM-0001248-001	mecA- DsRed	0.5	0.496434	0.220563	0.160947	0.099852	0.64666	0.42224	0.715606	0.53371	0.426277	0.94286
54	PCM-0001248-001	mecA+ GFP	0.5	0.475662	0.578027	0.597222	0.588279	0.54122	0.516033	0.540972	0.586758	0.514983	150
55	PCM-0001249-001	mecA- GFP	0.5	0.530032	0.488233	0.626145	0.580693	0.93311	0.53614	0.492664	0.861668	0.0259297	10.4276
55	PCM-0001249-001	mecA+ DsRed	0.5	0.389271	0.417035	0.268231	0.17748	0.261989	0.0575224	0.0208117	0.00907063	0.0304796	108.838
55	PCM-0001249-001	mecA- DsRed	0.5	0.555959	0.53519	0.207061	0.0765263	0.224689	0.0798905	0.0255686	0.0189746	0.0274974	2.1671
55	PCM-0001249-001	mecA+ GFP	0.5	0.44736	0.426019	0.577626	0.600077	0.552014	0.619283	0.551767	0.394131	0.0467587	91.8743
56	PCM-0001250-001	mecA- GFP	0.5	0.477873	0.609318	0.619618	0.755195	0.475058	0.611653	0.326846	0.0347925	0.0326966	21.2422
56	PCM-0001250-001	mecA+ DsRed	0.5	0.405046	0.197807	0.419514	0.110864	0.503144	0.269561	0.019685	0.0426263	0.0395389	48.4777
56	PCM-0001250-001	mecA- DsRed	0.5	0.599919	0.735881	0.578926	0.388014	0.479164	0.432512	0.0164626	0.024492	0.0267797	28.342
56	PCM-0001250-001	mecA+ GFP	0.5	0.398649	0.439928	0.526544	0.663865	0.506524	0.543355	0.290609	0.0320828	0.0340884	36.1791
57	PCM-0001268-001	mecA- GFP	0.5	0.436972	0.518833	0.51572	0.66483	0.49985	0.647883	0.35553	0.0185041	0.017546	3.26744
57	PCM-0001268-001	mecA+ DsRed	0.5	0.627947	0.318509	0.307579	0.160195	0.209661	0.180297	-0.0050142	0.0234033	0.0221188	41.7662
57	PCM-0001268-001	mecA- DsRed	0.5	0.428161	0.726013	0.316377	0.432647	0.449065	0.137128	0.00228771	0.00933028	0.0120217	16.1359
57	PCM-0001268-001	mecA+ GFP	0.5	0.519761	0.246476	0.50584	0.579302	0.466342	0.632897	0.501817	0.0184097	0.0199788	52.6294
58	PCM-0001270-001	mecA- GFP	0.5	0.549254	0.430205	0.449907	0.459668	0.46913	0.636445	0.643152	0.847536	0.0520989	17.434
58	PCM-0001270-001	mecA+ DsRed	0.5	0.414376	0.643879	0.371963	0.348932	0.370003	0.307579	0.188207	0.0800356	0.0424686	113.27
58	PCM-0001270-001	mecA- DsRed	0.5	0.584847	0.685417	0.313462	0.257928	0.331404	0.269367	0.568878	0.144664	0.0281703	2.37253
58	PCM-0001270-001	mecA+ GFP	0.5	0.393836	0.379431	0.481785	0.520103	0.579939	0.645473	0.48287	0.80128	0.036436	112.61
59	PCM-0001339-001	mecA- GFP	0.5	0.702018	0.57746	0.408587	0.0224564	0.0219774	0.0222768	0.00916223	0.025271	0.0226361	1.68348
59	PCM-0001339-001	mecA+ DsRed	0.5	0.252411	0.469701	-0.00774102	0.0279105	0.0262428	0.0256344	0.00679452	0.0303443	0.0293302	2.78674
59	PCM-0001339-001	mecA- DsRed	0.5	0.295698	0.285695	0.0368726	0.0134571	0.0140851	0.017584	0.0161934	0.0162831	0.01099	1.21032
59	PCM-0001339-001	mecA+ GFP	0.5	0.6257	0.60207	0.555105	0.0221023	0.0207574	0.0248511	0.0232702	0.0237303	0.0194479	3.39447
60	PCM-0001372-001	mecA- GFP	0.5	0.62878	0.630577	0.536918	0.425415	0.136056	0.0331158	0.0362896	0.0311995	0.029403	0.724281
60	PCM-0001372-001	mecA+ DsRed	0.5	0.323061	0.162268	0.0430094	0.00967909	0.0291049	0.0385924	0.0460968	0.0372403	0.0372177	6.52376
60	PCM-0001372-001	mecA- DsRed	0.5	0.56372	0.124658	0.0519894	0.0101826	0.0249406	0.022608	0.0248509	0.0210829	0.0168214	0.853832
60	PCM-0001372-001	mecA+ GFP	0.5	0.37102	0.634938	0.529364	0.368365	0.0662125	0.0303958	0.0331092	0.0300655	0.0257477	5.38456
61	PCM-0001381-001	mecA- GFP	0.5	0.73735	0.591053	0.562549	0.750284	0.630756	0.61836	0.542308	0.397868	0.0353315	4.35574
61	PCM-0001381-001	mecA+ DsRed	0.5	0.184534	0.375118	0.605614	0.226315	0.191294	0.317945	0.44739	0.156116	0.015944	78.5325
61	PCM-0001381-001	mecA- DsRed	0.5	0.325483	0.565693	0.27013	0.456332	0.413628	0.632127	0.452878	0.112905	0.0102723	53.2838
61	PCM-0001381-001	mecA+ GFP	0.5	0.635775	0.363245	0.614363	0.544205	0.516375	0.476948	0.465446	0.660703	0.032826	112.782
62	PCM-0001386-001	mecA- GFP	0.5	0.685969	0.598958	0.67034	0.556021	0.621295	0.201689	0.403677	0.0192227	0.0206	32.7199
62	PCM-0001386-001	mecA+ DsRed	0.5	0.258203	0.572576	0.3259	0.83354	0.287094	0.735442	0.000935232	0.0224794	0.0257471	53.1906
62	PCM-0001386-001	mecA- DsRed	0.5	0.539138	0.42233	0.492307	0.426502	0.3454	0.33921	0.0569686	0.0136366	0.0161486	25.9267
62	PCM-0001386-001	mecA+ GFP	0.5	0.519536	0.598602	0.589353	0.575751	0.609231	0.514015	0.60233	0.023341	0.0249808	57.1398
63	PCM-0001401-001	mecA- GFP	0.5	0.768309	0.717169	0.776274	0.650877	0.69058	0.442961	0.34541	0.0304809	0.0281454	1.45076
63	PCM-0001401-001	mecA+ DsRed	0.5	0.232332	0.323782	0.0813877	0.0955402	0.129614	0.0508068	-0.00246766	0.0298711	0.031043	30.7714
63	PCM-0001401-001	mecA- DsRed	0.5	0.397344	0.320325	0.159288	0.170457	0.212937	0.0536043	0.00148029	0.00986857	0.00883685	1.64843
63	PCM-0001401-001	mecA+ GFP	0.5	0.571716	0.626975	0.723217	0.70801	0.838819	0.711066	0.647938	0.195664	0.317731	56.8325
64	PCM-0001420-001	mecA- GFP	0.5	0.491526	0.528115	0.808731	0.701	0.0275466	0.0267082	0.0217378	0.0210192	0.0240733	1.75437
64	PCM-0001420-001	mecA+ DsRed	0.5	0.375118	0.33496	0.167587	0.0270091	0.034536	0.033274	0.0258823	0.0256118	0.029488	6.84531
64	PCM-0001420-001	mecA- DsRed	0.5	0.452922	0.671197	0.18535	0.0180326	0.0180326	0.0129189	0.0116629	0.0114834	0.0165523	2.02798
64	PCM-0001420-001	mecA+ GFP	0.5	0.475249	0.464384	0.440353	0.176234	0.0262078	0.0209579	0.0198726	0.0192945	0.0236595	3.92421
65	PCM-0001464-001	mecA- GFP	0.5	0.573328	0.240074	0.0388646	0.0105396	0.0273669	0.0282652	0.0265884	0.0139529	0.0230553	1.63745
65	PCM-0001464-001	mecA+ DsRed	0.5	0.478354	0.415435	0.030119	0.0112115	0.0353698	0.0350318	0.0327106	0.0173638	0.0273922	0.926378
65	PCM-0001464-001	mecA- DsRed	0.5	0.410577	0.298031	0.0154757	0.0171803	0.0183914	0.0170457	0.0185709	0.0131431	0.0117077	1.24996
65	PCM-0001464-001	mecA+ GFP	0.5	0.459618	0.427187	0.0391848	0.0259954	0.0267386	0.0245089	0.0273049	0.0220433	0.0203327	1.67826
66	PCM-0001465-001	mecA- GFP	0.5	0.649979	0.678124	0.50536	0.429307	0.661597	0.541529	0.0798251	0.0220971	0.0234745	21.9412
66	PCM-0001465-001	mecA+ DsRed	0.5	0.501183	0.261944	0.545669	0.259037	0.591822	0.277787	0.0335444	0.0298711	0.0305472	32.139
66	PCM-0001465-001	mecA- DsRed	0.5	0.691607	0.468219	0.310232	0.297806	0.454806	0.449648	0.00529314	0.0100929	-4.48571e-05	2.15362
66	PCM-0001465-001	mecA+ GFP	0.5	0.39071	0.436306	0.672972	0.518227	0.48031	0.392267	0.114464	0.0198726	0.00788651	23.6556
67	PCM-0001472-001	mecA- GFP	0.5	0.542847	0.576502	0.510629	0.574226	0.722798	0.0319181	0.0305408	0.0294628	0.0266483	3.84613
67	PCM-0001472-001	mecA+ DsRed	0.5	0.324143	0.236095	0.331241	0.212027	0.0161919	0.0388628	0.0363614	0.0350092	0.031674	15.0025
67	PCM-0001472-001	mecA- DsRed	0.5	0.530256	0.304759	0.419818	0.447674	0.0231911	0.0259723	0.0233706	0.021038	0.0135469	6.98071
67	PCM-0001472-001	mecA+ GFP	0.5	0.487955	0.58244	0.588704	0.513767	0.242972	0.033239	0.0312924	0.0299239	0.0224326	8.83111
68	PCM-0001499-001	mecA- GFP	0.5	0.549254	0.642314	0.732559	0.785077	0.786155	0.652913	0.526199	0.651237	0.0126355	58.9001
68	PCM-0001499-001	mecA+ DsRed	0.5	0.233076	0.343027	0.321957	0.275465	0.174753	0.421632	0.525274	0.0382544	0.0147046	103.775
68	PCM-0001499-001	mecA- DsRed	0.5	0.371731	0.391737	0.33284	0.34679	0.595254	0.227336	0.286861	0.073476	0.0170009	45.3597
68	PCM-0001499-001	mecA+ GFP	0.5	0.560379	0.538023	0.558444	0.640506	0.489028	0.679272	0.620864	0.634324	0.024155	109.591
69	PCM-0001514-001	mecA- GFP	0.5	0.53105	0.625666	0.637643	0.509013	0.499431	0.230553	0.258998	0.269357	0.0798251	32.7933
69	PCM-0001514-001	mecA+ DsRed	0.5	0.556035	0.286959	0.172229	0.418387	0.425846	0.842487	0.208692	0.128668	0.0178145	16.4664
69	PCM-0001514-001	mecA- DsRed	0.5	0.190957	0.523393	0.686314	0.404522	0.510654	0.210559	0.149195	0.0881443	0.0113489	18.4054
69	PCM-0001514-001	mecA+ GFP	0.5	0.753819	0.488014	0.463617	0.542187	0.46567	0.589247	0.462815	0.380234	0.199133	127.043
70	PCM-0001518-001	mecA- GFP	0.5	0.665429	0.486317	0.639739	0.683694	0.580035	0.805557	0.445715	0.379604	0.0238338	22.1134
70	PCM-0001518-001	mecA+ DsRed	0.5	0.224647	0.878814	0.300367	0.438601	0.3714	0.256918	0.200444	0.0452405	0.0293077	61.8062
70	PCM-0001518-001	mecA- DsRed	0.5	0.345669	0.656888	0.426188	0.488853	0.395999	0.48504	0.280716	0.0526174	0.0164177	44.0458
70	PCM-0001518-001	mecA+ GFP	0.5	0.565723	0.441886	0.553678	0.47243	0.622256	0.608748	0.722368	0.695399	0.0239191	110.682
71	PCM-0001551-001	mecA- GFP	0.5	0.604707	0.621414	0.803521	0.547638	0.724175	0.653333	0.713037	0.0275466	0.0316187	45.0537
71	PCM-0001551-001	mecA+ DsRed	0.5	0.528203	0.283916	0.173559	0.421925	0.458996	0.423908	0.292998	0.0306148	0.0387502	55.0662
71	PCM-0001551-001	mecA- DsRed	0.5	0.368142	0.394743	0.743462	0.6075	0.341094	0.383349	0.1775	0.0218903	0.0201409	20.8119
71	PCM-0001551-001	mecA+ GFP	0.5	0.516504	0.508683	0.422185	0.395476	0.473385	0.451879	0.439492	0.0291925	0.0281661	54.6395
72	PCM-0001580-001	mecA- GFP	0.5	0.701958	0.769028	0.831307	0.69579	0.414995	0.418468	0.59782	0.605066	0.23193	27.6286
72	PCM-0001580-001	mecA+ DsRed	0.5	0.334937	0.143857	0.190821	0.28946	0.691249	0.463932	0.169976	0.224963	0.0158539	111.413
72	PCM-0001580-001	mecA- DsRed	0.5	0.508142	0.344906	0.58081	0.359306	0.523842	0.202844	0.276096	0.235231	0.0184811	61.4311
72	PCM-0001580-001	mecA+ GFP	0.5	0.410034	0.614446	0.591689	0.597257	0.424025	0.640188	0.513673	0.417006	0.0961659	96.222
73	PCM-0001584-001	mecA- GFP	0.5	0.431104	0.742619	0.663692	0.657165	0.78867	0.633212	0.583328	0.757171	0.604527	150
73	PCM-0001584-001	mecA+ DsRed	0.5	0.77186	0.2468	0.722912	0.434545	0.545443	0.578255	1.01353	0.313979	0.671215	150
73	PCM-0001584-001	mecA- DsRed	0.5	0.21971	0.466963	0.453685	0.427713	0.64047	0.644462	0.473736	0.646346	0.447001	150
73	PCM-0001584-001	mecA+ GFP	0.5	0.703315	0.533988	0.675674	0.564767	0.563045	0.547083	0.621465	0.578181	0.673421	150
74	PCM-0001609-001	mecA- GFP	0.5	0.765375	0.577879	0.688844	0.648183	0.542308	0.484819	0.916941	0.00856339	0.0140727	29.8704
74	PCM-0001609-001	mecA+ DsRed	0.5	0.215363	0.390848	0.349608	0.332503	0.392291	0.451717	0.0609929	0.00530716	0.0167328	56.8126
74	PCM-0001609-001	mecA- DsRed	0.5	0.756201	0.947472	0.448392	0.387655	0.741399	0.323196	0.0522137	0.00592114	0.0106311	25.0212
74	PCM-0001609-001	mecA+ GFP	0.5	0.447761	0.499516	0.599027	0.898903	0.509756	0.596313	0.628827	0.0139267	0.0205922	60.6547
75	PCM-0001636-001	mecA- GFP	0.5	0.465178	0.464339	0.549195	0.472663	0.387987	0.348284	0.153003	0.0475478	0.0449129	16.8394
75	PCM-0001636-001	mecA+ DsRed	0.5	0.496338	0.441148	0.209886	0.377687	0.443492	0.170809	0.0312683	0.0682945	0.0603394	27.1336
75	PCM-0001636-001	mecA- DsRed	0.5	0.571839	0.588346	0.451801	0.476472	0.343247	0.190419	0.0264657	0.0239986	0.024492	13.0129
75	PCM-0001636-001	mecA+ GFP	0.5	0.406188	0.446853	0.408205	0.427623	0.509969	0.478434	0.416581	0.0325901	0.0339232	53.9188
76	PCM-0001641-001	mecA- GFP	0.5	0.47931	0.648003	0.512965	0.570154	0.51045	0.671058	0.425534	0.0728187	0.0179053	17.52
76	PCM-0001641-001	mecA+ DsRed	0.5	0.564486	0.20263	0.440585	0.380594	0.437993	0.196568	0.100859	0.0437756	0.0229301	48.2037
76	PCM-0001641-001	mecA- DsRed	0.5	0.432692	0.462791	0.394743	0.208541	0.60122	0.370744	0.137846	0.0968017	0.0100031	29.9133
76	PCM-0001641-001	mecA+ GFP	0.5	0.543214	0.652681	0.565629	0.631646	0.476453	0.512163	0.562384	0.490692	0.0201085	99.7096
77	PCM-0001694-001	mecA- GFP	0.5	0.486676	0.630816	0.564585	0.705611	0.59776	0.364094	0.230613	0.0981496	0.018564	10.366
77	PCM-0001694-001	mecA+ DsRed	0.5	0.61465	0.453858	0.388955	0.202698	0.256445	0.133423	0.0056452	-0.0107833	0.0122707	21.366
77	PCM-0001694-001	mecA- DsRed	0.5	0.813349	0.709999	0.615664	0.358857	0.16476	0.0246266	0.00152514	0.011304	0.0209034	7.4917
77	PCM-0001694-001	mecA+ GFP	0.5	0.557677	0.511196	0.575928	0.495942	0.79544	0.691706	0.581755	0.476464	0.0440217	87.3566
78	PCM-0001808-001	mecA- GFP	0.5	0.619498	0.63423	0.5465	0.772561	0.882328	0.724834	0.810947	0.246482	0.0264687	10.7001
78	PCM-0001808-001	mecA+ DsRed	0.5	0.328402	0.183024	0.365045	0.363828	0.258947	0.155282	-0.00194934	0.0113693	0.0293077	62.0011
78	PCM-0001808-001	mecA- DsRed	0.5	0.954246	0.623604	0.594402	0.392006	0.153008	0.0814605	0.00300543	0.00336428	0.0188849	7.67071
78	PCM-0001808-001	mecA+ GFP	0.5	0.332419	0.56196	0.624957	0.624981	0.77496	0.896886	0.812381	0.489123	0.0236241	80.3581
79	PCM-0001818-001	mecA- GFP	0.5	0.474699	0.608839	0.33008	0.570573	0.412899	0.109288	0.167794	0.11839	0.142104	6.49617
79	PCM-0001818-001	mecA+ DsRed	0.5	0.386228	0.270846	0.480946	0.301629	0.164116	0.0988529	-0.00422545	-0.0110312	-0.0104678	13.3694
79	PCM-0001818-001	mecA- DsRed	0.5	0.499439	0.767147	0.536895	0.409949	0.321536	0.106895	0.000852285	-0.002826	-0.00112143	6.08201
79	PCM-0001818-001	mecA+ GFP	0.5	0.526485	0.349207	0.423978	0.513496	0.458544	0.348428	0.276453	0.195959	0.0228809	50.7378
80	PCM-0001821-001	mecA- GFP	0.5	0.78328	0.54632	0.494042	0.470627	0.601413	0.454937	0.39152	0.408827	0.0204803	16.4704
80	PCM-0001821-001	mecA+ DsRed	0.5	0.333044	0.282902	0.645637	0.577219	0.35914	0.3051	0.0192568	-0.00109298	0.0236963	77.1705
80	PCM-0001821-001	mecA- DsRed	0.5	0.439645	0.410712	0.345983	0.419997	0.405778	0.186695	0.0732966	0.00542771	0.0130086	16.8538
80	PCM-0001821-001	mecA+ GFP	0.5	0.587878	0.601528	0.696107	0.603073	0.672229	0.851194	0.850664	0.736855	0.0205214	106.011
81	PCM-0001830-001	mecA- GFP	0.5	0.616444	0.693455	0.707048	0.622492	0.707048	0.777711	0.717229	0.384155	0.00329361	12.1849
81	PCM-0001830-001	mecA+ DsRed	0.5	0.512744	0.262552	0.232557	0.468619	0.286711	0.131845	0.0147271	-0.00641141	0.00354938	73.4131
81	PCM-0001830-001	mecA- DsRed	0.5	0.761719	0.532095	0.713767	0.546046	0.517696	0.134527	0.0306823	-0.00453057	-0.00179429	16.7316
81	PCM-0001830-001	mecA+ GFP	0.5	0.55632	0.512894	0.453884	0.524491	0.572459	0.694219	0.793364	0.664997	0.00733204	104.05
82	PCM-0001834-001	mecA- GFP	0.5	0.48985	0.50518	0.389065	0.550332	0.718366	0.515001	0.395652	0.0153303	0.0133541	4.36515
82	PCM-0001834-001	mecA+ DsRed	0.5	0.449351	0.45956	0.637795	0.226247	0.20405	0.265302	0.00348177	0.0214653	0.020023	42.7082
82	PCM-0001834-001	mecA- DsRed	0.5	0.478715	0.581438	0.619791	0.222267	0.462028	0.237563	0.00632486	0.00650428	0.00628	19.1543
82	PCM-0001834-001	mecA+ GFP	0.5	0.449024	0.473291	0.539875	0.695069	0.685124	0.965062	0.452988	0.0172064	0.017289	38.2634
83	PCM-0001854-001	mecA- GFP	0.5	0.621894	0.451464	0.358465	0.530092	0.598958	0.0864722	0.0243727	0.0295826	0.0261692	4.55041
83	PCM-0001854-001	mecA+ DsRed	0.5	0.310644	0.524034	0.623823	0.252659	0.0498377	0.034198	0.0323275	0.037353	0.0331613	16.557
83	PCM-0001854-001	mecA- DsRed	0.5	0.275378	0.53519	0.586283	0.322029	0.0325214	0.0193783	0.0119769	0.0120666	0.0151617	5.81605
83	PCM-0001854-001	mecA+ GFP	0.5	0.608606	0.470672	0.424674	0.538129	0.569297	0.0277178	0.020545	0.203545	0.0229045	15.6572
84	PCM-0001925-001	mecA- GFP	0.5					0.439075	0.550255	0.539689	0.512422	0.261765	38.8057
84	PCM-0001925-001	mecA+ DsRed	0.5					0.556296	0.719953	0.235382	0.104886	0.0114263	150
84	PCM-0001925-001	mecA- DsRed	0.5					0.545893	0.340379	0.351114	0.222396	0.00378304	66.5013
84	PCM-0001925-001	mecA+ GFP	0.5					0.458806	0.551302	0.557256	0.596273	0.00895365	111.413
85	PCM-0001945-001	mecA- GFP	0.5					0.628602	0.326298	0.33171	0.337483	0.341915	150
85	PCM-0001945-001	mecA+ DsRed	0.5					0.4484	0.959795	1.18186	1.03976	1.0832	150
85	PCM-0001945-001	mecA- DsRed	0.5					0.636402	0.518088	0.397409	0.734714	0.55762	150
85	PCM-0001945-001	mecA+ GFP	0.5					0.507352	0.529194	0.552939	0.430466	0.53784	150
86	PCM-0002001-001	mecA- GFP	0.5					0.467789	0.610238	0.494032	0.299985	0.227148	67.1898
86	PCM-0002001-001	mecA+ DsRed	0.5					1.314	0.324631	0.402586	0.213198	-0.101039	72.9778
86	PCM-0002001-001	mecA- DsRed	0.5					0.648794	0.409224	0.504074	0.179107	-0.0265645	66.368
86	PCM-0002001-001	mecA+ GFP	0.5					0.515318	0.545276	0.498082	0.501149	0.424073	150
87	PCM-0002044-001	mecA- GFP	0.5					0.182388	0.0806402	0.0153858	0.0116747	0.00115973	17.1588
87	PCM-0002044-001	mecA+ DsRed	0.5					0.649693	0.211899	0.0239086	0.014736	-0.0070134	7.75316
87	PCM-0002044-001	mecA- DsRed	0.5					0.252565	0.181113	0.0115383	0.00889015	0.00997777	10.2036
87	PCM-0002044-001	mecA+ GFP	0.5					0.348949	0.307389	0.0171936	0.0153715	0.0146868	23.5959
88	PCM-0002120-001	mecA- GFP	0.5					0.532369	0.366759	0.475517	0.20852	0.0206948	42.1368
88	PCM-0002120-001	mecA+ DsRed	0.5					0.624003	0.616974	0.267218	0.0501655	0.0285106	68.5402
88	PCM-0002120-001	mecA- DsRed	0.5					0.488816	0.3374	0.303873	0.040384	0.0133825	46.4539
88	PCM-0002120-001	mecA+ GFP	0.5					0.485824	0.605569	0.619299	0.639666	0.0180292	111.922
89	PCM-0002123-001	mecA- GFP	0.5					0.611283	0.498402	0.671331	0.260682	0.00930364	18.7133
89	PCM-0002123-001	mecA+ DsRed	0.5					0.27513	0.247203	0.000488574	-0.0156186	0.0116154	67.6004
89	PCM-0002123-001	mecA- DsRed	0.5					0.523431	0.366246	0.0341892	-0.00141864	0.0106871	26.5965
89	PCM-0002123-001	mecA+ GFP	0.5					0.647999	0.660684	0.690615	0.532745	0.0176114	100.789
90	PCM-0002132-001	mecA- GFP	0.5					0.307639	0.584429	0.339957	0.179243	0.0208494	18.8636
90	PCM-0002132-001	mecA+ DsRed	0.5					1.00679	0.179779	0.23803	-0.00855792	0.0311269	49.6488
90	PCM-0002132-001	mecA- DsRed	0.5					0.317776	0.25493	0.102662	0.00680948	0.019861	20.3378
90	PCM-0002132-001	mecA+ GFP	0.5					0.497023	0.63326	0.471839	0.407777	0.0220331	91.3617
91	PCM-0002166-001	mecA- GFP	0.5					0.340472	0.0133756	0.0219834	0.0190454	0.0174991	5.69367
91	PCM-0002166-001	mecA+ DsRed	0.5					0.067502	0.0231836	0.0420331	0.0346887	0.0304965	12.5744
91	PCM-0002166-001	mecA- DsRed	0.5					0.105547	0.0123895	0.0190571	0.0178749	0.0123422	6.24282
91	PCM-0002166-001	mecA+ GFP	0.5					0.154371	0.017298	0.0238667	0.0219866	0.0179247	7.12468
92	PCM-0002168-001	mecA- GFP	0.5					0.510309	0.594016	0.558708	0.0188908	0.0160559	19.6504
92	PCM-0002168-001	mecA+ DsRed	0.5					0.528779	0.248589	0.00676123	0.0369898	0.0290465	56.1254
92	PCM-0002168-001	mecA- DsRed	0.5					0.743273	0.405258	0.0090793	0.0186788	0.0145174	27.4202
92	PCM-0002168-001	mecA+ GFP	0.5					0.536784	0.627562	0.922272	0.0240756	0.0213715	57.1124
93	PCM-0002186-001	mecA- GFP	0.5					0.569172	0.0265708	0.0270862	0.0290964	0.0284264	5.24033
93	PCM-0002186-001	mecA+ DsRed	0.5					0.0300867	0.0518361	0.0505437	0.0573522	0.0527502	15.0162
93	PCM-0002186-001	mecA- DsRed	0.5					0.0220835	0.0256774	0.0245898	0.0276635	0.0299333	5.15257
93	PCM-0002186-001	mecA+ GFP	0.5					0.192518	0.0291704	0.0283	0.031654	0.0336502	8.0086
94	PCM-0002230-001	mecA- GFP	0.5					0.512267	0.572316	0.564894	0.392119	0.111618	16.291
94	PCM-0002230-001	mecA+ DsRed	0.5					0.353491	0.195225	0.00997636	0.0178881	0.031379	101.816
94	PCM-0002230-001	mecA- DsRed	0.5					0.187402	0.0649738	0.0148957	0.0154632	0.0163617	7.87754
94	PCM-0002230-001	mecA+ GFP	0.5					0.611836	0.616305	0.601554	0.28455	0.146665	71.3313
95	PCM-0002244-001	mecA- GFP	0.5					0.582934	1.02997	0.0293026	0.0267254	0.0289418	8.11413
95	PCM-0002244-001	mecA+ DsRed	0.5					0.196517	0.184476	0.0540426	0.0524035	0.0537589	29.8384
95	PCM-0002244-001	mecA- DsRed	0.5					0.258145	0.164846	0.0217525	0.0181586	0.0247789	10.7099
95	PCM-0002244-001	mecA+ GFP	0.5					0.54688	0.531921	0.0263851	0.0239131	0.0294722	29.7726
96	PCM-0002270-001	mecA- GFP	0.5					0.791428	0.455312	0.486496	0.377481	0.00239678	25.6979
96	PCM-0002270-001	mecA+ DsRed	0.5					0.237841	0.361718	-0.00521671	-0.0020331	-0.00843184	68.1296
96	PCM-0002270-001	mecA- DsRed	0.5					0.73462	0.158509	0.0100251	-0.00278999	0.000898473	18.1357
96	PCM-0002270-001	mecA+ GFP	0.5					0.497766	0.79149	0.849448	0.527035	0.00607548	88.4132
97	PCM-0002287-001	mecA- GFP	0.5					0.393459	0.186099	0.136153	0.0315705	0.00770579	18.5714
97	PCM-0002287-001	mecA+ DsRed	0.5					0.825831	0.35948	0.0283215	0.0243184	0.00849488	16.6646
97	PCM-0002287-001	mecA- DsRed	0.5					0.572185	0.291814	0.00922117	0.0144701	0.00666761	22.6149
97	PCM-0002287-001	mecA+ GFP	0.5					0.322117	0.528439	0.450624	0.0199325	0.0111703	54.3317
98	PCM-0002292-001	mecA- GFP	0.5					0.53139	0.065074	0.0143549	0.0197155	0.022138	6.86191
98	PCM-0002292-001	mecA+ DsRed	0.5					0.141135	-0.0101655	0.0245075	0.0356028	0.0392908	15.4623
98	PCM-0002292-001	mecA- DsRed	0.5					0.0851185	0.00761337	0.0114437	0.0251572	0.0241169	5.93543
98	PCM-0002292-001	mecA+ GFP	0.5					0.392887	0.269103	0.0167061	0.0289035	0.0272555	21.191
99	PCM-0002317-001	mecA- GFP	0.5					0.415262	0.302433	0.398974	0.552472	0.0212618	18.1668
99	PCM-0002317-001	mecA+ DsRed	0.5					1.06772	0.435445	0.290165	0.204807	0.0440189	112.329
99	PCM-0002317-001	mecA- DsRed	0.5					0.412541	0.248499	0.197286	0.136568	0.0155105	19.6098
99	PCM-0002317-001	mecA+ GFP	0.5					0.366519	0.464226	0.449278	0.349552	0.0221491	96.3705
100	PCM-0002334-001	mecA- GFP	0.5					0.515875	0.495413	0.507113	0.122648	0.0216741	16.9838
100	PCM-0002334-001	mecA+ DsRed	0.5					0.478881	0.162853	0.0035461	-0.00351458	0.0244444	61.7598
100	PCM-0002334-001	mecA- DsRed	0.5					0.441907	0.382276	0.0409041	0.00690405	0.0231711	27.3334
100	PCM-0002334-001	mecA+ GFP	0.5					0.505414	0.572482	0.657156	0.474485	0.0216153	97.7094
101	PCM-0002336-001	mecA- GFP	0.5					0.130689	0.0506417	0.0543529	0.0225504	0.00847894	8.95904
101	PCM-0002336-001	mecA+ DsRed	0.5					0.225138	0.189771	0.0733333	0.0430102	0.0135697	6.66782
101	PCM-0002336-001	mecA- DsRed	0.5					0.179411	0.0363172	0.035797	0.0179695	0.0182059	7.68117
101	PCM-0002336-001	mecA+ GFP	0.5					0.233799	0.217029	0.0717046	0.0203967	0.0231704	9.25052
102	PCM-0002469-001	mecA- GFP	0.5					0.37011	0.1127	0.0172414	0.0228596	0.0214164	4.93044
102	PCM-0002469-001	mecA+ DsRed	0.5					0.000551615	-0.00225374	0.0285106	0.0385973	0.0337746	14.4461
102	PCM-0002469-001	mecA- DsRed	0.5					0.0159361	-0.000851185	0.0167873	0.00652575	0.0174493	5.08714
102	PCM-0002469-001	mecA+ GFP	0.5					0.585689	0.414218	0.0207681	0.0104856	0.0193638	25.7771
103	PCM-0002503-001	mecA- GFP	0.5					0.1878	0.0237874	0.0181692	0.0186331	0.0157982	4.96649
103	PCM-0002503-001	mecA+ DsRed	0.5					0.00417652	0.0484949	0.0389441	0.0420961	0.0362333	7.88756
103	PCM-0002503-001	mecA- DsRed	0.5					0.0253464	0.0214688	0.0183005	0.0157942	0.0145647	5.18799
103	PCM-0002503-001	mecA+ GFP	0.5					0.0297391	0.0273832	0.0246327	0.024064	0.0231936	5.23646
104	PCM-0002507-001	mecA- GFP	0.5					0.489279	0.347688	0.322277	0.741173	0.0137364	9.23984
104	PCM-0002507-001	mecA+ DsRed	0.5					0.233491	0.0219858	0.0484634	0.027565	0.0222695	111.548
104	PCM-0002507-001	mecA- DsRed	0.5					0.276304	0.260415	0.129711	0.0457275	0.0104034	21.2698
104	PCM-0002507-001	mecA+ GFP	0.5					0.508605	0.402067	0.492195	0.385285	0.0165436	100.15
105	PCM-0002508-001	mecA- GFP	0.5					0.368976	0.508969	0.00981908	0.0101799	0.0114169	11.6658
105	PCM-0002508-001	mecA+ DsRed	0.5					0.308038	-0.00679275	0.0115839	0.0146099	0.0128448	29.7438
105	PCM-0002508-001	mecA- DsRed	0.5					0.24027	0.00340474	0.0119639	0.0170237	0.00662032	9.48102
105	PCM-0002508-001	mecA+ GFP	0.5					0.645469	0.601067	0.0162767	0.0215108	0.00999814	29.0763
106	PCM-0002512-001	mecA- GFP	0.5					0.503041	0.480516	0.407634	0.014458	0.020334	18.8502
106	PCM-0002512-001	mecA+ DsRed	0.5					0.648526	0.212372	0.00209614	0.0253901	0.0399527	53.2319
106	PCM-0002512-001	mecA- DsRed	0.5					0.563484	0.345959	0.00373575	0.0141864	0.0175439	23.3966
106	PCM-0002512-001	mecA+ GFP	0.5					0.483944	0.465793	0.419487	0.020327	0.0235302	54.049
107	PCM-0002518-001	mecA- GFP	0.5					0.361708	0.365935	0.109659	0.0179114	0.012654	8.77292
107	PCM-0002518-001	mecA+ DsRed	0.5					0.219307	0.180567	0.0197794	0.034279	0.021513	28.612
107	PCM-0002518-001	mecA- DsRed	0.5					0.237008	0.144607	0.00572185	0.0163617	0.0116801	9.36339
107	PCM-0002518-001	mecA+ GFP	0.5					0.345177	0.31202	0.0118666	0.0218938	0.0175881	23.7706
108	PCM-0002523-001	mecA- GFP	0.5					0.332741	0.263208	0.206613	0.528864	0.0189939	36.9767
108	PCM-0002523-001	mecA+ DsRed	0.5					0.886604	0.962159	0.413601	0.0305595	0.029803	112.226
108	PCM-0002523-001	mecA- DsRed	0.5					0.374663	0.31125	0.274271	0.0419445	0.0191044	43.0041
108	PCM-0002523-001	mecA+ GFP	0.5					0.507665	0.417201	0.371544	0.339653	0.0220098	93.8661
109	PCM-0002599-001	mecA- GFP	0.5					0.223519	0.5818	0.466445	0.151461	0.0762074	55.4304
109	PCM-0002599-001	mecA+ DsRed	0.5					0.866084	0.137857	0.395729	0.0820961	0.0291726	58.6274
109	PCM-0002599-001	mecA- DsRed	0.5					0.590249	0.339765	0.350641	0.0389653	0.0162671	45.5452
109	PCM-0002599-001	mecA+ GFP	0.5					0.357154	0.430907	0.454141	0.0611668	0.015917	57.3219
110	PCM-0002601-001	mecA- GFP	0.5					0.223159	0.0147673	0.0180661	0.0181176	0.01853	5.06173
110	PCM-0002601-001	mecA+ DsRed	0.5					0.0135067	0.0295823	0.0345942	0.035918	0.0359496	8.89498
110	PCM-0002601-001	mecA- DsRed	0.5					0.00113491	-0.00160779	0.0241169	0.0244952	0.011822	4.9362
110	PCM-0002601-001	mecA+ GFP	0.5					0.252878	0.00532112	0.0316308	0.0305515	0.019387	9.96452
111	PCM-0002631-001	mecA- GFP	0.5					0.759832	0.487269	0.30903	0.032756	0.0922891	6.21601
111	PCM-0002631-001	mecA+ DsRed	0.5					0.103846	-0.00477541	-0.0111111	-0.00874704	-0.0179827	31.5653
111	PCM-0002631-001	mecA- DsRed	0.5					0.158509	0.00543812	-0.00104034	-0.00245898	0.000614744	7.21103
111	PCM-0002631-001	mecA+ GFP	0.5					0.707559	0.674785	0.543376	0.252031	0.128165	61.8513
112	PCM-0002643-001	mecA- GFP	0.5					0.524329	0.366502	0.0852791	0.109298	0.0184784	10.4527
112	PCM-0002643-001	mecA+ DsRed	0.5					0.264224	0.0317573	0.00392435	0.0197163	0.0320725	27.009
112	PCM-0002643-001	mecA- DsRed	0.5					0.155152	0.00453965	0.00383033	0.0155578	0.0183005	7.14083
112	PCM-0002643-001	mecA+ GFP	0.5					0.771389	0.641883	0.367285	0.0457663	0.0223928	38.0793
113	PCM-0002645-001	mecA- GFP	0.5					0.551956	0.588964	0.591026	0.44423	0.024406	20.243
113	PCM-0002645-001	mecA+ DsRed	0.5					0.604113	0.257289	-0.007171	-0.0101655	0.0429157	100.078
113	PCM-0002645-001	mecA- DsRed	0.5					0.423512	0.234549	0.0163617	-0.00477609	0.00922117	18.8946
113	PCM-0002645-001	mecA+ GFP	0.5					0.7028	0.663713	0.777064	0.65827	0.0126906	104.777
114	PCM-0002653-001	mecA- GFP	0.5					0.151667	0.00935519	0.00600485	0.0051286	0.00554095	4.77086
114	PCM-0002653-001	mecA+ DsRed	0.5					-0.0161545	0.0110165	0.00234831	0.000646178	-0.000646178	7.06939
114	PCM-0002653-001	mecA- DsRed	0.5					-0.00113491	0.00595829	0.00520168	0.00463423	0.011491	4.91385
114	PCM-0002653-001	mecA+ GFP	0.5					0.437707	0.0115649	0.0100562	0.0100214	0.0166597	14.1887
115	PCM-0002686-001	mecA- GFP	0.5					0.362687	0.0152312	0.0134271	0.00822123	-0.0034792	5.3689
115	PCM-0002686-001	mecA+ DsRed	0.5					0.0413396	0.0291411	0.0256422	0.0141371	-0.0153664	13.0446
115	PCM-0002686-001	mecA- DsRed	0.5					0.067149	0.0115856	0.00969405	0.00827541	0.00364118	5.68902
115	PCM-0002686-001	mecA+ GFP	0.5					0.196812	0.0184237	0.015592	0.0148608	0.00938305	8.12202
116	PCM-0002748-001	mecA- GFP	0.5					0.437941	0.00368538	0.0105407	0.0114169	0.0101283	4.93324
116	PCM-0002748-001	mecA+ DsRed	0.5					0.000835303	0.00496454	0.0190859	0.0205989	0.0159023	14.113
116	PCM-0002748-001	mecA- DsRed	0.5					0.00274271	-0.000425592	0.00898473	0.00732964	0.00742422	4.95216
116	PCM-0002748-001	mecA+ GFP	0.5					0.64446	0.556919	0.0151162	0.013387	0.0133405	28.2333
117	PCM-0002768-001	mecA- GFP	0.5					0.0193031	0.0173445	0.0150765	0.0163651	0.0180661	5.32389
117	PCM-0002768-001	mecA+ DsRed	0.5					0.0374626	0.0370528	0.0307171	0.0316942	0.03513	5.12277
117	PCM-0002768-001	mecA- DsRed	0.5					0.0155578	0.0137608	0.0152267	0.0163144	0.018395	5.08317
117	PCM-0002768-001	mecA+ GFP	0.5					0.0217313	0.0194566	0.0213483	0.0221143	0.0225089	5.14878
118	PCM-0002787-001	mecA- GFP	0.5					0.460569	0.409592	0.264806	0.546441	0.0127571	18.9745
118	PCM-0002787-001	mecA+ DsRed	0.5					1.20301	0.55368	0.423656	0.0372419	0.023089	111.733
118	PCM-0002787-001	mecA- DsRed	0.5					0.329408	0.259611	0.0889961	0.0706956	0.0163144	20.8098
118	PCM-0002787-001	mecA+ GFP	0.5					0.629256	0.676119	0.654034	0.309153	0.0603544	71.0084
119	PCM-0002799-001	mecA- GFP	0.5					0.666692	0.316504	0.345369	0.0256946	0.028581	57.7939
119	PCM-0002799-001	mecA+ DsRed	0.5					0.27368	0.0855634	0.824413	0.0512687	0.0551143	40.6975
119	PCM-0002799-001	mecA- DsRed	0.5					0.448243	0.0222254	0.0229347	0.0231711	0.0238332	14.4336
119	PCM-0002799-001	mecA+ GFP	0.5					0.62509	0.0267449	0.0275457	0.0274876	0.0274992	14.9951
120	PCM-0002850-001	mecA- GFP	0.5					0.318566	0.215169	0.18816	0.190377	0.0195093	20.0821
120	PCM-0002850-001	mecA+ DsRed	0.5					0.347533	0.254074	0.0440504	-0.00524823	0.0283215	16.3819
120	PCM-0002850-001	mecA- DsRed	0.5					0.289403	0.231002	0.040715	0.00293186	0.0138081	16.4958
120	PCM-0002850-001	mecA+ GFP	0.5					0.518273	0.476922	0.489607	0.400558	0.0266056	101.848
121	PCM-0002917-001	mecA- GFP	0.5					0.28599	0.246611	0.0154889	0.0142003	0.0154889	14.8269
121	PCM-0002917-001	mecA+ DsRed	0.5					0.509362	0.00531127	0.0279433	0.0297715	0.0326084	18.8523
121	PCM-0002917-001	mecA- DsRed	0.5					0.241878	0.113775	0.0035466	0.0178749	0.0156996	9.54007
121	PCM-0002917-001	mecA+ GFP	0.5					0.550443	0.571333	0.280476	0.0247255	0.0244934	39.0484
122	PCM-0002950-001	mecA- GFP	0.5					0.311711	0.0904335	0.0651255	0.0203855	0.0205402	5.18675
122	PCM-0002950-001	mecA+ DsRed	0.5					0.0252325	0.00540583	0.00559496	0.0273128	0.0243184	12.597
122	PCM-0002950-001	mecA- DsRed	0.5					0.0272379	0.00917388	0.011491	0.0233603	0.0232657	5.20875
122	PCM-0002950-001	mecA+ GFP	0.5					0.556269	0.351362	0.217516	0.0247371	0.0229151	30.4779
123	PCM-0002969-001	mecA- GFP	0.5					0.430364	0.371553	0.188985	0.339493	0.0185815	48.691
123	PCM-0002969-001	mecA+ DsRed	0.5					0.383467	0.651836	0.445847	0.000520095	0.0331757	94.5086
123	PCM-0002969-001	mecA- DsRed	0.5					0.909491	0.358065	0.144181	0.00411406	0.0151322	29.6534
123	PCM-0002969-001	mecA+ GFP	0.5					0.437974	0.525375	0.506981	0.329045	0.0189344	89.7131
124	PCM-0002998-001	mecA- GFP	0.5					0.238776	0.473403	0.190428	0.0177053	0.0178599	18.3896
124	PCM-0002998-001	mecA+ DsRed	0.5					1.24188	0.525658	0.0123404	0.0340268	0.0298976	35.2528
124	PCM-0002998-001	mecA- DsRed	0.5					0.759635	0.219038	0.0154632	0.0203339	0.0175911	19.1359
124	PCM-0002998-001	mecA+ GFP	0.5					0.477572	0.522242	0.0198512	0.024389	0.0223348	29.9392
125	PCM-0003014-001	mecA- GFP	0.5					0.373409	0.605665	0.490155	0.244292	0.025076	60.536
125	PCM-0003014-001	mecA+ DsRed	0.5					1.271	0.898329	0.639133	0.00395587	0.0465721	73.099
125	PCM-0003014-001	mecA- DsRed	0.5					0.508394	0.502814	0.225753	0.0188679	0.0216106	37.676
125	PCM-0003014-001	mecA+ GFP	0.5					0.51594	0.623813	0.70005	0.619415	0.0258397	107.439
126	PCM-0003034-001	mecA- GFP	0.5					0.482217	0.558141	0.467579	0.399387	0.0271378	111.708
126	PCM-0003034-001	mecA+ DsRed	0.5					0.639953	0.397998	0.843105	1.36563	0.0310008	103.557
126	PCM-0003034-001	mecA- DsRed	0.5					0.418452	0.655318	0.529153	0.418641	0.146404	119.678
126	PCM-0003034-001	mecA+ GFP	0.5					0.590088	0.447108	0.563581	0.554923	0.0208493	116.092
127	PCM-0003037-001	mecA- GFP	0.5					0.452167	0.362791	0.0623421	0.0227566	0.0188908	6.70697
127	PCM-0003037-001	mecA+ DsRed	0.5					0.132845	0.0194641	0.0440504	0.0414657	0.0369582	27.0955
127	PCM-0003037-001	mecA- DsRed	0.5					0.127725	0.00841727	0.0120584	0.0194827	0.0159361	6.61473
127	PCM-0003037-001	mecA+ GFP	0.5					0.510265	0.287602	0.221601	0.0256888	0.0215224	29.3915
128	PCM-0003041-001	mecA- GFP	0.5					0.139864	0.281661	0.0170352	0.022138	0.0270862	6.12536
128	PCM-0003041-001	mecA+ DsRed	0.5					0.0979827	0.0189283	0.0291726	0.0391647	0.0514578	22.057
128	PCM-0003041-001	mecA- DsRed	0.5					0.0516385	0.0186788	0.0155105	0.0100251	0.0197191	5.49222
128	PCM-0003041-001	mecA+ GFP	0.5					0.251033	0.0222536	0.0187835	0.0141413	0.0223	9.89447
129	PCM-0003072-001	mecA- GFP	0.5					0.978377	0.270115	0.152338	0.0542498	0.0282202	5.23717
129	PCM-0003072-001	mecA+ DsRed	0.5					0.029803	-0.000929866	0.0261151	0.0394799	0.0405516	16.6533
129	PCM-0003072-001	mecA- DsRed	0.5					0.0217998	0.00624202	0.0137608	0.0132879	0.0256774	5.14952
129	PCM-0003072-001	mecA+ GFP	0.5					0.723748	0.530958	0.333165	0.443417	0.0355883	88.6759
130	PCM-0003122-001	mecA- GFP	0.5					0.437323	0.368976	0.324184	0.225478	0.0288903	100.873
130	PCM-0003122-001	mecA+ DsRed	0.5					0.573475	0.570134	0.817573	0.61108	0.0568479	65.329
130	PCM-0003122-001	mecA- DsRed	0.5					0.621601	0.469665	0.54717	0.194543	0.0144701	68.4742
130	PCM-0003122-001	mecA+ GFP	0.5					0.424767	0.509604	0.594788	0.568919	0.0195727	116.802
131	PCM-0003152-001	mecA- GFP	0.5					0.270837	0.295011	0.412736	0.0240452	0.0171898	17.8837
131	PCM-0003152-001	mecA+ DsRed	0.5					0.745138	0.288337	0.0225217	0.0307171	0.0316627	53.8444
131	PCM-0003152-001	mecA- DsRed	0.5					0.369272	0.280844	0.0246844	0.0201447	0.0215161	22.072
131	PCM-0003152-001	mecA+ GFP	0.5					0.472118	0.563093	0.653187	0.0352169	0.0262807	57.633
132	PCM-0003167-001	mecA- GFP	0.5					0.367223	0.327071	0.747049	0.119762	0.0560538	17.7432
132	PCM-0003167-001	mecA+ DsRed	0.5					1.04638	0.393491	0.137667	0.0866351	0.00858944	59.9434
132	PCM-0003167-001	mecA- DsRed	0.5					0.472218	0.413487	0.136331	0.0288457	0.00680948	31.3205
132	PCM-0003167-001	mecA+ GFP	0.5					0.579039	0.511507	0.41503	0.452667	0.240077	130.613
133	PCM-0003272-001	mecA- GFP	0.5					0.586181	0.42954	0.601387	0.0168806	0.0107469	31.3012
133	PCM-0003272-001	mecA+ DsRed	0.5					0.426336	0.573191	0.0243814	0.0354452	0.021576	57.1482
133	PCM-0003272-001	mecA- DsRed	0.5					0.430605	0.126401	0.120774	0.0161252	0.00676219	15.6979
133	PCM-0003272-001	mecA+ GFP	0.5					0.72658	0.874167	0.763335	0.0234837	0.0144082	54.6134
134	PCM-0003323-001	mecA- GFP	0.5					0.218984	0.157492	0.110896	0.0258492	0.0192	18.8793
134	PCM-0003323-001	mecA+ DsRed	0.5					0.942364	0.428353	0.209283	0.0353822	0.0336801	8.76283
134	PCM-0003323-001	mecA- DsRed	0.5					0.260746	0.2354	0.149525	0.0195772	0.0144228	14.0261
134	PCM-0003323-001	mecA+ GFP	0.5					0.460071	0.425673	0.242886	0.0231704	0.0196539	38.6333
135	PCM-0003326-001	mecA- GFP	0.5					0.164553	0.138318	0.0137364	0.00801505	0.0100768	7.15018
135	PCM-0003326-001	mecA+ DsRed	0.5					0.155603	0.0102916	0.0230575	0.013948	0.0145469	7.34096
135	PCM-0003326-001	mecA- DsRed	0.5					0.133258	0.00586372	0.0142337	0.0104979	0.00775524	6.71452
135	PCM-0003326-001	mecA+ GFP	0.5					0.244313	0.10145	0.0191433	0.0155224	0.0141413	9.63093
136	PCM-0003358-001	mecA- GFP	0.5					0.432942	0.0251276	0.019767	0.0212102	0.0205402	7.46301
136	PCM-0003358-001	mecA+ DsRed	0.5					0.170039	0.0486525	0.0423168	0.0418755	0.0406147	14.2686
136	PCM-0003358-001	mecA- DsRed	0.5					0.132832	0.0184896	0.00704592	0.0199083	0.0159834	6.70674
136	PCM-0003358-001	mecA+ GFP	0.5					0.312426	0.0231936	0.0135842	0.0254219	0.0212207	11.976
137	PCM-0003361-001	mecA- GFP	0.5					0.467974	0.566981	0.512974	0.486026	0.4818	150
137	PCM-0003361-001	mecA+ DsRed	0.5					2.2277	0.387237	0.23459	0.54629	0.596084	150
137	PCM-0003361-001	mecA- DsRed	0.5					0.263853	0.966265	1.52689	0.611962	0.779172	150
137	PCM-0003361-001	mecA+ GFP	0.5					0.54342	0.49106	0.476374	0.50517	0.517056	150
138	PCM-0003366-001	mecA- GFP	0.5					0.443817	0.444127	0.362687	0.226767	0.0182723	47.2784
138	PCM-0003366-001	mecA+ DsRed	0.5					0.659905	0.427533	0.421923	0.0191805	0.0333333	68.0028
138	PCM-0003366-001	mecA- DsRed	0.5					0.792075	0.290017	0.311344	0.00756609	0.0144228	46.3669
138	PCM-0003366-001	mecA+ GFP	0.5					0.401487	0.623442	0.698889	0.602517	0.0204431	106.03
139	PCM-0003387-001	mecA- GFP	0.5					0.598242	0.614272	0.0882686	0.0233751	0.0201278	15.2481
139	PCM-0003387-001	mecA+ DsRed	0.5					0.529346	0.0196217	0.0295508	0.0446809	0.0371158	31.2029
139	PCM-0003387-001	mecA- DsRed	0.5					0.285194	0.149667	0.0157942	0.0194827	0.0202866	12.4079
139	PCM-0003387-001	mecA+ GFP	0.5					0.687969	0.627133	0.0344393	0.0252826	0.0254335	29.1113
140	PCM-0003468-001	mecA- GFP	0.5					0.350162	0.510824	0.400005	0.155121	0.0160043	17.5228
140	PCM-0003468-001	mecA+ DsRed	0.5					0.74331	0.110024	-0.0123719	-0.00720252	0.0334909	59.7707
140	PCM-0003468-001	mecA- DsRed	0.5					0.295361	0.22807	0.00406677	0.00307372	0.0156523	16.4899
140	PCM-0003468-001	mecA+ GFP	0.5					0.574977	0.628955	0.630278	0.374817	0.0226133	86.4218
141	PCM-0003470-001	mecA- GFP	0.5					0.807974	1.02013	0.43423	0.0529612	0.021468	14.2955
141	PCM-0003470-001	mecA+ DsRed	0.5					0.432703	0.0278802	0.00124507	0.042569	0.0405516	36.8502
141	PCM-0003470-001	mecA- DsRed	0.5					0.338866	0.122523	0.0108762	0.0206176	0.0208067	13.896
141	PCM-0003470-001	mecA+ GFP	0.5					0.595415	0.627852	0.513259	0.0423195	0.0268493	54.0027
142	PCM-0003482-001	mecA- GFP	0.5					0.340524	0.389542	0.333617	0.285011	0.131978	25.6874
142	PCM-0003482-001	mecA+ DsRed	0.5					0.66766	0.433176	0.106304	-0.00877857	-0.0104177	90.8069
142	PCM-0003482-001	mecA- DsRed	0.5					0.274081	0.310635	0.058117	0.0134298	0.00851185	24.4304
142	PCM-0003482-001	mecA+ GFP	0.5					0.748607	0.509998	0.933379	0.83638	0.381572	133.97
143	PCM-0003495-001	mecA- GFP	0.5					0.465414	0.161048	0.105897	0.00590176	0.0143549	4.91895
143	PCM-0003495-001	mecA+ DsRed	0.5					-0.000614657	0.00764381	0.00398739	0.0098818	0.0264303	16.8213
143	PCM-0003495-001	mecA- DsRed	0.5					0.00146593	0.00160779	0.00529626	0.0169764	0.011822	4.93948
143	PCM-0003495-001	mecA+ GFP	0.5					0.688305	0.536586	0.232069	0.0238899	0.0194914	32.1491
144	PCM-0003519-001	mecA- GFP	0.5					0.484846	0.096928	0.0253337	0.0263646	0.0239421	8.23993
144	PCM-0003519-001	mecA+ DsRed	0.5					0.201151	0.00471237	0.0476438	0.0469504	0.0407723	15.8132
144	PCM-0003519-001	mecA- DsRed	0.5					0.0869154	0.00127678	0.014943	0.0176384	0.0184423	5.96125
144	PCM-0003519-001	mecA+ GFP	0.5					0.811115	0.550548	0.0197932	0.021476	0.0218009	25.0816
145	PCM-0003522-001	mecA- GFP	0.5					0.0888872	0.0682181	0.16811	0.0186846	0.0181692	16.2374
145	PCM-0003522-001	mecA+ DsRed	0.5					0.433207	0.150686	0.0462884	0.0366115	0.0339007	5.98984
145	PCM-0003522-001	mecA- DsRed	0.5					0.227739	0.0618527	0.0245425	0.0127205	0.0102142	9.04464
145	PCM-0003522-001	mecA+ GFP	0.5					0.263137	0.177013	0.100161	0.0185978	0.0158357	11.3525
146	PCM-0003528-001	mecA- GFP	0.5					0.440312	0.271507	0.0110561	0.00899438	0.00775733	7.7227
146	PCM-0003528-001	mecA+ DsRed	0.5					0.181135	-0.008684	0.0197478	0.0141371	0.00962963	21.3267
146	PCM-0003528-001	mecA- DsRed	0.5					0.255923	0.0191517	0.00808625	0.00562728	0.00425592	10.0964
146	PCM-0003528-001	mecA+ GFP	0.5					0.676909	0.633806	0.0137699	0.0116577	0.00949911	29.084
147	PCM-0003533-001	mecA- GFP	0.5					0.579223	0.442838	0.667259	0.603191	0.317793	60.417
147	PCM-0003533-001	mecA+ DsRed	0.5					0.288054	0.753901	0.410165	0.14725	-0.00537431	143.699
147	PCM-0003533-001	mecA- DsRed	0.5					0.346858	0.402185	0.257247	0.121105	0.000189152	41.2364
147	PCM-0003533-001	mecA+ GFP	0.5					0.59314	0.490582	0.660313	0.772886	0.530784	150
148	PCM-0003535-001	mecA- GFP	0.5					0.419489	0.0252822	0.0204371	0.0206433	0.0194062	14.9453
148	PCM-0003535-001	mecA+ DsRed	0.5					0.467628	0.0469188	0.0377463	0.0380615	0.0331127	14.085
148	PCM-0003535-001	mecA- DsRed	0.5					0.0233603	0.0231711	0.0211378	0.0220362	0.0157469	5.16638
148	PCM-0003535-001	mecA+ GFP	0.5					0.0273252	0.0276037	0.0253406	0.025654	0.0207913	5.20971
149	PCM-0003565-001	mecA- GFP	0.5					0.324906	0.110536	0.0180661	0.00739653	0.0143034	15.0047
149	PCM-0003565-001	mecA+ DsRed	0.5					0.803861	0.0358235	0.0353822	0.0127502	0.0285737	13.2918
149	PCM-0003565-001	mecA- DsRed	0.5					1.16229	0.00974133	0.0150849	0.0116801	0.111836	14.8166
149	PCM-0003565-001	mecA+ GFP	0.5					0.156622	0.168425	0.0208725	0.0254451	0.599175	150
150	PCM-0003575-001	mecA- GFP	0.5					0.367378	0.193521	0.262693	0.42753	0.0211072	34.9339
150	PCM-0003575-001	mecA+ DsRed	0.5					0.52673	1.01351	0.358188	0.0245705	0.0374941	106.18
150	PCM-0003575-001	mecA- DsRed	0.5					0.56339	0.317114	0.15553	0.0138081	0.0227928	24.0182
150	PCM-0003575-001	mecA+ GFP	0.5					0.423758	0.482006	0.697624	0.296724	0.0248996	69.4175
151	PCM-0003607-001	mecA- GFP	0.5					0.0773929	0.0219834	0.023839	0.0253853	0.0248183	5.2608
151	PCM-0003607-001	mecA+ DsRed	0.5					0.0319149	0.0457841	0.0493459	0.0504807	0.0476753	5.82693
151	PCM-0003607-001	mecA- DsRed	0.5					0.0175439	0.0165508	0.0219416	0.0219889	0.0233603	5.10409
151	PCM-0003607-001	mecA+ GFP	0.5					0.0221607	0.0220331	0.0276037	0.0269422	0.0270118	5.15341
152	PCM-0003646-001	mecA- GFP	0.5					0.317329	0.222643	0.229189	0.117906	0.0278594	11.4898
152	PCM-0003646-001	mecA+ DsRed	0.5					0.261639	0.191726	0.0619858	0.0390701	0.0285106	16.8541
152	PCM-0003646-001	mecA- DsRed	0.5					0.604672	0.110228	0.0760392	0.0366009	0.022982	15.873
152	PCM-0003646-001	mecA+ GFP	0.5					0.182108	0.274929	0.0828459	0.0372131	0.0167409	22.2567
153	PCM-0003738-001	mecA- GFP	0.5					0.343101	0.49165	0.21053	0.0236843	0.0276017	17.7077
153	PCM-0003738-001	mecA+ DsRed	0.5					0.801434	0.299117	0.070528	0.0438298	0.0454058	36.6341
153	PCM-0003738-001	mecA- DsRed	0.5					0.513028	0.18343	0.0238805	0.021185	0.0230766	17.7106
153	PCM-0003738-001	mecA+ GFP	0.5					0.565182	0.771029	0.488946	0.0254567	0.0251433	47.0989
154	PCM-0003758-001	mecA- GFP	0.5					0.145224	0.143936	0.12471	0.0286841	0.0300242	16.7301
154	PCM-0003758-001	mecA+ DsRed	0.5					0.800362	0.227439	0.0180457	0.0472025	0.0462254	6.94101
154	PCM-0003758-001	mecA- DsRed	0.5					0.432922	0.313047	0.0627985	0.0260557	0.0297915	24.6632
154	PCM-0003758-001	mecA+ GFP	0.5					0.212503	0.169353	0.0762308	0.0272439	0.0285553	8.5653
155	PCM-0003775-001	mecA- GFP	0.5					0.391964	0.443714	0.2713	0.0188392	0.015025	5.00402
155	PCM-0003775-001	mecA+ DsRed	0.5					0.00789598	0.00685579	0.0330181	0.0326714	0.0272813	42.3108
155	PCM-0003775-001	mecA- DsRed	0.5					0.0125313	0.0127205	0.0128151	0.0075188	0.0169764	5.05161
155	PCM-0003775-001	mecA+ GFP	0.5					0.68494	0.802968	0.492868	0.0131316	0.0223928	45.9719
156	PCM-0003804-001	mecA- GFP	0.5					0.65226	0.309288	0.0211587	0.0198186	0.0184269	6.70409
156	PCM-0003804-001	mecA+ DsRed	0.5					0.132687	0.013948	0.0431363	0.040331	0.0398582	19.2163
156	PCM-0003804-001	mecA- DsRed	0.5					0.323119	0.0314938	0.0138554	0.0153213	0.0140445	12.3197
156	PCM-0003804-001	mecA+ GFP	0.5					0.595995	0.498741	0.0198976	0.0219286	0.0207564	27.9587
157	PCM-0003831-001	mecA- GFP	0.5					0.693495	0.358925	0.0170867	0.013221	0.0107984	5.51442
157	PCM-0003831-001	mecA+ DsRed	0.5					0.0534437	-0.0189283	0.0292356	0.0223641	0.0187392	20.4018
157	PCM-0003831-001	mecA- DsRed	0.5					0.192651	-0.00576914	0.00732964	0.0118693	0.0108762	8.01208
157	PCM-0003831-001	mecA+ GFP	0.5					0.700259	0.628769	0.0136655	0.0164624	0.0159286	28.624
158	PCM-0003851-001	mecA- GFP	0.5					0.50567	0.38181	0.3464	0.0217772	0.0220865	37.2932
158	PCM-0003851-001	mecA+ DsRed	0.5					1.07255	0.401812	0.23182	0.0398897	0.0400473	49.6451
158	PCM-0003851-001	mecA- DsRed	0.5					0.504232	0.438265	0.329834	0.277864	0.0175439	81.8102
158	PCM-0003851-001	mecA+ GFP	0.5					0.560517	0.504985	0.558242	0.685473	0.362306	150
159	PCM-0003853-001	mecA- GFP	0.5					0.583295	0.423973	0.407273	0.260167	0.0525488	9.52369
159	PCM-0003853-001	mecA+ DsRed	0.5					0.241434	0.224066	0.0476123	0.00411348	0.00433412	66.5171
159	PCM-0003853-001	mecA- DsRed	0.5					0.366104	0.11108	0.0682366	0.00293186	0.00165508	14.3344
159	PCM-0003853-001	mecA+ GFP	0.5					0.595624	0.658978	0.597422	0.461742	0.215242	113.549
160	PCM-0003892-001	mecA- GFP	0.5					0.42588	0.278259	0.143111	0.139915	0.025076	31.1689
160	PCM-0003892-001	mecA+ DsRed	0.5					0.340725	1.21823	0.171962	0.0369582	0.0323877	23.8192
160	PCM-0003892-001	mecA- DsRed	0.5					0.398165	0.171183	0.0785454	0.0873883	0.0184423	16.2797
160	PCM-0003892-001	mecA+ GFP	0.5					0.452795	0.531561	0.459456	0.249014	0.0269538	71.1512
161	PCM-0003909-001	mecA- GFP	0.5					0.56778	0.547111	0.357121	0.311659	0.0179114	56.8752
161	PCM-0003909-001	mecA+ DsRed	0.5					0.185516	0.0534752	0.622553	0.00802206	0.0255162	80.8861
161	PCM-0003909-001	mecA- DsRed	0.5					0.116707	0.119166	0.118977	0.0399584	0.0165508	6.42459
161	PCM-0003909-001	mecA+ GFP	0.5					0.700282	0.666185	0.573608	0.486033	0.0208145	95.4864
162	PCM-0003918-001	mecA- GFP	0.5					0.216767	0.0175506	0.0215195	0.00847894	0.0183238	150
162	PCM-0003918-001	mecA+ DsRed	0.5					0.0150827	0.0344996	0.0421277	0.015461	0.583846	8.69426
162	PCM-0003918-001	mecA- DsRed	0.5					0.00567456	0.00453965	0.0162671	0.0160306	0.0169764	4.98154
162	PCM-0003918-001	mecA+ GFP	0.5					0.407963	0.0110775	0.0214296	0.0220795	0.116688	13.7704
163	PCM-0003921-001	mecA- GFP	0.5					0.446755	0.587418	0.614169	0.732205	0.208159	5.98367
163	PCM-0003921-001	mecA+ DsRed	0.5					0.0884634	0.00795902	0.00676123	0.0079275	0.0197163	125.527
163	PCM-0003921-001	mecA- DsRed	0.5					0.0598194	0.0146593	0.00860642	0.00643117	0.013619	5.59429
163	PCM-0003921-001	mecA+ GFP	0.5					0.626088	0.596018	0.638413	0.622061	0.315339	146.868
164	PCM-0003941-001	mecA- GFP	0.5					0.280733	0.218571	0.0572909	0.0368795	0.0205917	6.34423
164	PCM-0003941-001	mecA+ DsRed	0.5					0.111852	0.084208	0.121151	0.0813712	0.0342474	14.7199
164	PCM-0003941-001	mecA- DsRed	0.5					0.0504563	0.0389653	0.0211378	0.0155105	0.0205703	5.47778
164	PCM-0003941-001	mecA+ GFP	0.5					0.465387	0.364732	0.216843	0.116479	0.0227758	34.9832
165	PCM-0003948-001	mecA- GFP	0.5					0.295062	0.0891964	0.162646	0.0220865	0.01853	30.3001
165	PCM-0003948-001	mecA+ DsRed	0.5					0.225989	0.65502	0.0463515	0.0428211	0.0352876	12.0061
165	PCM-0003948-001	mecA- DsRed	0.5					0.236204	0.207878	0.0677637	0.0161252	0.0155578	9.33485
165	PCM-0003948-001	mecA+ GFP	0.5					0.549016	0.439611	0.181504	0.0213599	0.0205359	32.3015
166	PCM-0003948-003	mecA- GFP	0.5					0.280418	0.109618	0.0955131	0.0250426	0.0255748	27.0374
166	PCM-0003948-003	mecA+ DsRed	0.5					0.439111	0.348322	0.0843403	0.0356417	0.0363047	11.6042
166	PCM-0003948-003	mecA- DsRed	0.5					0.262496	0.23249	0.0349818	0.00079763	-0.00300061	13.9521
166	PCM-0003948-003	mecA+ GFP	0.5					0.475588	0.207919	0.199936	0.00421342	-0.000508152	18.1514
167	PCM-0003966-001	mecA- GFP	0.5					0.469692	0.416293	0.206562	0.0170867	0.0220349	21.8264
167	PCM-0003966-001	mecA+ DsRed	0.5					0.50684	0.281718	0.0195587	0.0300236	0.0374626	35.3198
167	PCM-0003966-001	mecA- DsRed	0.5					0.507826	0.28893	0.0159834	0.0153686	0.0139973	22.5098
167	PCM-0003966-001	mecA+ GFP	0.5					0.511635	0.588359	0.0195147	0.0196191	0.0184237	29.8879
168	PCM-0003984-001	mecA- GFP	0.5					0.503505	0.563244	1.21893	0.0303335	0.02621	25.3371
168	PCM-0003984-001	mecA+ DsRed	0.5					0.38394	0.317368	0.0819385	0.0586131	0.0485264	57.0902
168	PCM-0003984-001	mecA- DsRed	0.5					0.44394	0.290349	0.0553743	0.020854	0.0258193	23.0828
168	PCM-0003984-001	mecA+ GFP	0.5					0.56025	0.478733	0.387734	0.0251433	0.0297507	49.6389
169	PCM-0004015-001	mecA- GFP	0.5					0.492526	0.556389	0.313257	0.0617236	0.0241482	15.588
169	PCM-0004015-001	mecA+ DsRed	0.5					0.49855	0.0718834	0.063026	0.0235619	0.0472656	44.2091
169	PCM-0004015-001	mecA- DsRed	0.5					0.696458	0.324727	0.0820447	0.0130988	0.0153213	25.766
169	PCM-0004015-001	mecA+ GFP	0.5					0.52266	0.569685	0.419545	0.237362	0.0230427	64.9085
170	PCM-0004023-001	mecA- GFP	0.5					0.263775	0.26728	0.14574	0.0672388	0.0861038	15.3009
170	PCM-0004023-001	mecA+ DsRed	0.5					0.809094	0.0780615	0.00408195	0.179779	-0.00225374	22.5009
170	PCM-0004023-001	mecA- DsRed	0.5					0.627276	0.0912186	0.00449236	0.0120584	0.000141864	16.7824
170	PCM-0004023-001	mecA+ GFP	0.5					0.407835	0.542528	0.383475	0.248526	0.141593	68.087
171	PCM-0004032-004	mecA- GFP	0.5					0.55586	0.602113	0.681259	0.51296	0.0203055	20.1211
171	PCM-0004032-004	mecA+ DsRed	0.5					0.56074	0.254796	0.0304019	0.00574246	0.0293967	99.7502
171	PCM-0004032-004	mecA- DsRed	0.5					0.43638	0.464335	0.123785	0.00976147	0.00117745	32.0987
171	PCM-0004032-004	mecA+ GFP	0.5					1.06921	0.984544	1.14319	0.62221	0.00726233	79.9824
172	PCM-0004043-001	mecA- GFP	0.5					0.0243029	0.023272	0.0253853	0.0220865	0.0193547	5.42821
172	PCM-0004043-001	mecA+ DsRed	0.5					0.0463515	0.0450906	0.0473916	0.0408668	0.0335225	5.17661
172	PCM-0004043-001	mecA- DsRed	0.5					0.0238332	0.0236913	0.0207122	0.0174493	0.0206649	5.17151
172	PCM-0004043-001	mecA+ GFP	0.5					0.0273368	0.0269654	0.0245166	0.0217777	0.0244586	5.20984
173	PCM-0004103-001	mecA- GFP	0.5					1.14559	0.742565	0.0223958	0.0241998	0.0224988	6.27795
173	PCM-0004103-001	mecA+ DsRed	0.5					0.107754	0.0537273	0.0286367	0.0285737	0.0227108	24.3441
173	PCM-0004103-001	mecA- DsRed	0.5					0.231759	0.268785	0.017733	0.0217525	0.0271906	21.1741
173	PCM-0004103-001	mecA+ GFP	0.5					0.496652	0.250894	0.0165436	0.018563	0.0227062	19.7751
174	PCM-0004109-001	mecA- GFP	0.5					0.346193	0.198366	0.128679	0.0182723	0.0184784	4.90413
174	PCM-0004109-001	mecA+ DsRed	0.5					-0.00212766	-0.00956659	-0.000898345	0.0339638	0.0315051	16.2595
174	PCM-0004109-001	mecA- DsRed	0.5					0.00179695	0.0035466	0.00714049	0.0182532	0.0194827	4.94276
174	PCM-0004109-001	mecA+ GFP	0.5					0.643636	0.492729	0.244023	0.022741	0.0228222	33.2379
175	PCM-0004120-001	mecA- GFP	0.5					0.618808	0.66695	0.462837	0.00739653	0.00275759	14.5984
175	PCM-0004120-001	mecA+ DsRed	0.5					0.318849	0.176028	0.00408195	0.00937746	-0.00496454	49.1993
175	PCM-0004120-001	mecA- DsRed	0.5					0.434435	0.167589	0.00926845	0.00331016	0.000851185	16.658
175	PCM-0004120-001	mecA+ GFP	0.5					0.60319	0.799846	0.584389	0.00919736	0.00498456	50.4643
176	PCM-0004148-001	mecA- GFP	0.5					0.541029	0.436447	0.320164	0.471548	0.12038	66.729
176	PCM-0004148-001	mecA+ DsRed	0.5					0.812782	0.493727	0.465359	0.193491	0.176501	120.523
176	PCM-0004148-001	mecA- DsRed	0.5					0.336029	0.381142	0.253795	0.145884	0.0534355	40.6132
176	PCM-0004148-001	mecA+ GFP	0.5					0.629372	0.448268	0.510161	0.388407	0.161021	97.8591
177	PCM-0004160-001	mecA- GFP	0.5					1.08363	0.0226019	0.025076	0.017396	0.0202309	8.1116
177	PCM-0004160-001	mecA+ DsRed	0.5					0.196422	0.0418755	0.050985	0.0344996	0.0414972	14.8799
177	PCM-0004160-001	mecA- DsRed	0.5					0.314655	0.00524897	0.0205703	0.0179695	0.0126259	11.9083
177	PCM-0004160-001	mecA+ GFP	0.5					0.551882	0.191601	0.0268377	0.0244934	0.019004	17.3942
178	PCM-0004235-001	mecA- GFP	0.5					0.445982	0.468764	0.304031	0.0367249	0.0384259	15.9238
178	PCM-0004235-001	mecA+ DsRed	0.5					0.420946	0.143719	0.0635934	0.0596533	0.0587076	46.3735
178	PCM-0004235-001	mecA- DsRed	0.5					0.29451	0.110843	0.0406677	0.0271433	0.0325342	12.2371
178	PCM-0004235-001	mecA+ GFP	0.5					0.557453	0.58071	0.468706	0.0272439	0.0284741	53.338
179	PCM-0004252-001	mecA- GFP	0.5					0.173419	0.0567239	0.0153343	0.0131694	0.0124994	5.03596
179	PCM-0004252-001	mecA+ DsRed	0.5					0.0110165	0.0129708	0.0269976	0.0211978	0.0167849	7.54024
179	PCM-0004252-001	mecA- DsRed	0.5					-0.00293186	-0.000520168	0.00695134	0.00855913	0.0055327	4.89629
179	PCM-0004252-001	mecA+ GFP	0.5					0.444439	0.336322	0.0108221	0.0122148	0.00744493	24.9244
180	PCM-0004265-001	mecA- GFP	0.5					0.833952	0.332689	0.128421	0.0437864	0.0103345	5.2277
180	PCM-0004265-001	mecA+ DsRed	0.5					0.0289519	0.00070922	0.0113318	0.0344996	0.0281324	18.0437
180	PCM-0004265-001	mecA- DsRed	0.5					0.0270015	0.00226983	0.00444507	0.0167873	0.00997777	5.20615
180	PCM-0004265-001	mecA+ GFP	0.5					0.871637	0.611686	0.296051	0.0277081	0.020327	30.6765
181	PCM-0004282-001	mecA- GFP	0.5					0.406345	0.253415	0.169295	0.016159	0.0172414	8.62854
181	PCM-0004282-001	mecA+ DsRed	0.5					0.21461	0.155256	0.0170686	0.0296454	0.0310323	20.4997
181	PCM-0004282-001	mecA- DsRed	0.5					0.232563	0.19407	0.0175911	0.0133825	0.0146593	9.20776
181	PCM-0004282-001	mecA+ GFP	0.5					0.659674	0.472466	0.450543	0.0190736	0.0185746	49.0516
182	PCM-0004288-001	mecA- GFP	0.5					0.170842	0.248106	0.123525	0.0237359	0.0235297	17.1707
182	PCM-0004288-001	mecA+ DsRed	0.5					0.56342	0.184381	0.0335855	0.0491568	0.0451221	7.4812
182	PCM-0004288-001	mecA- DsRed	0.5					0.363645	0.120206	0.0149903	0.01953	0.0161252	14.4483
182	PCM-0004288-001	mecA+ GFP	0.5					0.479487	0.27978	0.16362	0.024006	0.0207448	24.7505
183	PCM-0004330-001	mecA- GFP	0.5					0.351399	0.806943	0.0263131	0.0219319	0.0251276	27.7145
183	PCM-0004330-001	mecA+ DsRed	0.5					1.08774	0.383404	0.0554925	0.0466351	0.0548306	29.882
183	PCM-0004330-001	mecA- DsRed	0.5					0.391356	0.28108	0.0191517	0.00666761	0.0191517	22.0376
183	PCM-0004330-001	mecA+ GFP	0.5					0.548888	0.425348	0.0245631	0.0125978	0.0247371	27.1174
184	PCM-0004406-001	mecA- GFP	0.5					0.0140972	0.0130148	0.0102314	0.0161074	0.0180145	5.21271
184	PCM-0004406-001	mecA+ DsRed	0.5					0.0275965	0.0263357	0.0173522	0.0255792	0.0202206	5.06789
184	PCM-0004406-001	mecA- DsRed	0.5					0.017402	0.0125313	0.0146593	0.0134771	0.0185842	5.10259
184	PCM-0004406-001	mecA+ GFP	0.5					0.0220331	0.0180756	0.01977	0.016857	0.0182613	5.15203
185	PCM-0004439-001	mecA- GFP	0.5					0.393253	0.360162	0.692361	0.301711	0.0151796	44.3131
185	PCM-0004439-001	mecA+ DsRed	0.5					0.544224	0.587597	0.288873	0.0159023	0.0278172	69.9727
185	PCM-0004439-001	mecA- DsRed	0.5					0.816002	0.412635	0.372299	0.0130988	0.0134771	51.1464
185	PCM-0004439-001	mecA+ GFP	0.5					0.490756	0.618057	0.677164	0.352964	0.0175301	77.0685
186	PCM-0004456-001	mecA- GFP	0.5					0.347379	0.601129	0.0257461	0.0217257	0.0251791	19.0206
186	PCM-0004456-001	mecA+ DsRed	0.5					1.02473	0.192608	0.0510481	0.042632	0.0453428	29.9907
186	PCM-0004456-001	mecA- DsRed	0.5					0.390457	0.0251099	0.0233603	0.0225564	0.0225564	13.6368
186	PCM-0004456-001	mecA+ GFP	0.5					0.577809	0.0273948	0.0281259	0.0266753	0.0247836	15.0201
187	PCM-0004465-001	mecA- GFP	0.5					0.521288	0.551389	0.0163651	0.0176022	0.0123963	16.6967
187	PCM-0004465-001	mecA+ DsRed	0.5					0.76881	0.0224271	0.0326714	0.0359811	0.0246966	29.8513
187	PCM-0004465-001	mecA- DsRed	0.5					0.323545	0.01395	0.0158415	0.0185842	0.0147066	12.1899
187	PCM-0004465-001	mecA+ GFP	0.5					0.801227	0.0208957	0.0226133	0.0235882	0.021093	14.9069
188	PCM-0004470-001	mecA- GFP	0.5					0.486444	0.398253	0.416035	0.399438	0.246663	25.4605
188	PCM-0004470-001	mecA+ DsRed	0.5					0.68052	0.397147	0.2026	0.0849015	-0.00486998	146.186
188	PCM-0004470-001	mecA- DsRed	0.5					0.494018	0.291105	0.210952	0.073391	0.000520168	29.8028
188	PCM-0004470-001	mecA+ GFP	0.5					0.553937	0.572668	0.544327	0.557975	0.460292	150
189	PCM-0004474-001	mecA- GFP	0.5					0.350678	0.627313	0.405623	0.105639	0.0166744	18.662
189	PCM-0004474-001	mecA+ DsRed	0.5					0.745516	0.191631	0.0474232	0.0014342	0.0150827	49.9767
189	PCM-0004474-001	mecA- DsRed	0.5					0.299759	0.266894	0.0460585	0.0115856	0.0200974	21.207
189	PCM-0004474-001	mecA+ GFP	0.5					0.52143	0.569871	0.733671	0.179531	0.0197932	62.2387
190	PCM-0004479-001	mecA- GFP	0.5					0.457683	0.358976	0.348307	0.336967	0.0248699	19.1016
190	PCM-0004479-001	mecA+ DsRed	0.5					0.537289	0.251269	0.0125296	0.00805359	0.0458471	94.4925
190	PCM-0004479-001	mecA- DsRed	0.5					0.25143	0.15118	0.0174493	0.00931574	0.0237386	9.99055
190	PCM-0004479-001	mecA+ GFP	0.5					0.624196	0.682433	0.70764	0.41922	0.0273484	86.2333
191	PCM-0004505-001	mecA- GFP	0.5					0.610407	0.361657	0.501443	0.0148188	0.0233751	22.58
191	PCM-0004505-001	mecA+ DsRed	0.5					0.0927187	0.292593	0.00124507	0.0284791	0.0435146	53.3127
191	PCM-0004505-001	mecA- DsRed	0.5					0.274791	0.286093	0.00614744	0.0160306	0.0231238	22.2399
191	PCM-0004505-001	mecA+ GFP	0.5					0.592304	0.641779	0.848705	0.0214528	0.0279635	57.0973
192	PCM-0004507-001	mecA- GFP	0.5					0.622571	0.315731	0.156873	0.100845	0.037395	5.11777
192	PCM-0004507-001	mecA+ DsRed	0.5					0.0188337	0.0110796	0.0157762	0.0137589	0.0398582	20.2513
192	PCM-0004507-001	mecA- DsRed	0.5					0.147681	0.0345203	0.00917388	0.0101669	0.0213269	6.9894
192	PCM-0004507-001	mecA+ GFP	0.5					0.538989	0.525352	0.450555	0.315478	0.0253522	85.6129
193	PCM-0004512-001	mecA- GFP	0.5					0.341761	0.364182	0.148781	0.275424	0.232436	150
193	PCM-0004512-001	mecA+ DsRed	0.5					0.458392	0.0812451	0.414169	0.270591	0.328558	117.606
193	PCM-0004512-001	mecA- DsRed	0.5					0.158462	0.120301	0.140587	0.293801	0.0501726	7.21004
193	PCM-0004512-001	mecA+ GFP	0.5					0.669655	0.368051	0.360368	0.187597	0.483735	150
194	PCM-0004514-001	mecA- GFP	0.5					0.672156	0.707721	0.409489	0.0485284	0.020334	12.2041
194	PCM-0004514-001	mecA+ DsRed	0.5					0.323578	0.0157132	0.00282112	0.037305	0.0298345	44.7169
194	PCM-0004514-001	mecA- DsRed	0.5					0.136426	0.0262449	0.0131461	0.0208067	0.0200028	6.77304
194	PCM-0004514-001	mecA+ GFP	0.5					0.88575	0.819343	0.546486	0.0296231	0.0259789	46.3159
195	PCM-0004520-001	mecA- GFP	0.5					0.224653	0.096361	0.187542	0.028014	0.022705	27.8717
195	PCM-0004520-001	mecA+ DsRed	0.5					0.32569	0.349645	0.109425	0.0489362	0.0466036	8.94327
195	PCM-0004520-001	mecA- DsRed	0.5					0.11439	0.159266	0.0573131	0.0185369	0.0129569	6.38598
195	PCM-0004520-001	mecA+ GFP	0.5					0.320561	0.172777	0.122978	0.0224973	0.0180059	14.553
196	PCM-0004536-001	mecA- GFP	0.5					0.531442	0.586284	0.316247	0.0808463	0.0291995	14.7051
196	PCM-0004536-001	mecA+ DsRed	0.5					0.480552	0.0128132	-0.00531127	-0.00568952	0.0266194	42.7862
196	PCM-0004536-001	mecA- DsRed	0.5					0.181302	0.0526316	0.00160779	0.0019861	0.0166927	7.72676
196	PCM-0004536-001	mecA+ GFP	0.5					0.624614	0.621156	0.585968	0.365486	0.0228338	85.3692
197	PCM-0004546-001	mecA- GFP	0.5					0.341761	0.447786	0.207799	0.0258492	0.0276017	57.2998
197	PCM-0004546-001	mecA+ DsRed	0.5					0.660693	0.321875	1.42091	0.0515839	0.0544208	35.9358
197	PCM-0004546-001	mecA- DsRed	0.5					0.345108	0.378162	0.585568	0.0252518	0.0252518	57.4274
197	PCM-0004546-001	mecA+ GFP	0.5					0.542006	0.606626	0.384554	0.0297043	0.0285089	52.4819
198	PCM-0004556-001	mecA- GFP	0.5					0.196974	0.167079	0.118216	0.177079	0.0123447	28.3889
198	PCM-0004556-001	mecA+ DsRed	0.5					0.801371	0.604775	0.142049	0.0205989	0.0222695	8.12638
198	PCM-0004556-001	mecA- DsRed	0.5					0.477656	0.13321	0.37925	0.00595829	0.0119639	51.3454
198	PCM-0004556-001	mecA+ GFP	0.5					0.397854	0.531654	0.241215	0.346407	0.017298	91.9939
199	PCM-0004561-001	mecA- GFP	0.5					0.505928	0.113834	0.0257461	0.0255915	0.0206948	15.9994
199	PCM-0004561-001	mecA+ DsRed	0.5					0.654673	0.00647754	0.050134	0.0495035	0.0402049	16.2793
199	PCM-0004561-001	mecA- DsRed	0.5					0.0184423	0.0126732	0.0220362	0.0217052	0.0204757	5.11361
199	PCM-0004561-001	mecA+ GFP	0.5					0.708626	0.37867	0.0276385	0.0270118	0.0260486	21.0669
200	PCM-0004583-001	mecA- GFP	0.5					0.68231	0.446291	0.0211072	0.0218288	0.0201278	150
200	PCM-0004583-001	mecA+ DsRed	0.5					0.158156	0.0698345	0.0432939	0.0444602	1.12865	24.5713
200	PCM-0004583-001	mecA- DsRed	0.5					0.687521	0.280607	0.091124	0.0562255	0.121814	22.8821
200	PCM-0004583-001	mecA+ GFP	0.5					0.428539	0.741075	0.304082	0.528358	0.474857	150
201	PCM-0004608-001	mecA- GFP	0.5					0.280888	0.152647	0.0507964	0.141101	0.0249729	44.4709
201	PCM-0004608-001	mecA+ DsRed	0.5					0.516769	0.196013	0.289945	0.0752246	0.0450276	12.2224
201	PCM-0004608-001	mecA- DsRed	0.5					0.41169	0.25999	0.090462	0.064028	0.0211378	20.8608
201	PCM-0004608-001	mecA+ GFP	0.5					0.368353	0.291745	0.153396	0.0844823	0.0248996	25.6442
202	PCM-0004611-001	mecA- GFP	0.5					0.535617	0.26661	0.569378	0.152647	0.0245606	64.7187
202	PCM-0004611-001	mecA+ DsRed	0.5					0.67431	1.41281	0.612971	0.118377	0.0476753	65.8404
202	PCM-0004611-001	mecA- DsRed	0.5					0.365064	0.616116	0.518324	0.0941032	0.0175439	56.5
202	PCM-0004611-001	mecA+ GFP	0.5					0.654638	0.458841	0.485569	0.319424	0.0224044	91.1731
203	PCM-0004618-001	mecA- GFP	0.5					0.563914	0.404077	0.51036	0.262229	0.11971	44.8124
203	PCM-0004618-001	mecA+ DsRed	0.5					0.381797	0.510906	0.263688	0.176438	0.0314736	80.241
203	PCM-0004618-001	mecA- DsRed	0.5					0.337022	0.176479	0.259848	0.0565565	0.0132406	41.0712
203	PCM-0004618-001	mecA+ GFP	0.5					0.541925	0.675144	0.566703	0.667009	0.0784126	115.262
204	PCM-0004635-001	mecA- GFP	0.5					0.266816	0.347791	0.0274986	0.00878821	0.0110046	14.9482
204	PCM-0004635-001	mecA+ DsRed	0.5					0.673964	0.0228999	0.00972419	0.0251064	0.0309693	25.7148
204	PCM-0004635-001	mecA- DsRed	0.5					0.859129	0.223152	0.00941032	-0.00378304	0.0078971	16.5031
204	PCM-0004635-001	mecA+ GFP	0.5					0.28123	0.205992	0.0175649	0.00494975	0.0190388	13.9386
205	PCM-0004659-001	mecA- GFP	0.5					0.689166	0.661744	0.0419824	0.00152054	0.0106953	11.756
205	PCM-0004659-001	mecA+ DsRed	0.5					0.307817	0.00903073	0.0238771	0.00152876	0.0134752	29.7814
205	PCM-0004659-001	mecA- DsRed	0.5					0.356079	0.0560836	0.00865371	0.00652575	0.0113491	13.333
205	PCM-0004659-001	mecA+ GFP	0.5					0.708684	0.76258	0.180042	0.0139092	0.01471	32.5943
206	PCM-0004660-001	mecA- GFP	0.5					0.104556	0.0935261	0.0170352	0.0188908	0.0134271	5.63128
206	PCM-0004660-001	mecA+ DsRed	0.5					0.0627108	0.0463199	0.0309062	0.0387549	0.0252009	6.22718
206	PCM-0004660-001	mecA- DsRed	0.5					0.0401475	0.0287038	0.0119639	0.0133352	-0.0159361	5.35498
206	PCM-0004660-001	mecA+ GFP	0.5					0.21675	0.0680489	0.0182381	0.0187951	-0.00850103	8.69374
207	PCM-0004673-001	mecA- GFP	0.5					0.250734	0.274754	0.0486315	0.0118808	0.00646874	19.1411
207	PCM-0004673-001	mecA+ DsRed	0.5					0.697163	0.327612	0.0275965	0.021576	0.0113633	21.8566
207	PCM-0004673-001	mecA- DsRed	0.5					0.341183	0.200549	0.0143756	0.00941032	0.00184423	16.2364
207	PCM-0004673-001	mecA+ GFP	0.5					0.574502	0.64034	0.0208261	0.0153599	0.0090581	29.8811
208	PCM-0004718-001	mecA- GFP	0.5					0.53371	0.358616	0.360935	0.484331	0.0247152	56.9584
208	PCM-0004718-001	mecA+ DsRed	0.5					0.786336	0.824571	0.948511	0.0166588	0.0464775	111.577
208	PCM-0004718-001	mecA- DsRed	0.5					0.352816	0.447581	0.281979	0.017071	0.0148484	43.5647
208	PCM-0004718-001	mecA+ GFP	0.5					0.618719	0.488191	0.650506	0.570649	0.0207797	106.88
209	PCM-0004719-001	mecA- GFP	0.5					0.4783	0.415726	0.406964	0.449539	0.013891	89.2731
209	PCM-0004719-001	mecA+ DsRed	0.5					0.297888	0.415839	0.454547	0.309519	0.0234043	107.748
209	PCM-0004719-001	mecA- DsRed	0.5					0.504989	0.304961	0.587507	0.169906	0.0132879	67.283
209	PCM-0004719-001	mecA+ GFP	0.5					0.517031	0.74183	0.720302	0.832028	0.0187371	111.701
210	PCM-0004749-001	mecA- GFP	0.5					0.580614	0.67963	0.388253	0.0377558	0.032086	5.26221
210	PCM-0004749-001	mecA+ DsRed	0.5					0.032041	0.000394011	0.00817967	0.0348779	0.0410244	44.1678
210	PCM-0004749-001	mecA- DsRed	0.5					0.0662978	0.00557999	0.00742422	0.0183005	0.0287511	5.67786
210	PCM-0004749-001	mecA+ GFP	0.5					0.717284	0.634537	0.520443	0.142719	0.0234141	54.1783
211	PCM-0004777-001	mecA- GFP	0.5					0.477063	0.357997	0.211664	0.0971342	0.0143549	10.1445
211	PCM-0004777-001	mecA+ DsRed	0.5					0.256091	0.0523404	-0.0111426	0.00348306	0.0257053	34.2391
211	PCM-0004777-001	mecA- DsRed	0.5					0.353951	0.0390599	0	0.0035466	0.0150849	13.1017
211	PCM-0004777-001	mecA+ GFP	0.5					0.536064	0.523716	0.517704	0.235168	0.0204895	69.887
212	PCM-0004832-001	mecA- GFP	0.5					0.40985	0.462682	0.251714	0.016262	0.0153343	57.4434
212	PCM-0004832-001	mecA+ DsRed	0.5					0.402222	0.156076	0.736564	0.0323877	0.0295193	39.6511
212	PCM-0004832-001	mecA- DsRed	0.5					0.894737	0.248546	0.0140445	0.0107344	0.0078971	19.6778
212	PCM-0004832-001	mecA+ GFP	0.5					0.451495	0.63767	0.642278	0.0151858	0.012737	57.0677
213	PCM-0004904-001	mecA- GFP	0.5					0.230993	0.438302	0.28965	0.0922891	0.0405907	17.7059
213	PCM-0004904-001	mecA+ DsRed	0.5					1.12887	0.421166	0.280457	0.170607	0.0506068	46.3311
213	PCM-0004904-001	mecA- DsRed	0.5					0.454911	0.30846	0.212702	0.0666761	0.0854968	31.7267
213	PCM-0004904-001	mecA+ GFP	0.5					0.577368	0.353985	0.26923	0.134792	0.116873	34.8783
214	PCM-0004924-001	mecA- GFP	0.5					0.542214	0.101103	0.0188392	0.0179114	0.0159528	4.82806
214	PCM-0004924-001	mecA+ DsRed	0.5					-0.0100394	0.0064145	0.0369898	0.0350355	0.0335225	15.9038
214	PCM-0004924-001	mecA- DsRed	0.5					-0.0019861	0.00993049	0.0122476	0.0129096	0.0133825	4.90551
214	PCM-0004924-001	mecA+ GFP	0.5					0.729505	0.0516503	0.0177274	0.0194566	0.0182381	15.1503
215	PCM-0004988-001	mecA- GFP	0.5					0.690815	0.605922	0.666022	0.26228	0.020334	29.5758
215	PCM-0004988-001	mecA+ DsRed	0.5					0.10331	0.458487	0.0426005	0.00748621	0.0488731	66.7967
215	PCM-0004988-001	mecA- DsRed	0.5					0.555398	0.397314	0.0993522	0.00567456	0.0182532	29.4398
215	PCM-0004988-001	mecA+ GFP	0.5					0.495619	0.746623	0.846047	0.504253	0.025271	86.4326
216	PCM-0004990-001	mecA- GFP	0.5					0.275888	0.126823	0.182233	0.00873666	0.0107984	6.81165
216	PCM-0004990-001	mecA+ DsRed	0.5					0.138487	0.174452	-0.000803783	0.0250749	0.0316312	11.5606
216	PCM-0004990-001	mecA- DsRed	0.5					0.583298	0.346243	0.0137608	0.00208067	0.00860642	22.9348
216	PCM-0004990-001	mecA+ GFP	0.5					0.330531	0.166951	0.182085	0.0117854	0.0185862	14.6992
217	PCM-0004992-001	mecA- GFP	0.5					0.66438	0.288254	0.222616	0.361813	0.0348121	5.73396
217	PCM-0004992-001	mecA+ DsRed	0.5					0.0705415	-0.00329554	0.00857264	-0.00117622	0.0462117	18.5494
217	PCM-0004992-001	mecA- DsRed	0.5					0.116688	0.30164	0.00879979	0.0302525	0.0198386	23.1739
217	PCM-0004992-001	mecA+ GFP	0.5					0.693482	0.599294	0.156567	0.0309288	0.119381	30.9378
218	PCM-0005074-001	mecA- GFP	0.5					0.303266	0.279661	0.264494	0.10894	0.0161249	19.1606
218	PCM-0005074-001	mecA+ DsRed	0.5					0.518565	0.244262	0.00149412	0.0208647	0.0185122	42.6146
218	PCM-0005074-001	mecA- DsRed	0.5					0.378808	0.229524	0.00666493	0.0156209	0.0133299	18.3489
218	PCM-0005074-001	mecA+ GFP	0.5					0.480989	0.497892	0.657892	0.0494514	0.0168495	58.052
219	PCM-0005107-001	mecA- GFP	0.5					0.369852	0.422478	0.491031	0.0188908	0.0167259	16.8852
219	PCM-0005107-001	mecA+ DsRed	0.5					0.612403	0.183688	0.0483058	0.0355083	0.030591	57.0125
219	PCM-0005107-001	mecA- DsRed	0.5					0.550811	0.312243	0.0578806	0.0031683	0.00860642	24.5206
219	PCM-0005107-001	mecA+ GFP	0.5					0.486393	0.532849	0.683814	0.00881438	0.0133057	56.8753
220	PCM-0005118-001	mecA- GFP	0.5					0.407625	0.51421	0.400844	0.456233	0.176079	60.4784
220	PCM-0005118-001	mecA+ DsRed	0.5					0.490018	0.244516	0.495359	0.0937692	0.00596588	126.427
220	PCM-0005118-001	mecA- DsRed	0.5					0.821088	0.543088	0.408539	0.275241	0.055194	39.1065
220	PCM-0005118-001	mecA+ GFP	0.5					0.483074	0.438838	0.476784	0.581369	0.44138	150
221	PCM-0005130-001	mecA- GFP	0.5					0.621674	0.569754	0.420929	0.433404	0.248344	35.272
221	PCM-0005130-001	mecA+ DsRed	0.5					0.105998	0.314496	0.232902	0.0855039	0.29663	122.845
221	PCM-0005130-001	mecA- DsRed	0.5					0.461078	0.365478	0.163551	0.188441	0.279354	30.966
221	PCM-0005130-001	mecA+ GFP	0.5					0.456458	0.443237	0.661445	0.601043	0.394677	150
222	PCM-0005143-001	mecA- GFP	0.5					0.573222	0.295657	0.06613	0.0257014	0.0225955	18.4677
222	PCM-0005143-001	mecA+ DsRed	0.5					0.408848	0.227286	0.0121755	0.0355516	0.0322454	20.4764
222	PCM-0005143-001	mecA- DsRed	0.5					0.555168	0.740328	0.534288	0.422754	0.023171	83.6262
222	PCM-0005143-001	mecA+ GFP	0.5					0.493275	0.437697	0.459837	0.524052	0.0994677	119.506
223	PCM-0005146-001	mecA- GFP	0.5					0.526737	0.320349	0.148851	0.023372	0.133891	53.0108
223	PCM-0005146-001	mecA+ DsRed	0.5					0.261047	0.610544	0.484148	0.0307407	0.0155876	27.781
223	PCM-0005146-001	mecA- DsRed	0.5					0.863942	0.407342	0.111065	0.0321271	0.0184848	30.1619
223	PCM-0005146-001	mecA+ GFP	0.5					0.350331	0.527822	0.581966	0.335828	0.0205106	84.4102
224	PCM-0005164-001	mecA- GFP	0.5					0.824335	0.660291	0.439616	0.46876	0.0148825	51.2856
224	PCM-0005164-001	mecA+ DsRed	0.5					0.279739	0.188757	0.383628	-0.00424923	0.0186818	83.1143
224	PCM-0005164-001	mecA- DsRed	0.5					0.324082	0.597969	0.336319	0.00781047	0.00676907	43.3208
224	PCM-0005164-001	mecA+ GFP	0.5					0.405866	0.394731	0.471798	0.546942	0.173026	127.948
225	PCM-0005214-001	mecA- GFP	0.5					0.0885444	0.0810902	0.0239414	0.00696242	0.0194378	7.83711
225	PCM-0005214-001	mecA+ DsRed	0.5					0.18579	0.037141	0.0290241	0.00740701	0.0254	5.98485
225	PCM-0005214-001	mecA- DsRed	0.5					0.126998	0.0418641	0.0165061	0.0106743	0.0112471	6.60184
225	PCM-0005214-001	mecA+ GFP	0.5					0.312634	0.109104	0.0185334	0.0158175	0.0157414	12.8812
226	PCM-0005224-001	mecA- GFP	0.5					0.734574	0.661844	0.522906	0.248292	0.0190237	74.5737
226	PCM-0005224-001	mecA+ DsRed	0.5					0.345099	0.552856	0.381127	0.252082	0.0236834	73.6854
226	PCM-0005224-001	mecA- DsRed	0.5					0.81963	0.456704	0.481333	0.226399	0.00640458	49.0785
226	PCM-0005224-001	mecA+ GFP	0.5					0.402205	0.405171	0.371831	0.423009	0.0124823	105.044
227	PCM-0005244-001	mecA- GFP	0.5					0.385262	0.46524	0.462755	0.404933	0.0119836	14.2217
227	PCM-0005244-001	mecA+ DsRed	0.5					0.340627	0.136431	0.0137226	-0.00460952	0.0126629	103.037
227	PCM-0005244-001	mecA- DsRed	0.5					0.682999	0.174069	0.0431138	0.0049987	0.000676907	18.2304
227	PCM-0005244-001	mecA+ GFP	0.5					0.485703	0.63283	0.625714	0.647594	0.00722433	111.267
228	PCM-0005249-001	mecA- GFP	0.5					0.48755	0.27521	0.0190755	0.0158143	0.0100166	15.9346
228	PCM-0005249-001	mecA+ DsRed	0.5					0.361291	0.181127	0.026057	0.022433	0.0154816	21.6389
228	PCM-0005249-001	mecA- DsRed	0.5					0.324967	0.16126	0.014892	0.014892	0.00890393	14.3607
228	PCM-0005249-001	mecA+ GFP	0.5					0.462292	0.368756	0.0201738	0.0205975	0.0168387	26.4115
229	PCM-0005258-001	mecA- GFP	0.5					0.0216637	0.0138472	0.0124495	0.0153484	0.0112072	5.2238
229	PCM-0005258-001	mecA+ DsRed	0.5					0.0286002	0.0178553	0.0173042	0.0188089	0.0131504	5.14805
229	PCM-0005258-001	mecA- DsRed	0.5					0.00978912	0.00312419	0.00781047	0.000937256	0.00557147	5.02335
229	PCM-0005258-001	mecA+ GFP	0.5					0.0152091	0.00939707	0.0132971	0.00750679	0.0120913	5.07951
230	PCM-0005285-001	mecA- GFP	0.5					0.613547	0.577725	0.127524	0.0248214	0.0298426	8.42162
230	PCM-0005285-001	mecA+ DsRed	0.5					0.207598	0.0229416	0.0182367	0.0321183	0.037141	31.5564
230	PCM-0005285-001	mecA- DsRed	0.5					0.738454	0.116064	0.00635251	0.0220776	0.0227545	17.5803
230	PCM-0005285-001	mecA+ GFP	0.5					0.422727	0.567952	0.391092	0.0242803	0.0242368	49.4746
231	PCM-0005301-001	mecA- GFP	0.5					0.0295838	0.27873	0.0295838	0.031965	0.0274097	5.34418
231	PCM-0005301-001	mecA+ DsRed	0.5					0.039218	0.160104	0.0421002	0.0442831	0.0380523	21.9717
231	PCM-0005301-001	mecA- DsRed	0.5					0.0159854	0.0165582	0.0155168	0.0160375	0.056704	5.08766
231	PCM-0005301-001	mecA+ GFP	0.5					0.0203802	0.0206192	0.0193916	0.0199131	0.0270722	5.13428
232	PCM-0005338-001	mecA- GFP	0.5					0.712626	0.811445	0.448468	0.153406	0.0225955	15.6189
232	PCM-0005338-001	mecA+ DsRed	0.5					0.414189	0.133846	0.00552082	1.05966e-05	0.0291936	44.398
232	PCM-0005338-001	mecA- DsRed	0.5					0.344389	0.192398	0.00484249	0.00473835	0.012653	15.967
232	PCM-0005338-001	mecA+ GFP	0.5					0.659565	0.706051	0.685932	0.248745	0.0170342	65.6709
233	PCM-0005378-001	mecA- GFP	0.5					0.0154519	0.0152448	0.0225955	0.0168496	0.0177813	5.12858
233	PCM-0005378-001	mecA+ DsRed	0.5					0.0198474	0.0217972	0.0203349	0.023535	0.0237258	5.08205
233	PCM-0005378-001	mecA- DsRed	0.5					0.0132778	0.0116116	0.0102577	0.00604009	0.0145795	5.05935
233	PCM-0005378-001	mecA+ GFP	0.5					0.0245953	0.017925	0.0411407	0.249191	0.0201304	5.1798
234	PCM-0005382-001	mecA- GFP	0.5					0.0280826	0.0243038	0.0213014	0.0235273	0.0214567	5.32434
234	PCM-0005382-001	mecA+ DsRed	0.5					0.0375013	0.0327541	0.029236	0.0350429	0.0296175	5.21807
234	PCM-0005382-001	mecA- DsRed	0.5					0.0212965	0.0107784	0.0247852	0.0263473	0.0239521	5.1441
234	PCM-0005382-001	mecA+ GFP	0.5					0.0252254	0.0165454	0.0274525	0.0280065	0.0268984	5.18667
235	PCM-0005490-001	mecA- GFP	0.5					0.27433	0.260664	0.16671	0.0233202	0.0129672	21.1136
235	PCM-0005490-001	mecA+ DsRed	0.5					0.722952	0.381212	0.106167	0.0153121	0.0168804	21.9359
235	PCM-0005490-001	mecA- DsRed	0.5					0.154231	0.392085	0.0931528	0.00911221	0.00692528	29.0636
235	PCM-0005490-001	mecA+ GFP	0.5					0.324422	0.421467	0.469049	0.0156219	0.0136882	56.0668
236	PCM-0005520-001	mecA- GFP	0.5					0.584351	0.625246	0.334688	0.118413	0.0651465	5.21302
236	PCM-0005520-001	mecA+ DsRed	0.5					0.0276253	-0.00397372	-0.0027869	-0.00327435	-0.00157889	42.9198
236	PCM-0005520-001	mecA- DsRed	0.5					0.02541	0.0165582	-0.000260349	-0.00218693	5.20698e-05	5.18869
236	PCM-0005520-001	mecA+ GFP	0.5					0.608734	0.482988	0.392678	0.168311	0.146399	52.9792
237	PCM-0005542-001	mecA- GFP	0.5					0.243115	0.0166943	0.0143131	0.0177813	0.0150896	5.01005
237	PCM-0005542-001	mecA+ DsRed	0.5					0.00848787	0.0245311	0.0196991	0.0254848	0.0219031	9.58601
237	PCM-0005542-001	mecA- DsRed	0.5					0.000260349	0.00885186	0.008956	0.0077584	0.00853944	4.92757
237	PCM-0005542-001	mecA+ GFP	0.5					0.412395	0.0159044	0.0148941	0.0144595	0.0146877	13.8844
238	PCM-0005544-001	mecA- GFP	0.5					0.17406	0.0620923	0.111683	0.00986127	0.0179884	23.9376
238	PCM-0005544-001	mecA+ DsRed	0.5					0.179835	0.297881	0.0752888	0.0120059	0.0228568	7.55508
238	PCM-0005544-001	mecA- DsRed	0.5					0.165946	0.0866962	0.041812	0.00333247	0.011976	7.37157
238	PCM-0005544-001	mecA+ GFP	0.5					0.314622	0.245649	0.191233	0.0104834	0.0164693	19.0787
239	PCM-0005612-001	mecA- GFP	0.5					0.445517	0.214334	0.695232	0.0276167	0.0376074	41.2267
239	PCM-0005612-001	mecA+ DsRed	0.5					0.35648	0.29663	0.259627	0.0778107	0.0165413	57.3636
239	PCM-0005612-001	mecA- DsRed	0.5					0.204686	0.108722	0.0568081	0.0199427	0.0118198	8.33859
239	PCM-0005612-001	mecA+ GFP	0.5					0.52591	0.451776	0.29057	0.150125	0.0547529	46.1836
240	PCM-0005612-003	mecA- GFP	0.5					0.953444	0.0883683	0.0254652	0.0131218	0.0118244	26.5039
240	PCM-0005612-003	mecA+ DsRed	0.5					0.278704	0.35255	0.055475	0.0920957	0.082306	15.279
240	PCM-0005612-003	mecA- DsRed	0.5					0.161832	0.115874	0.0291721	0.0959909	0.0819752	7.28336
240	PCM-0005612-003	mecA+ GFP	0.5					0.344145	0.171043	0.0543616	0.0166466	0.0151337	15.208
241	PCM-0005647-001	mecA- GFP	0.5					0.384952	0.277332	0.104592	0.33769	0.00592711	10.049
241	PCM-0005647-001	mecA+ DsRed	0.5					0.251934	0.156225	0.212684	0.113776	0.00891173	93.4329
241	PCM-0005647-001	mecA- DsRed	0.5					0.256027	0.296798	0.28076	0.216923	0.016454	56.0239
241	PCM-0005647-001	mecA+ GFP	0.5					0.441521	0.421228	0.216491	0.175166	0.0226181	36.1757
242	PCM-0005702-001	mecA- GFP	0.5					0.152526	0.0195414	0.0142095	0.0157107	0.0143131	5.24787
242	PCM-0005702-001	mecA+ DsRed	0.5					0.0307619	0.0276041	0.021013	0.0229204	0.0208859	7.08686
242	PCM-0005702-001	mecA- DsRed	0.5					0.0687842	0.0120281	0.00885186	0.014892	0.0101536	5.7106
242	PCM-0005702-001	mecA+ GFP	0.5					0.139728	0.0185986	0.0166866	0.0210538	0.0174579	6.83512
243	PCM-0005778-001	mecA- GFP	0.5					0.436665	0.492002	0.131924	0.0305156	0.0214567	38.5216
243	PCM-0005778-001	mecA+ DsRed	0.5					0.360952	0.442439	0.241019	0.0404684	0.0284306	32.94
243	PCM-0005778-001	mecA- DsRed	0.5					0.506483	0.108565	0.0159334	0.0170789	0.0136423	16.1187
243	PCM-0005778-001	mecA+ GFP	0.5					0.345964	0.375894	0.0191635	0.0222596	0.0178273	26.6523
244	PCM-0005805-001	mecA- GFP	0.5					0.457164	0.0891138	0.00799772	0.0184025	0.00804949	5.74389
244	PCM-0005805-001	mecA+ DsRed	0.5					0.0712832	0.000307301	0.00984423	0.0243827	0.00975946	15.3943
244	PCM-0005805-001	mecA- DsRed	0.5					0.0595678	-0.00151002	0.0120281	0.0154127	0.00312419	5.5911
244	PCM-0005805-001	mecA+ GFP	0.5					0.693916	0.436187	0.0173058	0.0201195	0.362672	23.8964
245	PCM-0005846-001	mecA- GFP	0.5					0.209468	0.369371	0.262682	0.143467	0.0477016	24.7033
245	PCM-0005846-001	mecA+ DsRed	0.5					1.35423	0.813489	0.276539	0.17655	0.0358695	43.0702
245	PCM-0005846-001	mecA- DsRed	0.5					0.56152	0.365582	0.38818	0.300286	0.0196824	87.1434
245	PCM-0005846-001	mecA+ GFP	0.5					0.482357	0.598055	0.319229	0.258316	0.235589	50.8415
246	PCM-0005860-001	mecA- GFP	0.5					0.463637	0.423085	0.491178	0.616984	0.462451	150
246	PCM-0005860-001	mecA+ DsRed	0.5					1.86355	1.61494	1.13198	0.60527	1.75659	150
246	PCM-0005860-001	mecA- DsRed	0.5					0.371741	0.756682	0.689537	0.753748	0.997229	150
246	PCM-0005860-001	mecA+ GFP	0.5					0.608602	0.529235	0.594434	0.594308	0.627117	150
247	PCM-0005889-001	mecA- GFP	0.5					0.0223367	0.0246661	0.0236308	0.0252355	0.0320168	5.22709
247	PCM-0005889-001	mecA+ DsRed	0.5					0.0288969	0.0310798	0.0255908	0.0258875	0.0299354	5.1553
247	PCM-0005889-001	mecA- DsRed	0.5					0.0195262	0.0103098	0.0240562	0.0214527	0.0245769	5.12515
247	PCM-0005889-001	mecA+ GFP	0.5					0.0220098	0.0137968	0.0220206	0.0185443	0.0196524	5.15178
248	PCM-0005895-001	mecA- GFP	0.5					0.287323	0.0154001	0.0186614	0.020059	0.0142613	7.1341
248	PCM-0005895-001	mecA+ DsRed	0.5					0.154827	0.0207375	0.025612	0.0265021	0.0167532	11.202
248	PCM-0005895-001	mecA- DsRed	0.5					0.263994	0.00192658	0.000728977	0.00369695	0.0103098	10.376
248	PCM-0005895-001	mecA+ GFP	0.5					0.327279	0.00920152	0.00869093	0.0099837	0.0141445	12.2431
249	PCM-0005915-001	mecA- GFP	0.5					0.430039	0.00660006	0.00452945	0.00597888	0.00406357	4.88042
249	PCM-0005915-001	mecA+ DsRed	0.5					-0.00456713	0.0096323	0.00431281	0.00617781	0.00577514	14.0381
249	PCM-0005915-001	mecA- DsRed	0.5					0.00182244	0.00270763	0.000728977	0.00156209	-0.002239	4.94302
249	PCM-0005915-001	mecA+ GFP	0.5					0.604074	0.0194242	0.00899511	0.0104508	0.00499728	14.9386
250	PCM-0005915-002	mecA- GFP	0.5					0.0538374	0.00672646	0.0129117	0.0113138	0.0022937	5.06797
250	PCM-0005915-002	mecA+ DsRed	0.5					0.0141056	0.00890465	0.0225847	0.0174783	-0.000992908	5.51929
250	PCM-0005915-002	mecA- DsRed	0.5					0.00941032	0.0123422	0.00997777	0.00922117	0.00487067	5.01947
250	PCM-0005915-002	mecA+ GFP	0.5					0.0993373	0.0178203	0.0172284	0.0156616	0.0102767	6.14607
251	PCM-0005965-001	mecA- GFP	0.5					0.254607	0.0159178	0.0137437	0.0155037	0.0121907	4.86143
251	PCM-0005965-001	mecA+ DsRed	0.5					-0.00653809	0.0233655	0.0205468	0.0232383	0.0184063	10.0401
251	PCM-0005965-001	mecA- DsRed	0.5					-0.0039573	0.0101536	0.00853944	0.0105181	0.00968498	4.88633
251	PCM-0005965-001	mecA+ GFP	0.5					0.590505	0.0173601	0.0154047	0.0167192	0.0165236	14.9242
252	PCM-0005991-001	mecA- GFP	0.5					0.587457	0.513899	0.548737	0.0239414	0.00924009	47.4493
252	PCM-0005991-001	mecA+ DsRed	0.5					0.387252	0.834746	0.315492	0.0347886	0.0138709	59.0389
252	PCM-0005991-001	mecA- DsRed	0.5					0.549701	0.615673	0.833845	0.00525905	0.00296798	63.7097
252	PCM-0005991-001	mecA+ GFP	0.5					0.619077	0.516969	0.625215	0.0124823	0.00992939	60.5265
253	PCM-0005998-001	mecA- GFP	0.5					0.420566	0.0292215	0.0245626	0.0234237	0.0290662	10.7719
253	PCM-0005998-001	mecA+ DsRed	0.5					0.272046	0.0364841	0.0342376	0.0313553	0.0373954	14.1431
253	PCM-0005998-001	mecA- DsRed	0.5					0.166936	0.023119	0.0248373	0.0236917	0.026087	7.39347
253	PCM-0005998-001	mecA+ GFP	0.5					0.49635	0.025182	0.0273221	0.0257034	0.0263118	15.0001
254	PCM-0006000-001	mecA- GFP	0.5					0.431696	0.418962	0.442567	0.196061	0.0255979	9.10461
254	PCM-0006000-001	mecA+ DsRed	0.5					0.229533	0.0459786	-0.00272332	0.0107767	0.0107979	66.3509
254	PCM-0006000-001	mecA- DsRed	0.5					0.433377	0.0561833	-0.000572768	0.00536319	0.00354074	14.6387
254	PCM-0006000-001	mecA+ GFP	0.5					0.430592	0.684986	0.625421	0.0834764	0.0253015	57.4111
255	PCM-0006038-001	mecA- GFP	0.5					0.395874	0.265064	0.0257014	0.00623771	-0.000854126	6.16474
255	PCM-0006038-001	mecA+ DsRed	0.5					0.100551	0.00361344	0.0319275	0.000201335	-0.0145491	20.9398
255	PCM-0006038-001	mecA- DsRed	0.5					0.0635251	0.00614423	0.00734184	0.0147357	-0.00817495	5.64179
255	PCM-0006038-001	mecA+ GFP	0.5					0.653504	0.503922	0.0120695	0.0159696	-0.0043346	26.7961
256	PCM-0006085-001	mecA- GFP	0.5					0.35529	0.413371	0.0129672	0.0163837	0.0137437	10.47
256	PCM-0006085-001	mecA+ DsRed	0.5					0.265858	0.0139133	0.0150366	0.172205	0.0155452	27.7379
256	PCM-0006085-001	mecA- DsRed	0.5					0.354231	0.0413434	0.00874772	0.0206717	0.0117157	13.1313
256	PCM-0006085-001	mecA+ GFP	0.5					0.448028	0.555698	0.0146442	0.0248995	0.0156328	29.8166
257	PCM-0006087-001	mecA- GFP	0.5					0.583264	0.713195	0.825525	0.359535	0.000388239	7.3839
257	PCM-0006087-001	mecA+ DsRed	0.5					0.166504	0.159807	0.145269	0.00660167	-0.00244781	69.9593
257	PCM-0006087-001	mecA- DsRed	0.5					0.359073	0.371257	0.400208	0.00343661	-0.00192658	52.4609
257	PCM-0006087-001	mecA+ GFP	0.5					0.521086	0.705464	0.710538	0.325888	0.00630092	71.2648
258	PCM-0006128-001	mecA- GFP	0.5					0.149886	0.0687701	0.204447	0.0256497	0.027565	20.1253
258	PCM-0006128-001	mecA+ DsRed	0.5					0.408361	0.254647	0.0394087	0.0337077	0.0374166	7.03343
258	PCM-0006128-001	mecA- DsRed	0.5					0.136996	0.124395	0.0320229	0.0196303	0.0209841	6.78366
258	PCM-0006128-001	mecA+ GFP	0.5					0.438229	0.283259	0.0298533	0.0228137	0.0241716	22.2856
259	PCM-0006186-001	mecA- GFP	0.5					0.378481	0.199425	0.670903	0.12918	0.0188166	28.9993
259	PCM-0006186-001	mecA+ DsRed	0.5					0.273212	0.388397	0.0952103	0.0741019	0.0178764	60.7635
259	PCM-0006186-001	mecA- DsRed	0.5					0.214632	0.157615	0.050768	0.0433741	0.0230148	8.6292
259	PCM-0006186-001	mecA+ GFP	0.5					0.552352	0.429951	0.35434	0.139163	0.0220206	51.9323
260	PCM-0006201-001	mecA- GFP	0.5					0.126022	0.123227	0.0248732	0.0253391	0.0215084	15.732
260	PCM-0006201-001	mecA+ DsRed	0.5					0.619169	0.100742	0.0345767	0.0350641	0.0303592	6.58462
260	PCM-0006201-001	mecA- DsRed	0.5					0.289924	0.10138	0.0204114	0.0219214	0.0234314	11.9357
260	PCM-0006201-001	mecA+ GFP	0.5					0.398262	0.295046	0.0240847	0.0249864	0.0260945	22.975
261	PCM-0006212-001	mecA- GFP	0.5					0.465084	0.599156	0.252381	0.0145201	0.0156072	9.7921
261	PCM-0006212-001	mecA+ DsRed	0.5					0.248522	-0.00393133	-0.00136696	0.0184275	0.0203772	36.7188
261	PCM-0006212-001	mecA- DsRed	0.5					0.245561	0.0237438	0.00479042	0.0128092	0.00978912	9.67816
261	PCM-0006212-001	mecA+ GFP	0.5					0.588702	0.606822	0.360641	0.0179033	0.0154047	45.1608
262	PCM-0006224-001	mecA- GFP	0.5					0.519697	0.352702	0.0264261	0.0248214	0.0218708	5.37259
262	PCM-0006224-001	mecA+ DsRed	0.5					0.0416552	0.018597	0.0326693	0.0320971	0.0259934	25.3064
262	PCM-0006224-001	mecA- DsRed	0.5					0.358344	0.0680031	0.0263473	0.023171	0.0221297	13.5256
262	PCM-0006224-001	mecA+ GFP	0.5					0.511331	0.565084	0.0274307	0.0242477	0.023107	30.0525
263	PCM-0006269-001	mecA- GFP	0.5					0.444119	0.249431	0.440134	0.190418	0.0915985	30.3768
263	PCM-0006269-001	mecA+ DsRed	0.5					0.363961	1.05598	0.0817739	0.11066	0.0439441	65.6683
263	PCM-0006269-001	mecA- DsRed	0.5					0.489924	0.390992	0.414996	0.177089	0.0851861	63.3269
263	PCM-0006269-001	mecA+ GFP	0.5					0.507887	0.451993	0.370223	0.294036	0.141575	93.3334
264	PCM-0006302-001	mecA- GFP	0.5					0.518144	0.553862	1.38982	0.0598147	0.0174708	21.8286
264	PCM-0006302-001	mecA+ DsRed	0.5					0.347452	0.278235	0.0169228	0.0321818	0.021013	57.4258
264	PCM-0006302-001	mecA- DsRed	0.5					0.374434	0.298724	0.048529	0.0262432	0.00364488	23.5365
264	PCM-0006302-001	mecA+ GFP	0.5					0.560315	0.631668	0.684161	0.0281695	0.0091472	57.3907
265	PCM-0006328-001	mecA- GFP	0.5					0.582747	0.498939	0.020059	0.0192308	0.0177813	5.4372
265	PCM-0006328-001	mecA+ DsRed	0.5					0.0471018	0.00429162	0.0267776	0.0262689	0.0240649	28.2388
265	PCM-0006328-001	mecA- DsRed	0.5					0.026868	0.0107784	0.0188493	0.0146316	0.0162458	5.20468
265	PCM-0006328-001	mecA+ GFP	0.5					0.839533	0.508571	0.0225421	0.0191635	0.0212385	23.2995
266	PCM-0006349-001	mecA- GFP	0.5					0.17991	0.052464	0.0171602	0.0125531	0.010793	5.72859
266	PCM-0006349-001	mecA+ DsRed	0.5					0.0701388	0.0177281	0.0226025	0.0148458	0.0114761	7.69315
266	PCM-0006349-001	mecA- DsRed	0.5					0.363447	0.0121323	0.0177037	0.0152044	0.00890393	13.0308
266	PCM-0006349-001	mecA+ GFP	0.5					0.368398	0.0227811	0.02088	0.02	0.0154481	13.2243
267	PCM-0006392-002	mecA- GFP	0.5					0.53468	0.556222	0.538611	0.2083	0.0185133	29.4118
267	PCM-0006392-002	mecA+ DsRed	0.5					0.397837	0.383449	0.112614	0.0760565	0.0868247	66.6027
267	PCM-0006392-002	mecA- DsRed	0.5					0.518804	0.158135	0.126012	0.0646383	0.0534082	16.9349
267	PCM-0006392-002	mecA+ GFP	0.5					0.427677	0.429864	0.488385	0.319549	0.0849587	95.8022
268	PCM-0006444-001	mecA- GFP	0.5					0.404053	0.491329	0.521405	0.188503	0.0127601	16.9884
268	PCM-0006444-001	mecA+ DsRed	0.5					0.569047	0.176444	0.224425	-0.00443997	0.0177069	66.4177
268	PCM-0006444-001	mecA- DsRed	0.5					0.356209	0.482739	0.157199	-0.00604009	0.00270763	33.7841
268	PCM-0006444-001	mecA+ GFP	0.5					0.553786	0.520022	0.586431	0.367159	0.0104726	89.22
269	PCM-0006454-001	mecA- GFP	0.5					0.553396	0.733487	0.771017	0.0208355	0.0147272	14.0333
269	PCM-0006454-001	mecA+ DsRed	0.5					0.409314	0.0341952	-0.0133199	0.0215005	0.0209283	57.1291
269	PCM-0006454-001	mecA- DsRed	0.5					0.657329	0.107837	-0.00520698	0.0155168	0.00994533	17.1516
269	PCM-0006454-001	mecA+ GFP	0.5					0.587626	0.787844	0.633895	0.0220641	0.0154047	52.9316
270	PCM-0006469-001	mecA- GFP	0.5					0.400947	0.46027	0.314965	0.223237	0.0107413	25.8194
270	PCM-0006469-001	mecA+ DsRed	0.5					0.588927	0.36697	0.133549	0.00454594	0.0112854	63.8343
270	PCM-0006469-001	mecA- DsRed	0.5					0.47597	0.285238	0.179485	0.0236917	0.00853944	26.2642
270	PCM-0006469-001	mecA+ GFP	0.5					0.465095	0.520521	0.552015	0.604117	0.0137317	111.709
271	PCM-0006493-001	mecA- GFP	0.5					0.428538	0.52389	0.554379	0.466068	0.137411	18.4765
271	PCM-0006493-001	mecA+ DsRed	0.5					1.00457	0.14298	0.062806	0.0208435	-0.0112854	116.37
271	PCM-0006493-001	mecA- DsRed	0.5					0.290966	0.565217	0.297527	0.073887	-0.00531112	41.7013
271	PCM-0006493-001	mecA+ GFP	0.5					0.553091	0.384867	0.357577	0.536719	0.00108637	113.458
272	PCM-0006498-001	mecA- GFP	0.5					0.188296	0.0253391	0.0284967	0.0214567	0.0287556	5.03567
272	PCM-0006498-001	mecA+ DsRed	0.5					0.0109887	0.0372682	0.0406803	0.0320759	0.0409982	7.90012
272	PCM-0006498-001	mecA- DsRed	0.5					0.268472	0.0632127	0.0182765	0.0187972	0.0245249	10.7364
272	PCM-0006498-001	mecA+ GFP	0.5					0.480413	0.524606	0.0227268	0.0230636	0.0265399	29.996
273	PCM-0006532-001	mecA- GFP	0.5					0.0193343	0.014106	0.0172119	0.0175743	0.0113107	5.20392
273	PCM-0006532-001	mecA+ DsRed	0.5					0.0267988	0.0206316	0.0237046	0.0256967	0.0176645	5.1231
273	PCM-0006532-001	mecA- DsRed	0.5					0.0116116	0.00192658	0.00906014	0.014892	0.0139026	5.04209
273	PCM-0006532-001	mecA+ GFP	0.5					0.464693	0.0103313	0.0165128	0.0210755	0.019598	14.5043
274	PCM-0006539-001	mecA- GFP	0.5					0.524718	0.446294	0.0204731	0.0171084	0.0203178	8.59798
274	PCM-0006539-001	mecA+ DsRed	0.5					0.213595	0.00170605	0.0305712	0.0271591	0.0311858	28.2095
274	PCM-0006539-001	mecA- DsRed	0.5					0.554231	0.0274928	0.0157251	0.016402	0.0128612	15.5391
274	PCM-0006539-001	mecA+ GFP	0.5					0.508246	0.684639	0.0209017	0.0219555	0.018881	29.8602
275	PCM-0006543-001	mecA- GFP	0.5					0.558313	0.053344	0.00872244	0.020732	0.0202143	5.03589
275	PCM-0006543-001	mecA+ DsRed	0.5					0.0110099	0.00530889	0.00942037	0.025506	0.0240649	15.2953
275	PCM-0006543-001	mecA- DsRed	0.5					0.0434783	0.00932049	0.0170268	0.0168185	0.0154647	5.39405
275	PCM-0006543-001	mecA+ GFP	0.5					0.5761	0.19585	0.0199891	0.0191961	0.0186855	17.3117
276	PCM-0006562-001	mecA- GFP	0.5					0.386919	0.429522	0.261906	0.0185578	0.0168496	20.4755
276	PCM-0006562-001	mecA+ DsRed	0.5					0.491968	0.259966	0.00681361	0.0239377	0.0205256	41.0879
276	PCM-0006562-001	mecA- DsRed	0.5					0.606457	0.338193	0.00234314	0.0141109	0.00994533	21.7509
276	PCM-0006562-001	mecA+ GFP	0.5					0.415676	0.489951	0.27874	0.018327	0.0150244	43.2075
277	PCM-0006574-001	mecA- GFP	0.5					0.0183508	0.0175225	0.0230096	0.0217673	0.025132	5.1865
277	PCM-0006574-001	mecA+ DsRed	0.5					0.0252093	0.0243616	0.031758	0.0294267	0.0345343	5.11264
277	PCM-0006574-001	mecA- DsRed	0.5					0.00468628	0.0175475	0.0428534	0.0192658	0.0158813	4.9716
277	PCM-0006574-001	mecA+ GFP	0.5					0.0312656	0.0218142	0.189136	0.0242803	0.020478	5.25351
278	PCM-0006586-001	mecA- GFP	0.5					0.019852	0.0222849	0.0224402	0.0243038	0.0230614	5.19577
278	PCM-0006586-001	mecA+ DsRed	0.5					0.026057	0.0306135	0.0308679	0.0331143	0.0326481	5.12863
278	PCM-0006586-001	mecA- DsRed	0.5					0.0145275	0.0123926	-0.00609216	0.0126009	-0.00114554	5.07238
278	PCM-0006586-001	mecA+ GFP	0.5					0.0203911	0.0177404	0.570809	0.0175231	0.397121	150
279	PCM-0006608-001	mecA- GFP	0.5					0.841624	0.459338	0.194352	0.16174	0.0161249	7.67052
279	PCM-0006608-001	mecA+ DsRed	0.5					0.178966	0.123291	0.0650101	0.00439758	0.0223482	22.5642
279	PCM-0006608-001	mecA- DsRed	0.5					0.214475	0.1912	0.0696694	0.00338454	0.0151523	8.62448
279	PCM-0006608-001	mecA+ GFP	0.5					0.572776	0.449082	0.359424	0.357382	0.0207713	89.4861
280	PCM-0006611-001	mecA- GFP	0.5					0.0249767	0.0103789	0.0210426	0.0231132	0.0161766	5.29498
280	PCM-0006611-001	mecA+ DsRed	0.5					0.034937	0.0126629	0.029236	0.0328388	0.0225813	5.18396
280	PCM-0006611-001	mecA- DsRed	0.5					0.0264514	0.0176517	0.0214007	0.0166623	0.0148399	5.2001
280	PCM-0006611-001	mecA+ GFP	0.5					0.0284411	0.0227811	0.0243781	0.0213036	0.0199348	5.22204
281	PCM-0006623-001	mecA- GFP	0.5					0.661585	0.194508	0.018299	0.0225955	0.0163837	6.6015
281	PCM-0006623-001	mecA+ DsRed	0.5					0.126979	0.00711031	0.0241284	0.0304864	0.0217548	16.8259
281	PCM-0006623-001	mecA- DsRed	0.5					0.516376	0.00343661	0.0152564	0.0152044	0.0133819	14.808
281	PCM-0006623-001	mecA+ GFP	0.5					0.418294	0.243205	0.020402	0.0198914	0.0181097	19.3177
282	PCM-0006627-001	mecA- GFP	0.5					0.508567	0.022699	0.0151931	0.0193861	0.0194378	5.34983
282	PCM-0006627-001	mecA+ DsRed	0.5					0.0397054	0.029787	0.0189573	0.0223694	0.0196991	15.0051
282	PCM-0006627-001	mecA- DsRed	0.5					0.053736	0.0146837	0.0140588	0.0162978	0.017131	5.51803
282	PCM-0006627-001	mecA+ GFP	0.5					0.541575	0.0194351	0.0185551	0.0170451	0.0169364	14.9583
283	PCM-0006690-001	mecA- GFP	0.5					0.430764	0.396599	0.349389	0.297779	0.0128637	18.1353
283	PCM-0006690-001	mecA+ DsRed	0.5					0.59662	0.241973	0.0632934	0.000561619	0.0168592	86.2928
283	PCM-0006690-001	mecA- DsRed	0.5					0.492111	0.411039	0.0808123	0.00833116	-0.00577974	29.3069
283	PCM-0006690-001	mecA+ GFP	0.5					0.512863	0.5195	0.567811	0.353221	0.0151331	89.0512
284	PCM-0006725-001	mecA- GFP	0.5					0.266927	0.389041	0.229087	0.223496	0.217026	54.6524
284	PCM-0006725-001	mecA+ DsRed	0.5					0.607237	0.263018	0.464099	0.101102	0.00912366	36.8243
284	PCM-0006725-001	mecA- DsRed	0.5					0.450508	0.871336	0.45509	0.091799	0.00812288	41.2444
284	PCM-0006725-001	mecA+ GFP	0.5					0.413319	0.352265	0.381923	0.42201	0.010918	104.821
285	PCM-0006735-001	mecA- GFP	0.5					0.466637	0.603556	0.280386	0.0133813	0.0161766	14.2805
285	PCM-0006735-001	mecA+ DsRed	0.5					0.415524	0.0475257	0.00535128	0.0158419	0.0210342	38.096
285	PCM-0006735-001	mecA- DsRed	0.5					0.323614	0.0349388	0.00744598	0.0184848	0.0197865	12.3618
285	PCM-0006735-001	mecA+ GFP	0.5					0.522596	0.734307	0.320576	0.0221619	0.0238783	37.1822
286	PCM-0006757-001	mecA- GFP	0.5					0.574361	0.58782	0.328528	0.245911	0.0723936	6.91872
286	PCM-0006757-001	mecA+ DsRed	0.5					0.144082	0.0508954	0.0131292	0.00164247	0.00927201	53.8561
286	PCM-0006757-001	mecA- DsRed	0.5					0.0809685	0.0242645	0.0518615	0.011976	0.00697735	5.87665
286	PCM-0006757-001	mecA+ GFP	0.5					0.632678	0.57119	0.442314	0.317023	0.258566	74.7652
287	PCM-0006768-001	mecA- GFP	0.5					0.440237	0.947588	0.0302568	0.0306191	0.0288073	21.9917
287	PCM-0006768-001	mecA+ DsRed	0.5					0.326661	0.277684	0.0397054	0.0399597	0.0377133	29.8749
287	PCM-0006768-001	mecA- DsRed	0.5					0.754283	0.355845	0.0244207	0.0270242	0.0287425	19.1735
287	PCM-0006768-001	mecA+ GFP	0.5					0.352243	0.361966	0.0262575	0.0284302	0.0287452	26.2704
288	PCM-0006776-001	mecA- GFP	0.5					0.272828	0.0838337	0.0175225	0.0186096	0.0217673	9.27171
288	PCM-0006776-001	mecA+ DsRed	0.5					0.234407	-0.00376179	-0.00751298	-0.00386775	-0.00210872	11.0398
288	PCM-0006776-001	mecA- DsRed	0.5					0.191252	0.0144754	0.00577974	0.00656079	0.00708149	7.97577
288	PCM-0006776-001	mecA+ GFP	0.5					0.431081	0.327854	0.109995	0.0915263	0.0798262	26.74
289	PCM-0006780-001	mecA- GFP	0.5					0.689849	0.800419	0.541335	0.0111554	-0.000440004	12.8564
289	PCM-0006780-001	mecA+ DsRed	0.5					0.34955	0.0233867	-0.00316838	0.0149306	-0.00293525	48.5833
289	PCM-0006780-001	mecA- DsRed	0.5					0.268263	0.0483728	-0.00135381	0.00572768	0.00255142	10.6681
289	PCM-0006780-001	mecA+ GFP	0.5					0.689288	0.771114	0.692819	0.0128626	0.00999457	54.99
290	PCM-0006829-001	mecA- GFP	0.5					0.424811	0.0727042	0.0275132	0.0239414	0.0248732	13.3207
290	PCM-0006829-001	mecA+ DsRed	0.5					0.368793	0.031652	0.0359542	0.0334958	0.0344283	14.7402
290	PCM-0006829-001	mecA- DsRed	0.5					0.302161	0.0214007	0.0207238	0.0266597	0.028326	11.68
290	PCM-0006829-001	mecA+ GFP	0.5					0.554948	0.330929	0.0246496	0.0285497	0.0298751	23.1382
291	PCM-0006833-001	mecA- GFP	0.5					0.465964	0.488793	0.305389	0.282043	0.316208	52.424
291	PCM-0006833-001	mecA+ DsRed	0.5					0.556798	0.209378	0.443499	0.00615662	0.00789446	150
291	PCM-0006833-001	mecA- DsRed	0.5					0.456808	0.324447	0.350586	0.0180682	0.0135381	49.8362
291	PCM-0006833-001	mecA+ GFP	0.5					0.504248	0.506334	0.557773	0.696936	0.428876	150
292	PCM-0006917-001	mecA- GFP	0.5					0.47435	0.355497	0.409385	0.408453	0.023372	31.3385
292	PCM-0006917-001	mecA+ DsRed	0.5					0.404821	0.454837	0.108117	0.00170605	0.0301261	104.308
292	PCM-0006917-001	mecA- DsRed	0.5					0.337256	0.32653	0.129602	0.0154647	0.0234835	27.3558
292	PCM-0006917-001	mecA+ GFP	0.5					0.543661	0.518077	0.621879	0.550961	0.0252689	107.641
293	PCM-0006922-001	mecA- GFP	0.5					0.561523	0.582747	0.574361	0.0106895	0.0107413	14.3202
293	PCM-0006922-001	mecA+ DsRed	0.5					0.346922	0.133358	-0.00221469	0.0133623	0.0132775	56.7205
293	PCM-0006922-001	mecA- DsRed	0.5					0.752252	0.300286	0.0572247	0.0094767	0.00583181	23.7757
293	PCM-0006922-001	mecA+ GFP	0.5					0.453612	0.541858	0.722998	0.0153286	0.0123303	57.0236
294	PCM-0006936-001	mecA- GFP	0.5					0.483979	0.452712	0.415597	0.241873	0.0770007	15.5863
294	PCM-0006936-001	mecA+ DsRed	0.5					0.512695	0.0725125	0.00265974	-0.00126099	0.00439758	72.286
294	PCM-0006936-001	mecA- DsRed	0.5					0.579276	0.0984639	0.00156209	0.00244728	0.00650872	16.5956
294	PCM-0006936-001	mecA+ GFP	0.5					0.475796	0.588582	0.517686	0.427594	0.211016	119.385
295	PCM-0007009-001	mecA- GFP	0.5					0.446604	0.23416	0.172766	0.164587	0.0257014	47.0243
295	PCM-0007009-001	mecA+ DsRed	0.5					0.608488	0.378372	0.363304	0.0960581	0.0338561	18.9656
295	PCM-0007009-001	mecA- DsRed	0.5					0.786462	0.308097	0.117886	0.108045	0.025358	17.947
295	PCM-0007009-001	mecA+ GFP	0.5					0.404128	0.381814	0.439185	0.430538	0.0279848	107.043
296	PCM-0007010-001	mecA- GFP	0.5					0.530309	0.408039	0.213661	0.0163837	0.0181437	5.88141
296	PCM-0007010-001	mecA+ DsRed	0.5					0.0813076	0.0015577	0.00420685	0.017389	0.0202925	34.1812
296	PCM-0007010-001	mecA- DsRed	0.5					0.156261	0.0125488	0.0142671	0.0123926	0.0183286	7.16387
296	PCM-0007010-001	mecA+ GFP	0.5					0.565139	0.572406	0.339131	0.015296	0.0196524	45.0387
297	PCM-0007037-001	mecA- GFP	0.5					0.363935	0.517471	0.387644	0.319314	0.137152	126.06
297	PCM-0007037-001	mecA+ DsRed	0.5					0.572989	0.416223	0.570934	0.912949	0.266218	102.019
297	PCM-0007037-001	mecA- DsRed	0.5					0.300547	0.374225	0.376933	0.748399	0.230357	127.28
297	PCM-0007037-001	mecA+ GFP	0.5					0.561315	0.482292	0.467898	0.312569	0.359381	150
298	PCM-0007046-002	mecA- GFP	0.5					0.581856	0.536766	0.559391	0.679336	0.374057	46.3219
298	PCM-0007046-002	mecA+ DsRed	0.5					0.402271	0.547598	0.311148	0.00610804	0.00230748	150
298	PCM-0007046-002	mecA- DsRed	0.5					0.692217	0.531862	0.551449	0.083181	0.100157	54.5299
298	PCM-0007046-002	mecA+ GFP	0.5					0.460903	0.425466	0.504702	0.18913	0.063676	67.2392
299	PCM-0007063-001	mecA- GFP	0.5					0.324231	0.253002	0.0986903	0.0282379	0.020939	16.1784
299	PCM-0007063-001	mecA+ DsRed	0.5					0.685271	0.151966	0.109304	0.0347038	0.0268624	20.0833
299	PCM-0007063-001	mecA- DsRed	0.5					0.37735	0.227805	0.232492	0.0229628	0.0139547	18.2381
299	PCM-0007063-001	mecA+ GFP	0.5					0.420858	0.329832	0.185486	0.0255405	0.0179794	30.5953
300	PCM-0007069-001	mecA- GFP	0.5					0.463066	0.386919	0.380034	0.231054	0.0110001	31.0571
300	PCM-0007069-001	mecA+ DsRed	0.5					0.581594	0.467871	0.160718	0.0856734	0.0137226	69.5126
300	PCM-0007069-001	mecA- DsRed	0.5					0.219787	0.389742	0.0799792	0.00546733	0.0117678	28.5872
300	PCM-0007069-001	mecA+ GFP	0.5					0.5761	0.523965	0.530027	0.616317	0.0167844	111.884
301	PCM-0007075-001	mecA- GFP	0.5					0.477612	0.530774	0.458769	0.015866	0.0119319	47.3576
301	PCM-0007075-001	mecA+ DsRed	0.5					0.817241	0.50337	0.318417	0.0217972	0.0151637	55.6621
301	PCM-0007075-001	mecA- DsRed	0.5					0.611924	0.382869	0.282218	0.0153085	0.00864358	43.5644
301	PCM-0007075-001	mecA+ GFP	0.5					0.446051	0.545149	0.596708	0.020402	0.0150679	57.2607
302	PCM-0007084-001	mecA- GFP	0.5					0.567114	0.585438	0.135185	0.0228543	0.0214049	10.3061
302	PCM-0007084-001	mecA+ DsRed	0.5					0.26022	0.0394935	0.00443997	0.0326693	0.0302533	32.5074
302	PCM-0007084-001	mecA- DsRed	0.5					0.401875	0.128664	0.000781047	0.0158292	0.016454	15.3255
302	PCM-0007084-001	mecA+ GFP	0.5					0.619196	0.575861	0.381499	0.0207496	0.0215426	46.2762
303	PCM-0007096-001	mecA- GFP	0.5					0.619811	0.469277	0.313154	0.0580029	0.013899	8.80851
303	PCM-0007096-001	mecA+ DsRed	0.5					0.220441	0.0791459	0.0298506	0.024743	0.0275617	39.8392
303	PCM-0007096-001	mecA- DsRed	0.5					0.431294	0.0978391	0.038792	0.0144233	0.0152044	15.2053
303	PCM-0007096-001	mecA+ GFP	0.5					0.595274	0.521955	0.44566	0.0208474	0.0188593	51.4213
304	PCM-0007127-001	mecA- GFP	0.5					0.548375	0.487447	0.585283	0.668729	0.528341	150
304	PCM-0007127-001	mecA+ DsRed	0.5					1.93359	3.20035	5.32077	5.418	5.418	150
304	PCM-0007127-001	mecA- DsRed	0.5					0.44051	0.609633	0.395782	0.568394	0.428014	150
304	PCM-0007127-001	mecA+ GFP	0.5					0.953677	1.25091	2.00203	2.77948	2.77948	150
305	PCM-0007158-001	mecA- GFP	0.5					0.0231132	0.0211978	0.0221296	0.0166425	0.0170049	5.19368
305	PCM-0007158-001	mecA+ DsRed	0.5					0.0258663	0.0311222	0.0323302	0.0242768	0.0243827	5.1637
305	PCM-0007158-001	mecA- DsRed	0.5					0.0132778	0.0152044	0.0142671	0.0110909	0.0141109	5.05935
305	PCM-0007158-001	mecA+ GFP	0.5					0.0233895	0.0202825	0.0198153	0.018012	0.0194894	5.16669
306	PCM-0007165-001	mecA- GFP	0.5					0.536934	0.461564	0.3849	0.134564	0.0163837	11.1199
306	PCM-0007165-001	mecA+ DsRed	0.5					0.274611	0.0837236	0.0015577	0.00153651	0.0223906	55.4461
306	PCM-0007165-001	mecA- DsRed	0.5					0.534496	0.100911	0.00661286	0.00296798	0.0168706	16.3131
306	PCM-0007165-001	mecA+ GFP	0.5					0.43271	0.560923	0.637034	0.416991	0.0225312	92.3485
307	PCM-0007181-001	mecA- GFP	0.5					0.491536	0.415752	0.234419	0.020059	0.023579	5.27934
307	PCM-0007181-001	mecA+ DsRed	0.5					0.0335594	0.00333793	0.0136378	0.0270743	0.0302533	37.7073
307	PCM-0007181-001	mecA- DsRed	0.5					0.0594116	0.0102577	0.0102577	0.0208279	0.0152044	5.58912
307	PCM-0007181-001	mecA+ GFP	0.5					0.525095	0.369701	0.189636	0.0240304	0.0189028	31.4231
308	PCM-0007223-001	mecA- GFP	0.5					0.478285	0.640206	0.633891	0.359069	0.0238379	17.6208
308	PCM-0007223-001	mecA+ DsRed	0.5					0.571315	0.164025	0.025951	0.0105224	0.0309314	82.4899
308	PCM-0007223-001	mecA- DsRed	0.5					0.54741	0.27045	0.050716	0.00130174	0.0102057	21.5335
308	PCM-0007223-001	mecA+ GFP	0.5					0.432504	0.569636	0.62554	0.295785	0.0144813	72.1229
309	PCM-0007228-001	mecA- GFP	0.5					0.153769	0.0291179	0.0204214	0.0244073	0.0214049	5.92187
309	PCM-0007228-001	mecA+ DsRed	0.5					0.0841687	0.029893	0.0280704	0.0331779	0.0298506	7.11229
309	PCM-0007228-001	mecA- DsRed	0.5					0.0820099	0.0236917	0.0195782	0.0142671	0.0165582	5.89129
309	PCM-0007228-001	mecA+ GFP	0.5					0.180228	0.0229658	0.0233786	0.0196958	0.0215426	7.7008
310	PCM-0007272-001	mecA- GFP	0.5					0.439978	0.318899	0.147194	0.0426804	0.0607465	5.55921
310	PCM-0007272-001	mecA+ DsRed	0.5					0.0570414	0.00581753	0.0204408	0.0299142	0.0195295	27.6049
310	PCM-0007272-001	mecA- DsRed	0.5					0.0718563	0.00702942	0.0167665	-0.00479042	0.0110909	5.75157
310	PCM-0007272-001	mecA+ GFP	0.5					0.466225	0.242401	0.0685823	0.00495383	0.0200978	19.3656
311	PCM-0007281-001	mecA- GFP	0.5					0.500595	0.321747	0.178409	0.108785	0.0609535	5.32068
311	PCM-0007281-001	mecA+ DsRed	0.5					0.0371834	-0.00543605	0.0359966	0.0189361	0.0174738	29.5198
311	PCM-0007281-001	mecA- DsRed	0.5					0.0278573	0.0106743	0.000624837	0.00692528	0.0145795	5.21558
311	PCM-0007281-001	mecA+ GFP	0.5					0.564215	0.477219	0.378577	0.284356	0.0526779	74.6173
312	PCM-0007292-001	mecA- GFP	0.5					0.626385	0.314914	0.0522052	0.0108448	0.0159178	5.84737
312	PCM-0007292-001	mecA+ DsRed	0.5					0.0788704	-0.0018756	0.016838	0.0169016	0.024955	19.8291
312	PCM-0007292-001	mecA- DsRed	0.5					0.109867	0.00234314	0.0127571	0.0146316	0.0158813	6.31195
312	PCM-0007292-001	mecA+ GFP	0.5					0.681195	0.509929	0.107561	0.0217382	0.0224986	27.9905
313	PCM-0007315-001	mecA- GFP	0.5					0.325836	0.0179884	0.0180402	0.0189202	0.0164872	8.55367
313	PCM-0007315-001	mecA+ DsRed	0.5					0.212112	0.0257603	0.0244039	0.0265656	0.0222846	12.2765
313	PCM-0007315-001	mecA- DsRed	0.5					0.271023	0.00874772	0.014944	0.0154647	0.0160375	10.6395
313	PCM-0007315-001	mecA+ GFP	0.5					0.597165	0.434916	0.0212167	0.0209886	0.0210429	26.1921
314	PCM-0007320-001	mecA- GFP	0.5					0.539958	0.491437	0.500148	0.448736	0.44755	150
314	PCM-0007320-001	mecA+ DsRed	0.5					0.2416	0.575054	0.574329	0.534445	0.809524	150
314	PCM-0007320-001	mecA- DsRed	0.5					1.37239	0.422262	0.161832	1.03439	0.633475	150
314	PCM-0007320-001	mecA+ GFP	0.5					0.456722	0.510035	0.53242	0.449575	0.473632	150
315	PCM-0007415-001	mecA- GFP	0.5					0.302852	0.0155554	0.0258049	0.013226	0.0262708	4.95239
315	PCM-0007415-001	mecA+ DsRed	0.5					0.00276571	0.0183851	0.0338349	0.0167744	0.0362721	11.662
315	PCM-0007415-001	mecA- DsRed	0.5					0.0248894	0.012653	0.0225983	0.0229107	0.0207238	5.183
315	PCM-0007415-001	mecA+ GFP	0.5					0.559718	0.0167192	0.025182	0.0249104	0.0234655	14.9266
316	PCM-0007422-001	mecA- GFP	0.5					0.0233202	0.0255461	0.0248732	0.021612	0.0233202	5.29788
316	PCM-0007422-001	mecA+ DsRed	0.5					0.0351913	0.0363781	0.0362297	0.0320971	0.0333687	5.16594
316	PCM-0007422-001	mecA- DsRed	0.5					0.018641	0.0225462	0.0072377	0.0200469	0.00781047	5.11572
316	PCM-0007422-001	mecA+ GFP	0.5					0.0230527	0.0259641	0.0135253	0.023824	0.0139707	5.16304
317	PCM-0007426-001	mecA- GFP	0.5					0.372994	0.16583	0.146625	0.125349	0.013899	37.5436
317	PCM-0007426-001	mecA+ DsRed	0.5					0.405394	0.79414	0.355759	0.0776412	0.0156935	15.698
317	PCM-0007426-001	mecA- DsRed	0.5					0.403541	0.158136	0.141057	0.0325436	0.00994533	16.0128
317	PCM-0007426-001	mecA+ GFP	0.5					0.492059	0.577382	0.43749	0.394014	0.0136556	94.3633
318	PCM-0007430-001	mecA- GFP	0.5					0.501216	0.416218	0.314292	0.207967	0.0756031	7.45018
318	PCM-0007430-001	mecA+ DsRed	0.5					0.169471	0.0306135	0.0767299	0.00895412	0.0138285	60.0639
318	PCM-0007430-001	mecA- DsRed	0.5					0.190732	0.265087	0.0273366	0.0158813	0.016454	20.9501
318	PCM-0007430-001	mecA+ GFP	0.5					0.642792	0.448104	0.514449	0.511744	0.191244	117.79
319	PCM-0007452-001	mecA- GFP	0.5					0.547805	0.633011	0.535226	0.211487	0.0527228	12.2825
319	PCM-0007452-001	mecA+ DsRed	0.5					0.315747	0.0495179	-0.00295645	0.00140935	0.0184699	62.7085
319	PCM-0007452-001	mecA- DsRed	0.5					0.409477	0.0721166	0.00890393	0.0109867	0.0257745	14.5063
319	PCM-0007452-001	mecA+ GFP	0.5					0.510896	0.678403	0.673601	0.448734	0.195035	105.806
320	PCM-0007461-001	mecA- GFP	0.5					0.349855	0.034398	0.0185578	0.0198002	0.0166425	10.7233
320	PCM-0007461-001	mecA+ DsRed	0.5					0.271241	0.0316732	0.0265233	0.0266716	0.0202501	12.9679
320	PCM-0007461-001	mecA- DsRed	0.5					0.696746	0.0488414	0.0165582	0.0129133	0.0132257	15.1463
320	PCM-0007461-001	mecA+ GFP	0.5					0.283835	0.0439109	0.0208908	0.0179142	0.0170234	11.2391
321	PCM-0007489-001	mecA- GFP	0.5					0.194974	0.108681	0.0634382	0.0422663	0.0246143	8.01553
321	PCM-0007489-001	mecA+ DsRed	0.5					0.192784	0.16004	0.0519551	0.0369291	0.0312281	8.07307
321	PCM-0007489-001	mecA- DsRed	0.5					0.173757	0.0628482	0.0229107	0.0215048	0.0228066	7.54805
321	PCM-0007489-001	mecA+ GFP	0.5					0.517034	0.318838	0.177404	0.0301249	0.024943	28.1019
322	PCM-0007523-001	mecA- GFP	0.5					0.600088	0.437235	0.429884	0.868542	0.0214567	45.8661
322	PCM-0007523-001	mecA+ DsRed	0.5					0.221183	0.394564	0.29521	0.0539896	0.0303592	111.786
322	PCM-0007523-001	mecA- DsRed	0.5					0.996668	0.648737	0.373549	0.0539443	0.00807081	30.467
322	PCM-0007523-001	mecA+ GFP	0.5					0.413884	0.433015	0.511505	0.389354	0.0136556	100.179
323	PCM-0007527-001	mecA- GFP	0.5					0.631665	0.619655	0.019179	0.0167978	0.019179	9.79293
323	PCM-0007527-001	mecA+ DsRed	0.5					0.248543	0.0739112	0.0247006	0.0214581	0.0257391	29.6676
323	PCM-0007527-001	mecA- DsRed	0.5					0.38365	0.119448	0.0153085	-0.00109347	0.0149961	14.8328
323	PCM-0007527-001	mecA+ GFP	0.5					0.567452	0.460391	0.019446	0.00698533	0.0199022	27.5928
324	PCM-0007528-001	mecA- GFP	0.5					0.347319	0.272311	0.323558	0.480148	0.0268403	29.8529
324	PCM-0007528-001	mecA+ DsRed	0.5					0.568369	0.580047	0.0173042	0.00240543	0.0357635	111.42
324	PCM-0007528-001	mecA- DsRed	0.5					0.449206	0.307732	0.0645665	0.00411351	0.0198386	24.3772
324	PCM-0007528-001	mecA+ GFP	0.5					0.508821	0.436056	0.672015	0.489364	0.0221293	98.1556
325	PCM-0007554-001	mecA- GFP	0.5					0.23271	0.212108	0.143623	0.177684	0.0276685	18.1041
325	PCM-0007554-001	mecA+ DsRed	0.5					0.468316	0.207788	0.150736	0.0205468	0.0299354	9.21285
325	PCM-0007554-001	mecA- DsRed	0.5					0.550221	0.0928925	0.106014	0.0107264	0.0107264	15.7754
325	PCM-0007554-001	mecA+ GFP	0.5					0.350777	0.466529	0.404041	0.345052	0.0145682	95.1547
326	PCM-0007590-001	mecA- GFP	0.5					0.314241	0.352702	0.22303	0.0675277	0.147919	112.176
326	PCM-0007590-001	mecA+ DsRed	0.5					0.368581	0.0485642	0.0141676	0.556904	0.0192964	35.3027
326	PCM-0007590-001	mecA- DsRed	0.5					0.422234	0.0976308	0.0220776	0.00994533	0.0117157	15.0764
326	PCM-0007590-001	mecA+ GFP	0.5					0.47371	0.596904	0.46012	0.0144813	0.252113	51.9158
327	PCM-0007626-001	mecA- GFP	0.5					0.26201	0.225101	0.106662	0.052464	0.0114142	13.2181
327	PCM-0007626-001	mecA+ DsRed	0.5					0.351203	0.05524	0.075649	0.0100562	0.00971707	13.055
327	PCM-0007626-001	mecA- DsRed	0.5					0.411403	0.0808123	0.0288467	0.010466	0.00426972	14.659
327	PCM-0007626-001	mecA+ GFP	0.5					0.297317	0.340076	0.265182	0.142499	0.0121564	43.6693
328	PCM-0007631-001	mecA- GFP	0.5					0.419169	0.392458	1.06685	0.426675	0.0205249	26.1669
328	PCM-0007631-001	mecA+ DsRed	0.5					0.687941	0.421437	0.185451	0.0125781	0.0261206	68.147
328	PCM-0007631-001	mecA- DsRed	0.5					0.397292	0.592346	0.195782	0.0117678	0.0227545	34.4129
328	PCM-0007631-001	mecA+ GFP	0.5					0.514068	0.350788	0.481315	0.26943	0.0246171	79.7651
329	PCM-0007638-001	mecA- GFP	0.5					0.45587	0.364556	0.211124	0.0401439	0.0221814	14.9704
329	PCM-0007638-001	mecA+ DsRed	0.5					0.496779	0.0220515	0.00477906	0.024743	0.0291088	34.4085
329	PCM-0007638-001	mecA- DsRed	0.5					0.309555	0.0107784	0.00635251	0.018693	0.0158813	11.8134
329	PCM-0007638-001	mecA+ GFP	0.5					0.452319	0.445573	0.324921	0.0942857	0.0202825	50.6072
330	PCM-0007689-001	mecA- GFP	0.5					0.477508	0.40778	0.205223	0.0211461	0.022699	23.1075
330	PCM-0007689-001	mecA+ DsRed	0.5					0.444177	0.301611	0.00323196	0.0276889	0.0273498	35.0452
330	PCM-0007689-001	mecA- DsRed	0.5					0.432439	0.378495	0.00525905	0.0217652	0.020932	26.4822
330	PCM-0007689-001	mecA+ GFP	0.5					0.468767	0.453938	0.17598	0.0234872	0.0219555	34.1539
331	PCM-0007786-001	mecA- GFP	0.5					0.233797	0.108112	0.0748266	0.0202661	0.0189719	23.8574
331	PCM-0007786-001	mecA+ DsRed	0.5					0.427519	0.286097	0.115047	0.0258027	0.0233655	9.25048
331	PCM-0007786-001	mecA- DsRed	0.5					0.737412	0.220411	0.0571205	0.0157251	0.0177558	16.8747
331	PCM-0007786-001	mecA+ GFP	0.5					0.291841	0.207192	0.187898	0.0205323	0.022075	14.7187
332	PCM-0007813-001	mecA- GFP	0.5					0.67054	0.289393	0.0691324	0.0238896	0.0183508	26.905
332	PCM-0007813-001	mecA+ DsRed	0.5					0.195242	0.379559	0.0253152	0.0330508	0.0261842	18.5144
332	PCM-0007813-001	mecA- DsRed	0.5					0.972299	0.282947	0.00218693	0.00338454	0.0116636	16.7965
332	PCM-0007813-001	mecA+ GFP	0.5					0.439077	0.465877	0.143161	0.0100923	0.0170994	32.8781
333	PCM-0007821-001	mecA- GFP	0.5					0.3028	0.0306191	0.0237861	0.0134331	0.0289109	9.92832
333	PCM-0007821-001	mecA+ DsRed	0.5					0.25168	0.0404472	0.0321183	0.0171771	0.0381371	11.7608
333	PCM-0007821-001	mecA- DsRed	0.5					0.218224	0.0269721	0.02239	0.0266597	0.0248894	8.73922
333	PCM-0007821-001	mecA+ GFP	0.5					0.352156	0.403944	0.0246171	0.0285714	0.0278327	27.6949
334	PCM-0007845-001	mecA- GFP	0.5					0.278574	0.00810125	0.0152448	0.0205249	0.018299	4.97019
334	PCM-0007845-001	mecA+ DsRed	0.5					0.00454594	0.0093144	0.0209495	0.0272438	0.0239589	10.8906
334	PCM-0007845-001	mecA- DsRed	0.5					0.040302	0.0169747	0.0140588	0.0140068	0.0135902	5.35678
334	PCM-0007845-001	mecA+ GFP	0.5					0.256002	0.0209125	0.0195546	0.0185443	0.018012	10.1015
335	PCM-0007846-001	mecA- GFP	0.5					0.408194	0.331582	0.176959	0.0294803	0.0162284	6.78143
335	PCM-0007846-001	mecA+ DsRed	0.5					0.136876	0.0163505	-0.00378298	0.0149518	0.0210766	30.0941
335	PCM-0007846-001	mecA- DsRed	0.5					0.0992971	0.00187451	0.00411351	0.0131216	0.0136423	6.14545
335	PCM-0007846-001	mecA+ GFP	0.5					0.481564	0.753123	0.511037	0.0243563	0.019044	48.9328
336	PCM-0007849-001	mecA- GFP	0.5					0.521353	0.400171	0.591495	0.310617	0.0194378	8.67112
336	PCM-0007849-001	mecA+ DsRed	0.5					0.216011	0.203211	0.0868814	0.0068348	0.0268412	77.6738
336	PCM-0007849-001	mecA- DsRed	0.5					0.299141	0.404426	0.146941	0.00343661	0.00468628	31.515
336	PCM-0007849-001	mecA+ GFP	0.5					0.502955	0.40943	0.49509	0.142586	0.0107224	63.2426
337	PCM-0007884-001	mecA- GFP	0.5					0.700512	0.0613159	0.0170566	0.0137954	0.0125013	5.35255
337	PCM-0007884-001	mecA+ DsRed	0.5					0.0399385	0.010586	0.020356	0.0169651	0.0142948	15.2474
337	PCM-0007884-001	mecA- DsRed	0.5					0.157823	0.00479042	0.0151002	0.0128612	0.0115074	7.19658
337	PCM-0007884-001	mecA+ GFP	0.5					0.604639	0.359696	0.0202281	0.0171537	0.0163607	23.0297
338	PCM-0007885-001	mecA- GFP	0.5					0.375324	0.462548	1.82936	0.0733254	0.0181437	20.4921
338	PCM-0007885-001	mecA+ DsRed	0.5					0.324542	0.253333	0.170446	0.0121967	0.0230052	57.3703
338	PCM-0007885-001	mecA- DsRed	0.5					0.310232	0.186149	0.0531112	0.0229107	0.0153085	14.6314
338	PCM-0007885-001	mecA+ GFP	0.5					0.493786	0.626149	0.328191	0.248169	0.0198914	45.9173
339	PCM-0007896-001	mecA- GFP	0.5					0.314965	0.386764	0.676286	0.557692	0.0202661	18.2408
339	PCM-0007896-001	mecA+ DsRed	0.5					0.738932	0.305214	0.22593	0.0558122	0.0279008	104.09
339	PCM-0007896-001	mecA- DsRed	0.5					0.713043	0.500547	0.658995	0.0285342	0.0147357	61.781
339	PCM-0007896-001	mecA+ GFP	0.5					0.525443	0.426801	0.284628	0.257458	0.0189136	76.2104
340	PCM-0007920-001	mecA- GFP	0.5					0.472422	0.516495	0.654051	0.475202	0.516273	150
340	PCM-0007920-001	mecA+ DsRed	0.5					0.572516	0.877327	0.252236	0.899565	1.70522	150
340	PCM-0007920-001	mecA- DsRed	0.5					0.317634	0.646512	0.797099	0.519068	0.854465	150
340	PCM-0007920-001	mecA+ GFP	0.5					0.532336	0.472211	0.461729	0.50838	0.470589	150
341	PCM-0007923-001	mecA- GFP	0.5					0.524407	0.307925	0.144865	0.06349	0.054897	38.46
341	PCM-0007923-001	mecA+ DsRed	0.5					0.232245	0.578817	0.274907	0.0608986	0.0739324	26.6982
341	PCM-0007923-001	mecA- DsRed	0.5					0.309138	0.27472	0.193335	0.0710752	0.0117678	25.6837
341	PCM-0007923-001	mecA+ GFP	0.5					0.480413	0.396719	0.344041	0.161847	0.0660402	57.2075
342	PCM-0007944-001	mecA- GFP	0.5					0.590822	0.165053	0.0213531	0.0201625	0.0254944	6.14713
342	PCM-0007944-001	mecA+ DsRed	0.5					0.0994066	-0.00386775	0.0273286	0.0246795	0.0312917	16.6842
342	PCM-0007944-001	mecA- DsRed	0.5					0.0996615	0.00708149	0.0173913	0.0222338	0.0184848	6.15105
342	PCM-0007944-001	mecA+ GFP	0.5					0.64327	0.376871	0.0206518	0.0240521	0.0199783	22.7547
343	PCM-0007959-001	mecA- GFP	0.5					0.66438	0.396495	0.218786	0.0262708	0.0334144	150
343	PCM-0007959-001	mecA+ DsRed	0.5					0.180153	0.158408	0.124203	0.57674	1.3292	26.8286
343	PCM-0007959-001	mecA- DsRed	0.5					0.272794	0.0414475	0.0554022	0.0102577	0.0292632	10.8205
343	PCM-0007959-001	mecA+ GFP	0.5					0.686008	0.594329	0.608571	0.248191	0.683563	150
344	PCM-0008071-001	mecA- GFP	0.5					0.260146	0.0934621	0.145693	0.0186096	0.0172119	8.1602
344	PCM-0008071-001	mecA+ DsRed	0.5					0.19823	0.0186606	0.0065169	0.0230476	0.0204408	10.4496
344	PCM-0008071-001	mecA- DsRed	0.5					0.105285	0.0108305	0.0107264	0.00640458	0.0130174	6.23868
344	PCM-0008071-001	mecA+ GFP	0.5					0.49899	0.309788	0.150147	0.0121238	0.0156328	27.0779
345	PCM-0008101-001	mecA- GFP	0.5					0.604229	0.68783	0.233176	0.133425	0.0316027	13.1464
345	PCM-0008101-001	mecA+ DsRed	0.5					0.345989	0.0591608	-0.00696196	-0.00227827	0.00865741	34.6017
345	PCM-0008101-001	mecA- DsRed	0.5					0.216975	0.0788336	0.00203072	0.00109347	0.00963291	8.70064
345	PCM-0008101-001	mecA+ GFP	0.5					0.58755	0.52843	0.34591	0.09912	0.146649	46.6882
346	PCM-0008107-001	mecA- GFP	0.5					0.34649	0.234108	0.0874573	0.0148825	0.0137437	4.91157
346	PCM-0008107-001	mecA+ DsRed	0.5					-0.00136696	-0.00592349	0.000116562	0.019805	0.0195295	18.3071
346	PCM-0008107-001	mecA- DsRed	0.5					0.00650872	-0.00218693	0.00270763	0.0132778	0.0106222	4.98996
346	PCM-0008107-001	mecA+ GFP	0.5					0.533721	0.291298	0.184139	0.018968	0.0163715	24.1926
347	PCM-0008174-001	mecA- GFP	0.5					0.249534	1.11381	0.018299	0.0110001	0.0113107	10.3511
347	PCM-0008174-001	mecA+ DsRed	0.5					0.262679	0.0134683	0.022878	0.0143796	0.0168168	29.7145
347	PCM-0008174-001	mecA- DsRed	0.5					0.369695	0.0617548	0.0131216	0.0123405	0.0123405	13.6787
347	PCM-0008174-001	mecA+ GFP	0.5					0.32264	0.258892	0.0181423	0.0187398	0.0183487	20.4276
348	PCM-0008201-001	mecA- GFP	0.5					0.4846	0.0250802	0.0125013	0.00587535	0.00442592	4.87796
348	PCM-0008201-001	mecA+ DsRed	0.5					-0.00482145	0.0232383	0.0177069	0.00850906	0.00560559	14.8787
348	PCM-0008201-001	mecA- DsRed	0.5					0.0549336	0.00244728	0.00822702	0.00302005	0.00348867	5.53288
348	PCM-0008201-001	mecA+ GFP	0.5					0.617762	0.371222	0.0157523	0.0116024	0.0122216	23.1549
349	PCM-0008210-001	mecA- GFP	0.5					0.0193343	0.0179366	0.0179884	0.0184025	0.0190755	5.23628
349	PCM-0008210-001	mecA+ DsRed	0.5					0.0297234	0.0326693	0.0391756	0.0423122	0.0455759	5.1231
349	PCM-0008210-001	mecA- DsRed	0.5					0.0055194	0.00593595	0.00791461	0.0148399	0.0160375	4.97997
349	PCM-0008210-001	mecA+ GFP	0.5					0.425769	0.0172949	0.0208148	0.0291581	0.0302988	14.0885
350	PCM-0008211-001	mecA- GFP	0.5					0.547753	0.787478	0.0341391	0.0229061	0.0228026	5.01632
350	PCM-0008211-001	mecA+ DsRed	0.5					0.00910247	-0.0027869	0.00482145	0.0320759	0.0312917	29.9964
350	PCM-0008211-001	mecA- DsRed	0.5					0.0136423	0.00546733	0.0121323	0.0160896	0.0182765	5.06315
350	PCM-0008211-001	mecA+ GFP	0.5					0.735731	0.564074	0.0731342	0.0210972	0.0221076	27.5733
351	PCM-0008247-001	mecA- GFP	0.5					0.651491	0.493089	0.286702	0.522078	0.87962	137.684
351	PCM-0008247-001	mecA+ DsRed	0.5					0.341962	0.556628	0.974409	0.394416	0.227095	150
351	PCM-0008247-001	mecA- DsRed	0.5					0.64202	0.513772	0.685186	0.482895	0.288362	150
351	PCM-0008247-001	mecA+ GFP	0.5					0.58138	0.556719	0.348897	0.621271	0.69182	150
352	PCM-0008271-001	mecA- GFP	0.5					0.529946	0.33826	0.257351	0.0120872	0.00815302	22.5375
352	PCM-0008271-001	mecA+ DsRed	0.5					0.306485	0.293557	-0.00884815	0.00821236	0.00458832	37.5441
352	PCM-0008271-001	mecA- DsRed	0.5					0.32351	0.102213	0.00369695	0.00926842	0.00770633	13.1219
352	PCM-0008271-001	mecA+ GFP	0.5					0.530842	0.679794	0.500087	0.0119283	0.0119718	50.7212
353	PCM-0008320-001	mecA- GFP	0.5					0.477715	0.586784	0.752381	0.649576	0.101589	14.9695
353	PCM-0008320-001	mecA+ DsRed	0.5					0.377631	0.132065	0.0310798	0.00696196	0.018703	110.768
353	PCM-0008320-001	mecA- DsRed	0.5					0.377922	0.392866	0.0827909	0.0108305	0.00166623	28.7767
353	PCM-0008320-001	mecA+ GFP	0.5					0.560706	0.54579	0.704737	0.805877	0.00790875	111.216
354	PCM-0008349-001	mecA- GFP	0.5					0.508308	0.425432	0.0983797	0.0252873	0.021612	29.9669
354	PCM-0008349-001	mecA+ DsRed	0.5					0.489785	0.5405	0.0219455	0.0337289	0.02913	30.2672
354	PCM-0008349-001	mecA- DsRed	0.5					0.59547	0.541526	0.0137985	0.0116636	0.0233793	28.8007
354	PCM-0008349-001	mecA+ GFP	0.5					0.456556	0.473384	0.242249	0.017371	0.0263661	38.7394
355	PCM-0008372-001	mecA- GFP	0.5					0.435785	0.541645	0.326405	0.0167978	0.013899	21.5152
355	PCM-0008372-001	mecA+ DsRed	0.5					0.449094	0.274335	0.0102257	0.0244251	0.0206951	45.5937
355	PCM-0008372-001	mecA- DsRed	0.5					0.708774	0.176985	0.00520698	0.0200469	0.0154647	16.4141
355	PCM-0008372-001	mecA+ GFP	0.5					0.347735	0.480348	0.436078	0.0243129	0.0224878	54.9907
356	PCM-0008391-001	mecA- GFP	0.5					0.335878	0.354514	0.196527	0.0159696	0.0228543	5.74474
356	PCM-0008391-001	mecA+ DsRed	0.5					0.0713468	0.0523154	0.0222634	0.0200381	0.0276253	32.7322
356	PCM-0008391-001	mecA- DsRed	0.5					0.247592	0.0106222	0.0265035	0.0205676	0.0202031	9.75602
356	PCM-0008391-001	mecA+ GFP	0.5					0.218533	0.138197	0.0272461	0.0230744	0.0224552	8.74882
357	PCM-0008412-001	mecA- GFP	0.5					0.586629	0.529636	0.403743	1.43434	0.0251838	73.8554
357	PCM-0008412-001	mecA+ DsRed	0.5					0.31155	0.225612	0.557328	0.249603	0.0328176	111.51
357	PCM-0008412-001	mecA- DsRed	0.5					0.478001	0.796876	0.41786	0.615777	0.20906	113.39
357	PCM-0008412-001	mecA+ GFP	0.5					0.61962	0.459316	0.471765	0.357925	0.473753	150
358	PCM-0008418-001	mecA- GFP	0.5					0.590615	0.390491	0.0274097	0.0239414	0.0234237	10.0656
358	PCM-0008418-001	mecA+ DsRed	0.5					0.253015	0.115259	0.0283035	0.0327752	0.0315248	24.8644
358	PCM-0008418-001	mecA- DsRed	0.5					0.503775	0.242853	0.00697735	0.00702942	0.0179641	19.4302
358	PCM-0008418-001	mecA+ GFP	0.5					0.521814	0.552363	0.20553	0.0126018	0.0210103	35.387
359	PCM-0008434-001	mecA- GFP	0.5					0.555932	0.487861	0.416166	0.229863	0.0242002	8.37066
359	PCM-0008434-001	mecA+ DsRed	0.5					0.205818	0.0305076	0.00605065	0.0251457	0.0307407	64.9922
359	PCM-0008434-001	mecA- DsRed	0.5					0.175059	0.0829992	0.00645665	0.0191617	0.0219734	7.57829
359	PCM-0008434-001	mecA+ GFP	0.5					0.572537	0.517078	0.265584	0.06239	0.0256165	37.7797
360	PCM-0008441-001	mecA- GFP	0.5					0.255798	0.247567	0.0240967	0.0196449	0.0186614	15.5463
360	PCM-0008441-001	mecA+ DsRed	0.5					0.782526	0.105955	0.0316308	0.0263749	0.0232807	16.7884
360	PCM-0008441-001	mecA- DsRed	0.5					0.326842	0.0227024	0.0166623	0.0149961	0.0142671	12.3386
360	PCM-0008441-001	mecA+ GFP	0.5					0.445247	0.416708	0.020641	0.0187181	0.0171754	27.9919
361	PCM-0008547-001	mecA- GFP	0.5					0.490139	0.479889	0.368491	0.0280826	0.0167978	20.4725
361	PCM-0008547-001	mecA+ DsRed	0.5					0.499025	0.258249	0.0478648	0.0408075	0.0226661	51.4089
361	PCM-0008547-001	mecA- DsRed	0.5					0.359802	0.501328	0.0799271	0.0279615	0.0290549	31.4493
361	PCM-0008547-001	mecA+ GFP	0.5					0.54076	0.439826	0.571907	0.0293645	0.0315481	57.5836
362	PCM-0008559-001	mecA- GFP	0.5					0.753934	0.248136	0.243685	0.170747	0.00691065	56.4389
362	PCM-0008559-001	mecA+ DsRed	0.5					0.123546	0.615651	0.540945	0.0689308	0.00704673	19.6637
362	PCM-0008559-001	mecA- DsRed	0.5					0.350794	0.442853	0.0720646	0.0353554	0.000781047	29.9463
362	PCM-0008559-001	mecA+ GFP	0.5					0.561477	0.402368	0.649549	0.614449	0.00871266	109.24
363	PCM-0008570-001	mecA- GFP	0.5					0.0220779	0.0121907	0.0217673	0.0260638	0.0223367	5.22756
363	PCM-0008570-001	mecA+ DsRed	0.5					0.0289393	0.0145491	0.02913	0.0342588	0.0290029	5.15251
363	PCM-0008570-001	mecA- DsRed	0.5					0.0256183	0.0250456	0.0263473	0.0279094	0.025358	5.19097
363	PCM-0008570-001	mecA+ GFP	0.5					0.0269745	0.0269202	0.0286257	0.0295926	0.0270071	5.20585
364	PCM-0008600-001	mecA- GFP	0.5					0.511713	0.50923	0.331974	0.471421	0.465194	150
364	PCM-0008600-001	mecA+ DsRed	0.5					1.03384	0.80904	2.71827	0.290065	2.42809	150
364	PCM-0008600-001	mecA- DsRed	0.5					0.598924	0.572849	0.580671	0.96822	0.619133	150
364	PCM-0008600-001	mecA+ GFP	0.5					0.509048	0.50588	0.548711	0.564016	0.487809	150
365	PCM-0008631-001	mecA- GFP	0.5					0.498007	0.71568	0.00846361	0.0158143	0.00903303	24.8338
365	PCM-0008631-001	mecA+ DsRed	0.5					0.316679	0.335181	0.00831832	0.0226237	0.0150578	29.6679
365	PCM-0008631-001	mecA- DsRed	0.5					0.445092	0.348295	0.00822702	0.0169747	0.0144233	25.3942
365	PCM-0008631-001	mecA+ GFP	0.5					0.353623	0.381934	0.014742	0.0231613	0.0213471	26.7783
366	PCM-0008633-001	mecA- GFP	0.5					0.0265814	0.356533	0.307977	0.66143	0.157599	50.3027
366	PCM-0008633-001	mecA+ DsRed	0.5					0.0339409	0.640256	0.44653	0.0465508	0.00562679	122.408
366	PCM-0008633-001	mecA- DsRed	0.5					0.366103	0.753033	0.351575	0.0717521	0.000885186	38.1761
366	PCM-0008633-001	mecA+ GFP	0.5					0.457827	0.290179	0.351668	0.65748	0.61434	150
367	PCM-0008642-001	mecA- GFP	0.5					0.368956	0.333653	0.227637	0.186691	0.113806	15.6968
367	PCM-0008642-001	mecA+ DsRed	0.5					0.674611	0.106358	0.00499099	0.00882696	-0.00730105	35.2445
367	PCM-0008642-001	mecA- DsRed	0.5					0.418537	0.114866	0.00380109	0.00890393	0.00885186	15.3167
367	PCM-0008642-001	mecA+ GFP	0.5					0.505215	0.526616	0.494221	0.0435633	0.188724	57.0775
368	PCM-0008647-001	mecA- GFP	0.5					0.40426	0.214127	0.028445	0.0237861	0.0210426	5.77902
368	PCM-0008647-001	mecA+ DsRed	0.5					0.07389	-0.00143054	0.0359542	0.0329236	0.027922	17.8416
368	PCM-0008647-001	mecA- DsRed	0.5					0.385212	-0.000364488	0.020151	0.0204634	0.017183	13.3042
368	PCM-0008647-001	mecA+ GFP	0.5					0.517806	0.555828	0.0247583	0.0243455	0.0213688	30.0092
369	PCM-0008674-001	mecA- GFP	0.5					0.417823	0.378792	0.43387	0.441635	0.017626	26.8646
369	PCM-0008674-001	mecA+ DsRed	0.5					0.462594	0.373477	0.0339621	-0.00253258	0.0197626	107.3
369	PCM-0008674-001	mecA- DsRed	0.5					0.542723	0.413122	0.125749	0.00359281	0.0152564	29.4179
369	PCM-0008674-001	mecA+ GFP	0.5					0.446225	0.466757	0.603411	0.617143	0.019598	112.062
370	PCM-0008678-001	mecA- GFP	0.5					0.302645	0.509602	0.223341	0.247774	0.0145201	62.2752
370	PCM-0008678-001	mecA+ DsRed	0.5					0.831249	0.511932	0.695634	0.023535	0.0185758	37.5654
370	PCM-0008678-001	mecA- DsRed	0.5					0.765269	0.473835	0.312939	0.191513	0.00697735	30.8665
370	PCM-0008678-001	mecA+ GFP	0.5					0.492634	0.477621	0.442401	0.462586	0.0134818	108.881
371	PCM-0008727-001	mecA- GFP	0.5					0.019179	0.0189719	0.0181437	0.0142095	0.0168496	5.19299
371	PCM-0008727-001	mecA+ DsRed	0.5					0.0258027	0.0268835	0.0251245	0.0208435	0.0242132	5.12145
371	PCM-0008727-001	mecA- DsRed	0.5					0.0496746	0.0188493	0.0169227	0.015673	0.0156209	5.46827
371	PCM-0008727-001	mecA+ GFP	0.5					0.25459	0.0235633	0.0227702	0.021836	0.0213471	10.0457
372	PCM-0008731-001	mecA- GFP	0.5					0.396444	0.220339	0.46643	0.563542	0.0367274	30.593
372	PCM-0008731-001	mecA+ DsRed	0.5					0.329649	0.271304	0.232775	0.0765603	0.0387941	113.426
372	PCM-0008731-001	mecA- DsRed	0.5					0.334184	0.152929	0.116011	0.0755532	0.029107	14.4248
372	PCM-0008731-001	mecA+ GFP	0.5					0.396687	0.52792	0.394003	0.20566	0.0365779	63.2209
373	PCM-0008763-001	mecA- GFP	0.5					0.580003	0.429108	0.491381	0.791516	0.0103789	32.2575
373	PCM-0008763-001	mecA+ DsRed	0.5					0.343849	0.493748	0.11136	-0.00414327	0.00638974	111.341
373	PCM-0008763-001	mecA- DsRed	0.5					0.341734	0.37006	0.342723	0.000885186	0.0055194	48.7581
373	PCM-0008763-001	mecA+ GFP	0.5					0.558631	0.439196	0.47723	0.599913	0.00756111	111.322
374	PCM-0008776-001	mecA- GFP	0.5					0.605937	0.444068	0.45204	0.603763	0.15263	28.6179
374	PCM-0008776-001	mecA+ DsRed	0.5					0.377164	0.372417	0.101992	-0.00210872	0.0137438	123.173
374	PCM-0008776-001	mecA- DsRed	0.5					0.48654	0.295704	0.117313	-0.00166623	0.0103619	24.7472
374	PCM-0008776-001	mecA+ GFP	0.5					0.5795	0.587702	0.528963	0.436426	0.0173601	99.0423
375	PCM-0008815-001	mecA- GFP	0.5					0.536417	0.623124	0.556502	0.0118283	0.0155554	25.6001
375	PCM-0008815-001	mecA+ DsRed	0.5					0.685228	0.358006	-0.00261736	0.0128325	0.0187242	54.9147
375	PCM-0008815-001	mecA- DsRed	0.5					0.595053	0.358605	-0.000156209	0.00869565	0.0129133	25.6636
375	PCM-0008815-001	mecA+ GFP	0.5					0.623781	0.671646	0.70641	0.0146116	0.0181097	57.0143
376	PCM-0008830-001	mecA- GFP	0.5					0.0211461	0.010793	0.0189719	0.026685	0.0170049	5.22451
376	PCM-0008830-001	mecA+ DsRed	0.5					0.0286638	0.0131292	0.0252305	0.0360602	0.0213309	5.14249
376	PCM-0008830-001	mecA- DsRed	0.5					0.021609	0.0236917	0.0168706	0.006717	0.00385316	5.14746
376	PCM-0008830-001	mecA+ GFP	0.5					0.0244215	0.0272678	0.0207605	0.0124498	0.010994	5.1779
377	PCM-0008868-001	mecA- GFP	0.5					0.615048	0.349389	0.103712	0.0719277	0.00867067	4.91531
377	PCM-0008868-001	mecA+ DsRed	0.5					-0.000985483	-0.000921903	0.00533008	0.00804281	0.0093144	23.057
377	PCM-0008868-001	mecA- DsRed	0.5					0.00874772	0.00197865	0.00718563	0.0122364	0.0200469	5.0127
377	PCM-0008868-001	mecA+ GFP	0.5					0.723498	0.419859	0.171581	0.169093	0.0233569	24.3108
378	PCM-0008886-001	mecA- GFP	0.5					0.22184	0.0188166	0.0152448	0.0147272	0.00965421	4.90825
378	PCM-0008886-001	mecA+ DsRed	0.5					-0.00170605	0.0252517	0.018152	0.0169439	0.00787326	8.85281
378	PCM-0008886-001	mecA- DsRed	0.5					0.0377506	0.0157771	0.0140588	0.00796668	-0.00359281	5.32721
378	PCM-0008886-001	mecA+ GFP	0.5					0.482455	0.0194351	0.0182292	0.0134709	0.00384574	14.7951
379	PCM-0008901-001	mecA- GFP	0.5					0.580469	1.17411	0.0258049	0.0135884	0.0171602	6.27088
379	PCM-0008901-001	mecA+ DsRed	0.5					0.107312	0.00632616	0.0261842	0.0175162	0.0217548	29.7714
379	PCM-0008901-001	mecA- DsRed	0.5					0.43119	0.0778964	0.0138506	0.00567561	0.00505077	14.9017
379	PCM-0008901-001	mecA+ GFP	0.5					0.489777	0.21333	0.0188593	0.0112656	0.0112765	18.3934
380	PCM-0008935-001	mecA- GFP	0.5					0.309219	0.225981	0.227948	0.436096	0.22536	25.8779
380	PCM-0008935-001	mecA+ DsRed	0.5					0.824277	0.582632	0.0389637	0.00405849	0.0136378	16.8577
380	PCM-0008935-001	mecA- DsRed	0.5					0.385993	0.293882	0.0512367	0.00156209	0.0310857	23.2627
380	PCM-0008935-001	mecA+ GFP	0.5					0.534351	0.585215	0.437067	0.372656	0.378142	150
381	PCM-0008972-001	mecA- GFP	0.5					0.407677	0.0228543	0.020732	0.0172119	0.0146754	4.9297
381	PCM-0008972-001	mecA+ DsRed	0.5					0.000476846	0.0291724	0.0273498	0.0216276	0.0173466	13.8859
381	PCM-0008972-001	mecA- DsRed	0.5					0.0144754	0.00911221	0.0248373	0.0206196	0.0219734	5.07183
381	PCM-0008972-001	mecA+ GFP	0.5					0.440369	0.486866	0.0261597	0.0228354	0.0244758	29.8285
382	PCM-0008990-001	mecA- GFP	0.5					0.715473	0.704291	0.456284	0.2368	0.0131742	35.8313
382	PCM-0008990-001	mecA+ DsRed	0.5					0.30125	0.580958	0.176783	0.00749179	0.0152061	71.8251
382	PCM-0008990-001	mecA- DsRed	0.5					0.580682	0.455454	0.270294	0.0236397	0.0160375	42.2386
382	PCM-0008990-001	mecA+ GFP	0.5					0.556067	0.589929	0.766073	0.467746	0.0196741	87.871
383	PCM-0009015-001	mecA- GFP	0.5					0.265271	0.266358	0.227741	0.0213531	0.0241485	15.259
383	PCM-0009015-001	mecA+ DsRed	0.5					0.594331	0.0531843	0.010692	-0.00509696	0.0299354	28.0448
383	PCM-0009015-001	mecA- DsRed	0.5					0.241239	0.0637855	0.00786254	0.008956	0.0142671	9.51651
383	PCM-0009015-001	mecA+ GFP	0.5					0.547605	0.554166	0.227583	0.0932211	0.0185008	36.4141
384	PCM-0009021-001	mecA- GFP	0.5					0.0360545	0.0192308	0.0190237	0.015659	0.0193343	5.24621
384	PCM-0009021-001	mecA+ DsRed	0.5					0.0306135	0.0295539	0.0283459	0.0235562	0.027371	5.30774
384	PCM-0009021-001	mecA- DsRed	0.5					0.0174954	0.0176517	0.0143192	0.0115595	0.00536319	5.10358
384	PCM-0009021-001	mecA+ GFP	0.5					0.0238892	0.0227376	0.0201195	0.0188376	0.0125041	5.17212
385	PCM-0009042-001	mecA- GFP	0.5					0.144865	0.00727301	0.0185061	0.0166425	0.00411533	5.44051
385	PCM-0009042-001	mecA+ DsRed	0.5					0.0473773	0.0100562	0.0267564	0.0231959	0.00225707	6.93398
385	PCM-0009042-001	mecA- DsRed	0.5					0.0660245	0.00416558	0.0149961	0.0116116	0.014163	5.67428
385	PCM-0009042-001	mecA+ GFP	0.5					0.209571	0.0112004	0.0212602	0.0169582	0.0186638	8.47883
386	PCM-0009059-001	mecA- GFP	0.5					0.301662	0.383192	0.54325	0.457734	0.697976	17.9516
386	PCM-0009059-001	mecA+ DsRed	0.5					0.888789	0.34849	0.113712	0.830465	0.157434	150
386	PCM-0009059-001	mecA- DsRed	0.5					0.892476	0.487477	0.742932	0.34215	0.394429	64.94
386	PCM-0009059-001	mecA+ GFP	0.5					0.412787	0.493829	0.376122	0.573569	0.641021	150
387	PCM-0009103-001	mecA- GFP	0.5					0.490553	0.495729	0.590408	0.311549	0.542939	150
387	PCM-0009103-001	mecA+ DsRed	0.5					0.435721	0.309982	0.256872	0.810183	0.273657	150
387	PCM-0009103-001	mecA- DsRed	0.5					0.385108	0.559073	0.45811	0.438896	0.294767	150
387	PCM-0009103-001	mecA+ GFP	0.5					0.562184	0.415655	0.554307	0.521325	0.553102	150
388	PCM-0009129-001	mecA- GFP	0.5					0.410679	0.0259602	0.0282897	0.0294285	0.0273061	5.72182
388	PCM-0009129-001	mecA+ DsRed	0.5					0.0696302	0.0351913	0.0370987	0.0404684	0.0372894	13.9639
388	PCM-0009129-001	mecA- DsRed	0.5					0.0615465	0.0286384	0.0259828	0.0253059	0.0161416	5.61633
388	PCM-0009129-001	mecA+ GFP	0.5					0.381793	0.0300054	0.0276915	0.0266051	0.0187833	13.5402
389	PCM-0009147-001	mecA- GFP	0.5					0.220908	0.0244073	0.0186096	0.0267367	0.0397298	4.9617
389	PCM-0009147-001	mecA+ DsRed	0.5					0.00369821	0.0290241	0.0218608	0.0226873	0.0217336	8.82325
389	PCM-0009147-001	mecA- DsRed	0.5					0.104035	0.0210883	0.0208279	0.0240562	0.0436345	6.21899
389	PCM-0009147-001	mecA+ GFP	0.5					0.690505	0.0831939	0.0201412	0.0199348	0.0204128	15.4497
390	PCM-0009212-001	mecA- GFP	0.5					0.0237861	0.0225955	0.0258049	0.0236308	0.0172637	5.21372
390	PCM-0009212-001	mecA+ DsRed	0.5					0.0276889	0.0284306	0.0333263	0.028473	0.0209918	5.171
390	PCM-0009212-001	mecA- DsRed	0.5					0.0261911	0.0289508	0.0279615	0.0236917	0.021661	5.19724
390	PCM-0009212-001	mecA+ GFP	0.5					0.0274633	0.0294188	0.0286909	0.0255731	0.0236176	5.21124
391	PCM-0009228-001	mecA- GFP	0.5					0.198494	0.416995	0.0284967	0.0311368	0.0323791	16.4905
391	PCM-0009228-001	mecA+ DsRed	0.5					0.741475	0.191555	0.0375649	0.0414856	0.0439441	28.168
391	PCM-0009228-001	mecA- DsRed	0.5					0.482843	0.199844	0.0267118	0.0279615	0.0307732	17.9543
391	PCM-0009228-001	mecA+ GFP	0.5					0.483976	0.327974	0.0279957	0.0289299	0.0305703	24.8207
392	PCM-0009242-001	mecA- GFP	0.5					0.41482	0.396754	0.772466	0.339916	-0.000129413	35.4955
392	PCM-0009242-001	mecA+ DsRed	0.5					0.424319	0.714327	0.135223	-0.00348628	-0.00738582	70.2058
392	PCM-0009242-001	mecA- DsRed	0.5					0.578131	0.528352	0.204582	0.0117678	0.0128612	36.6365
392	PCM-0009242-001	mecA+ GFP	0.5					0.497067	0.551711	0.674275	0.770038	0.0153938	111.604
393	PCM-0009245-001	mecA- GFP	0.5					0.391319	0.326509	0.302542	0.00908479	0.0122425	54.8545
393	PCM-0009245-001	mecA+ DsRed	0.5					0.495825	0.515662	0.460263	0.00836071	0.0143584	45.577
393	PCM-0009245-001	mecA- DsRed	0.5					0.667326	0.43171	0.351315	0.0121323	0.0122885	41.1954
393	PCM-0009245-001	mecA+ GFP	0.5					0.378468	0.450201	0.497545	0.0154264	0.016176	57.1141
394	PCM-0009248-001	mecA- GFP	0.5					0.429522	0.588389	0.321695	0.266617	0.0797443	12.5537
394	PCM-0009248-001	mecA+ DsRed	0.5					0.318311	0.0694394	0.0185334	0.00825474	0.0135106	56.6257
394	PCM-0009248-001	mecA- DsRed	0.5					0.710909	0.190836	0.0333767	0.00932049	0.0114033	18.5794
394	PCM-0009248-001	mecA+ GFP	0.5					0.433351	0.60327	0.586431	0.492146	0.336111	150
395	PCM-0009278-001	mecA- GFP	0.5					0.621105	0.528549	0.281111	0.0350709	0.037918	6.49813
395	PCM-0009278-001	mecA+ DsRed	0.5					0.121045	0.0298506	0.0190209	0.0394935	0.0494119	37.056
395	PCM-0009278-001	mecA- DsRed	0.5					0.209112	0.0228586	0.00926842	0.0248894	0.0202551	8.46546
395	PCM-0009278-001	mecA+ GFP	0.5					0.528615	0.456426	0.28969	0.22616	0.0236828	53.1841
396	PCM-0009310-001	mecA- GFP	0.5					0.566492	0.492882	0.70807	1.03259	0.0237861	36.2593
396	PCM-0009310-001	mecA+ DsRed	0.5					0.335795	0.370764	0.227095	0.0803115	0.0291936	111.721
396	PCM-0009310-001	mecA- DsRed	0.5					0.899922	0.33158	0.370893	0.27295	0.0217131	80.6506
396	PCM-0009310-001	mecA+ GFP	0.5					0.44843	0.597545	0.567213	0.713319	0.0253992	112.214
397	PCM-0009324-001	mecA- GFP	0.5					0.19047	0.0228543	0.0221814	0.0280826	0.0243555	4.98084
397	PCM-0009324-001	mecA+ DsRed	0.5					0.00560559	0.0290664	0.0281975	0.0358695	0.0307831	7.95561
397	PCM-0009324-001	mecA- DsRed	0.5					0.00838323	0.0170789	0.0196303	0.0224941	0.0229628	5.00898
397	PCM-0009324-001	mecA+ GFP	0.5					0.190462	0.0207387	0.0229766	0.0249647	0.023824	7.9554
398	PCM-0009327-001	mecA- GFP	0.5					0.501165	0.406124	0.150093	0.0126048	0.0203696	9.03242
398	PCM-0009327-001	mecA+ DsRed	0.5					0.227371	0.240002	0.248034	0.306655	0.024743	31.668
398	PCM-0009327-001	mecA- DsRed	0.5					0.398542	0.188024	0.0481645	0.12981	0.0147878	16.8002
398	PCM-0009327-001	mecA+ GFP	0.5					0.489788	0.588159	0.349288	0.00784356	0.0192939	44.9784
399	PCM-0009343-001	mecA- GFP	0.5					0.539782	0.380448	0.0578994	0.0303085	0.0254426	5.99613
399	PCM-0009343-001	mecA+ DsRed	0.5					0.0893186	0.00971707	0.0331991	0.0375437	0.0319487	26.4524
399	PCM-0009343-001	mecA- DsRed	0.5					0.190003	0.0125488	0.0170789	0.0197344	0.019422	7.94362
399	PCM-0009343-001	mecA+ GFP	0.5					0.476437	0.210614	0.0360674	0.0403476	0.0223574	18.2406
400	PCM-0009393-001	mecA- GFP	0.5					0.354773	0.222409	0.0877161	0.0969303	0.0166943	16.6884
400	PCM-0009393-001	mecA+ DsRed	0.5					0.469376	0.153386	0.144442	0.104853	0.0209283	17.6468
400	PCM-0009393-001	mecA- DsRed	0.5					0.566467	0.15673	0.0658162	0.0253059	0.0143192	17.4578
400	PCM-0009393-001	mecA+ GFP	0.5					0.503824	0.451157	0.315991	0.2488	0.0181097	73.2836
401	PCM-0009404-001	mecA- GFP	0.5					0.122813	0.33122	0.0173672	0.0160213	0.0167978	9.49445
401	PCM-0009404-001	mecA+ DsRed	0.5					0.240638	0.11848	0.0218608	0.0209283	0.0207799	24.798
401	PCM-0009404-001	mecA- DsRed	0.5					0.188961	0.133871	0.0133299	0.017131	0.0170268	7.91702
401	PCM-0009404-001	mecA+ GFP	0.5					0.242097	0.13296	0.0173601	0.0211841	0.0206627	9.54815
402	PCM-0009416-001	mecA- GFP	0.5					0.330236	0.131717	0.1151	0.00794596	0.0152966	13.0319
402	PCM-0009416-001	mecA+ DsRed	0.5					0.315429	0.112885	0.0116033	0.00880576	0.0199322	13.8311
402	PCM-0009416-001	mecA- DsRed	0.5					0.224265	0.082062	0.0108826	0.0167144	0.0135902	8.93066
402	PCM-0009416-001	mecA+ GFP	0.5					0.464226	0.335502	0.209582	0.0213471	0.0179685	33.0767
403	PCM-0009487-001	mecA- GFP	0.5					0.435526	0.529066	0.221374	0.0157625	0.0172637	10.3091
403	PCM-0009487-001	mecA+ DsRed	0.5					0.256639	0.114199	0.0100774	0.0213733	0.0219667	36.6367
403	PCM-0009487-001	mecA- DsRed	0.5					0.360739	0.268263	0.00718563	0.016402	0.0150482	21.0781
403	PCM-0009487-001	mecA+ GFP	0.5					0.502292	0.388311	0.198153	0.0212167	0.019761	33.91
404	PCM-0009513-001	mecA- GFP	0.5					0.48491	0.224842	0.192127	0.0949632	0.0850243	62.5557
404	PCM-0009513-001	mecA+ DsRed	0.5					0.33463	0.704451	0.64138	0.210565	0.165339	18.7472
404	PCM-0009513-001	mecA- DsRed	0.5					0.480604	0.362978	1.06139	0.176204	0.114918	60.0838
404	PCM-0009513-001	mecA+ GFP	0.5					0.471863	0.397317	0.149202	0.248626	0.23207	31.3967
405	PCM-0009536-001	mecA- GFP	0.5					0.39427	0.271534	0.0483228	0.0254426	0.026012	4.96022
405	PCM-0009536-001	mecA+ DsRed	0.5					0.00354986	0.015418	0.0342588	0.0306559	0.0327117	21.6006
405	PCM-0009536-001	mecA- DsRed	0.5					0.0105702	0.00859151	0.00728977	0.023848	0.0182765	5.03136
405	PCM-0009536-001	mecA+ GFP	0.5					0.354253	0.0989028	0.297979	0.0290712	0.0212819	45.5556
406	PCM-0009574-001	mecA- GFP	0.5					0.512087	0.272518	0.229035	0.125505	0.100554	35.8082
406	PCM-0009574-001	mecA+ DsRed	0.5					0.358239	0.536579	0.208467	0.169323	0.0405531	29.9018
406	PCM-0009574-001	mecA- DsRed	0.5					0.894402	0.338506	0.208852	0.0747201	0.0436865	33.1478
406	PCM-0009574-001	mecA+ GFP	0.5					0.413123	0.517556	0.481543	0.216393	0.0431179	68.3851
407	PCM-0009580-001	mecA- GFP	0.5					0.483979	0.28696	0.228207	0.292137	0.0259602	32.2968
407	PCM-0009580-001	mecA+ DsRed	0.5					0.249772	0.48455	0.117739	0.02682	0.0309526	85.5987
407	PCM-0009580-001	mecA- DsRed	0.5					0.486904	0.520281	0.0741994	0.0456652	0.0232231	31.6362
407	PCM-0009580-001	mecA+ GFP	0.5					0.469495	0.385617	0.50679	0.408311	0.0228463	103.6
408	PCM-0009628-001	mecA- GFP	0.5					0.494694	0.484082	0.555622	0.497334	0.465861	125.255
408	PCM-0009628-001	mecA+ DsRed	0.5					0.521363	0.683385	0.461598	0.527	0.128399	150
408	PCM-0009628-001	mecA- DsRed	0.5					0.998698	0.454517	0.677532	0.4415	0.428014	150
408	PCM-0009628-001	mecA+ GFP	0.5					0.546996	0.683346	0.564063	0.708582	0.557078	150
409	PCM-0009640-001	mecA- GFP	0.5					0.417748	0.355771	0.280191	0.230188	0.188413	33.0189
409	PCM-0009640-001	mecA+ DsRed	0.5					1.07264	0.912739	0.355693	0.232777	0.277496	60.2284
409	PCM-0009640-001	mecA- DsRed	0.5					0.477999	0.876956	0.17487	0.212679	-0.0193937	37.3008
409	PCM-0009640-001	mecA+ GFP	0.5					0.569901	0.46534	0.511489	0.503247	0.485159	150
410	PCM-0009669-001	mecA- GFP	0.5					0.32625	0.257713	0.0805208	0.0161249	0.0139507	11.8459
410	PCM-0009669-001	mecA+ DsRed	0.5					0.3135	0.000116562	-0.00143054	0.0189361	0.0181731	20.5575
410	PCM-0009669-001	mecA- DsRed	0.5					0.176517	0.000989326	0.00124967	0.0129654	0.0153085	7.61244
410	PCM-0009669-001	mecA+ GFP	0.5					0.497056	0.448593	0.279533	0.0177838	0.0200869	43.2926
411	PCM-0009707-001	mecA- GFP	0.5					0.0198002	0.0203178	0.0205767	0.0199555	0.0211978	5.21092
411	PCM-0009707-001	mecA+ DsRed	0.5					0.0274346	0.0294267	0.0285154	0.026608	0.029342	5.12807
411	PCM-0009707-001	mecA- DsRed	0.5					0.0158813	0.0132778	0.00468628	0.0137464	0.014944	5.08656
411	PCM-0009707-001	mecA+ GFP	0.5					0.020402	0.0184574	0.0108745	0.0188267	0.0199891	5.13451
412	PCM-0009712-001	mecA- GFP	0.5					0.288462	0.378015	0.642535	0.209571	0.0291179	22.9764
412	PCM-0009712-001	mecA+ DsRed	0.5					0.730306	0.420907	0.0856734	0.00202395	0.0368019	64.9997
412	PCM-0009712-001	mecA- DsRed	0.5					0.510492	0.614111	0.0752408	0.00359281	0.0252538	33.0112
412	PCM-0009712-001	mecA+ GFP	0.5					0.400413	0.40277	0.602955	0.317827	0.0250842	78.0273
413	PCM-0009713-001	mecA- GFP	0.5					0.840744	0.563904	0.0283932	0.0260638	0.0241485	7.2417
413	PCM-0009713-001	mecA+ DsRed	0.5					0.159955	0.016287	0.0361873	0.0337077	0.0322454	24.9802
413	PCM-0009713-001	mecA- DsRed	0.5					0.211247	0.0343661	0.0263994	0.0262432	0.0256183	8.52805
413	PCM-0009713-001	mecA+ GFP	0.5					0.714177	0.636046	0.0284085	0.0267246	0.0266703	28.744
414	PCM-0009748-001	mecA- GFP	0.5					0.592789	0.693214	0.844937	0.567942	0.0117248	9.37268
414	PCM-0009748-001	mecA+ DsRed	0.5					0.237268	0.194564	0.0626576	0.00405849	0.0163293	93.2278
414	PCM-0009748-001	mecA- DsRed	0.5					0.340016	0.993231	0.193127	0.00718563	0.0121843	37.9997
414	PCM-0009748-001	mecA+ GFP	0.5					0.637404	0.673438	0.763846	0.666605	0.0177295	106.322
415	PCM-0009783-001	mecA- GFP	0.5					0.955767	0.800575	0.0747231	0.0299462	0.021819	4.97317
415	PCM-0009783-001	mecA+ DsRed	0.5					0.00484264	0.00717389	0.02309	0.0273074	0.0267988	28.458
415	PCM-0009783-001	mecA- DsRed	0.5					0.0582661	0.00577974	0.0662848	0.0174434	0.0165582	5.57462
415	PCM-0009783-001	mecA+ GFP	0.5					0.894481	0.430885	0.946529	0.021673	0.0707876	57.0542
416	PCM-0009848-001	mecA- GFP	0.5					0.314189	0.148178	0.0697536	0.0468734	0.0138472	37.2245
416	PCM-0009848-001	mecA+ DsRed	0.5					0.205478	0.386532	0.233051	0.0261842	0.0148882	13.6585
416	PCM-0009848-001	mecA- DsRed	0.5					0.207134	0.101901	0.0583702	0.0122885	0.0107264	8.40827
416	PCM-0009848-001	mecA+ GFP	0.5					0.418685	0.41572	0.267235	0.0752743	0.0152417	42.4976
417	PCM-0009865-001	mecA- GFP	0.5					0.586888	0.53621	0.333756	0.0308262	0.0135366	8.10894
417	PCM-0009865-001	mecA+ DsRed	0.5					0.196323	0.0055844	-0.00469429	-0.00357105	0.0187454	43.9911
417	PCM-0009865-001	mecA- DsRed	0.5					0.182661	0.0175475	-0.00156209	-5.20698e-05	0.0108826	7.75983
417	PCM-0009865-001	mecA+ GFP	0.5					0.688941	0.653275	0.53585	0.210005	0.0169364	59.663
418	PCM-0009872-001	mecA- GFP	0.5					0.250984	0.165364	0.0206802	0.0231132	0.0232167	5.17264
418	PCM-0009872-001	mecA+ DsRed	0.5					0.0239377	0.105701	0.0253788	0.0288757	0.0290029	9.96315
418	PCM-0009872-001	mecA- DsRed	0.5					0.218797	0.10466	0.017131	0.0169227	0.0189013	8.75702
418	PCM-0009872-001	mecA+ GFP	0.5					0.268691	0.180684	0.020163	0.0207279	0.0205323	11.942
419	PCM-0009882-001	mecA- GFP	0.5					0.482892	0.47171	0.513485	0.312015	0.0192825	109.42
419	PCM-0009882-001	mecA+ DsRed	0.5					0.408594	0.433559	0.342492	0.455643	0.0277949	87.8534
419	PCM-0009882-001	mecA- DsRed	0.5					0.913564	0.466493	0.355116	0.41963	0.0169227	105.028
419	PCM-0009882-001	mecA+ GFP	0.5					0.436828	0.559109	0.601988	0.246562	0.0212819	68.6164
420	PCM-0009898-001	mecA- GFP	0.5					0.447691	0.514468	0.565923	0.385935	0.0235273	29.666
420	PCM-0009898-001	mecA+ DsRed	0.5					0.396281	0.392529	0.110787	0.00821236	0.0306559	94.8978
420	PCM-0009898-001	mecA- DsRed	0.5					0.555376	0.540588	0.289196	0.00937256	0.019422	40.8188
420	PCM-0009898-001	mecA+ GFP	0.5					0.481847	0.471917	0.655111	0.51346	0.0209234	101.793
421	PCM-0009985-001	mecA- GFP	0.5					0.592168	0.359846	0.670851	0.0238896	0.0204731	30.5458
421	PCM-0009985-001	mecA+ DsRed	0.5					0.479994	0.545989	0.00836071	0.0288757	0.0236834	57.287
421	PCM-0009985-001	mecA- DsRed	0.5					0.517886	0.570789	0.0674304	0.0190055	0.021609	30.8695
421	PCM-0009985-001	mecA+ GFP	0.5					0.512265	0.345041	0.366833	0.0213471	0.0241391	51.0669
422	PCM-0010038-001	mecA- GFP	0.5					0.843747	0.525701	0.340175	0.0962056	0.0239414	20.9712
422	PCM-0010038-001	mecA+ DsRed	0.5					0.184391	0.265921	0.0191904	0.00605065	0.0289393	30.7249
422	PCM-0010038-001	mecA- DsRed	0.5					0.383598	0.437282	0.0222338	0.00900807	0.0237959	28.5892
422	PCM-0010038-001	mecA+ GFP	0.5					0.486377	0.631168	0.488604	0.172178	0.0240739	58.2644
423	PCM-0010042-001	mecA- GFP	0.5					0.294984	0.619552	0.36906	0.195905	0.252019	150
423	PCM-0010042-001	mecA+ DsRed	0.5					0.889064	0.435848	0.589329	0.848861	0.264184	150
423	PCM-0010042-001	mecA- DsRed	0.5					0.432283	0.271023	1.02609	0.526165	0.172872	76.6447
423	PCM-0010042-001	mecA+ GFP	0.5					0.528745	0.531657	0.317121	0.378403	0.231711	138.586
424	PCM-0010051-001	mecA- GFP	0.5					0.315794	0.216715	0.231934	0.543405	0.0209908	57.1385
424	PCM-0010051-001	mecA+ DsRed	0.5					0.455833	0.191321	0.473742	0.0385822	0.0267564	112.335
424	PCM-0010051-001	mecA- DsRed	0.5					0.452903	0.245197	0.437907	0.12653	0.0225462	60.2197
424	PCM-0010051-001	mecA+ GFP	0.5					0.361097	0.378838	0.173254	0.289745	0.0247257	84.9827
425	PCM-0010068-001	mecA- GFP	0.5					0.489569	0.517678	0.0248732	0.0308262	0.0281344	16.0426
425	PCM-0010068-001	mecA+ DsRed	0.5					0.65791	0.00908128	0.0332415	0.0409558	0.037353	30.0472
425	PCM-0010068-001	mecA- DsRed	0.5					0.626191	0.0121323	0.028326	0.0236397	0.0249414	15.8844
425	PCM-0010068-001	mecA+ GFP	0.5					0.529929	0.528745	0.0286909	0.0256056	0.0274851	30.6814
426	PCM-0010086-001	mecA- GFP	0.5					0.0709442	0.0240449	0.023372	0.023372	0.0245108	5.12405
426	PCM-0010086-001	mecA+ DsRed	0.5					0.0194235	0.0416976	0.0490516	0.0506835	0.0491576	5.73935
426	PCM-0010086-001	mecA- DsRed	0.5					0.014892	0.0265035	0.0123926	0.0219214	0.026139	5.07619
426	PCM-0010086-001	mecA+ GFP	0.5					0.351733	0.0330581	0.0254318	0.0329386	0.0384465	12.9945
427	PCM-0010109-001	mecA- GFP	0.5					0.341935	0.0988456	0.0217155	0.0155554	0.0185578	6.20424
427	PCM-0010109-001	mecA+ DsRed	0.5					0.103094	0.125623	0.0271591	0.0164989	0.022984	13.5752
427	PCM-0010109-001	mecA- DsRed	0.5					0.211455	0.037282	0.0158813	0.0187451	0.0122364	8.53421
427	PCM-0010109-001	mecA+ GFP	0.5					0.336382	0.270798	0.0191635	0.0217165	0.0168169	21.3283
428	PCM-0010137-001	mecA- GFP	0.5					0.372528	0.291619	0.712833	1.02228	0.0221296	18.6184
428	PCM-0010137-001	mecA+ DsRed	0.5					0.606729	0.265943	0.0241284	0.0188725	0.0208647	111.668
428	PCM-0010137-001	mecA- DsRed	0.5					0.439677	0.445405	0.39698	0.0202031	0.0173392	52.8584
428	PCM-0010137-001	mecA+ GFP	0.5					0.523129	0.437675	0.426181	0.15245	0.0207822	60.1476
429	PCM-0010138-001	mecA- GFP	0.5					0.616601	0.525494	0.360312	0.217129	0.0143131	45.254
429	PCM-0010138-001	mecA+ DsRed	0.5					0.477133	0.278044	0.294024	0.0345767	0.016626	51.9321
429	PCM-0010138-001	mecA- DsRed	0.5					0.537672	0.351471	0.240719	0.085811	0.00791461	37.7491
429	PCM-0010138-001	mecA+ GFP	0.5					0.577458	0.515535	0.554677	0.512102	0.0139163	112.78
430	PCM-0010141-001	mecA- GFP	0.5					0.568874	0.530309	0.0144166	0.0173155	0.021819	7.73589
430	PCM-0010141-001	mecA+ DsRed	0.5					0.181678	1.05966e-05	0.0180884	0.0230052	0.0266292	29.0889
430	PCM-0010141-001	mecA- DsRed	0.5					0.403385	0.00932049	0.0220776	0.0300963	0.0317626	13.684
430	PCM-0010141-001	mecA+ GFP	0.5					0.520826	0.55799	0.0253232	0.0312439	0.0318957	30.0183
431	PCM-0010160-001	mecA- GFP	0.5					0.30337	0.0185061	0.0274614	0.0298426	0.0334662	5.77328
431	PCM-0010160-001	mecA+ DsRed	0.5					0.0734661	0.02309	0.0374801	0.0399597	0.043605	11.6954
431	PCM-0010160-001	mecA- DsRed	0.5					0.119865	0.0346785	0.0338454	0.0173913	0.0332205	6.47796
431	PCM-0010160-001	mecA+ GFP	0.5					0.153047	0.0336665	0.0321456	0.019283	0.0319174	7.09751
432	PCM-0010200-001	mecA- GFP	0.5					0.202997	0.0305156	0.022699	0.0187131	0.00608241	5.2519
432	PCM-0010200-001	mecA+ DsRed	0.5					0.0311222	0.0413373	0.0292784	0.0222634	0.00399491	8.29117
432	PCM-0010200-001	mecA- DsRed	0.5					0.0195782	0.0132257	0.0207758	0.0206717	0.014892	5.1257
432	PCM-0010200-001	mecA+ GFP	0.5					0.0744595	0.0176209	0.0234764	0.022151	0.0178273	5.78676
433	PCM-0010243-001	mecA- GFP	0.5					0.417305	0.345041	0.406124	0.446294	0.359949	33.8339
433	PCM-0010243-001	mecA+ DsRed	0.5					0.589817	0.623323	0.188927	0.10621	-0.00215111	150
433	PCM-0010243-001	mecA- DsRed	0.5					0.512106	0.279563	0.121062	0.0458214	-0.000156209	23.3743
433	PCM-0010243-001	mecA+ GFP	0.5					0.521825	0.552917	0.581021	0.5795	0.510646	150
434	PCM-0010250-001	mecA- GFP	0.5					0.483254	0.547753	0.585438	0.753209	0.728155	150
434	PCM-0010250-001	mecA+ DsRed	0.5					0.44636	0.832118	0.44138	0.255176	0.484232	150
434	PCM-0010250-001	mecA- DsRed	0.5					1.11122	0.448269	0.589065	0.972559	1.09924	150
434	PCM-0010250-001	mecA+ GFP	0.5					0.36893	0.510158	0.507974	0.596469	0.339728	150
435	PCM-0010262-001	mecA- GFP	0.5					0.302283	0.362848	0.343488	0.306269	0.834015	4.89977
435	PCM-0010262-001	mecA+ DsRed	0.5					-0.00257497	0.00130338	0.0116457	0.0200805	0.0337713	150
435	PCM-0010262-001	mecA- DsRed	0.5					0.0426451	0.0270763	0.0190055	0.0218172	0.0789378	5.38422
435	PCM-0010262-001	mecA+ GFP	0.5					0.525682	0.591972	0.477251	0.560337	0.683216	150
436	PCM-0010311-001	mecA- GFP	0.5					0.351097	0.0196449	0.0189719	0.0144684	0.0164354	4.92698
436	PCM-0010311-001	mecA+ DsRed	0.5					0.000201335	0.0267988	0.0265233	0.0226025	0.0230052	12.8544
436	PCM-0010311-001	mecA- DsRed	0.5					-0.00567561	-0.00161416	0.0130695	0.0129133	0.0115074	4.86972
436	PCM-0010311-001	mecA+ GFP	0.5					0.646301	0.533145	0.019359	0.0185986	0.0178599	27.7518
437	PCM-0010320-001	mecA- GFP	0.5					0.494292	0.436726	0.553191	0.57962	0.511306	150
437	PCM-0010320-001	mecA+ DsRed	0.5					0.905971	1.19712	0.223955	0.628354	1.04979	150
437	PCM-0010320-001	mecA- DsRed	0.5					0.45779	0.420306	0.702249	0.438885	0.153357	122.784
437	PCM-0010320-001	mecA+ GFP	0.5					0.546454	0.546111	0.508998	0.504894	0.524128	150
438	PCM-0010348-001	mecA- GFP	0.5					0.732193	0.572187	0.917667	0.0238896	0.0257532	6.57833
438	PCM-0010348-001	mecA+ DsRed	0.5					0.125665	0.128992	0.00719508	0.0170923	0.0102893	57.1111
438	PCM-0010348-001	mecA- DsRed	0.5					0.396928	0.22567	0.0327519	0.0169747	0.0127571	18.3007
438	PCM-0010348-001	mecA+ GFP	0.5					0.556241	0.701445	0.779794	0.0145247	0.00318305	56.9774
439	PCM-0010355-001	mecA- GFP	0.5					0.537711	0.404726	0.550549	0.489569	0.583471	150
439	PCM-0010355-001	mecA+ DsRed	0.5					0.421161	1.04621	0.747557	0.815291	0.57674	150
439	PCM-0010355-001	mecA- DsRed	0.5					0.500286	0.858266	0.431554	0.773444	0.680708	150
439	PCM-0010355-001	mecA+ GFP	0.5					0.545464	0.472254	0.61623	0.463183	0.574427	150
440	PCM-0010362-001	mecA- GFP	0.5					0.283389	0.149938	0.151439	0.157703	0.0205249	45.8225
440	PCM-0010362-001	mecA+ DsRed	0.5					0.361672	0.911317	0.532553	0.119498	0.02682	12.3144
440	PCM-0010362-001	mecA- DsRed	0.5					0.770893	0.233064	0.16579	0.932101	0.0192137	111.628
440	PCM-0010362-001	mecA+ GFP	0.5					0.298142	0.428897	0.301706	0.093145	0.0220206	47.9531
441	PCM-0010403-001	mecA- GFP	0.5					0.617636	0.0244591	0.0199037	0.0190237	0.0147272	6.83006
441	PCM-0010403-001	mecA+ DsRed	0.5					0.139462	0.0311858	0.0271379	0.0252093	0.0168592	14.9781
441	PCM-0010403-001	mecA- DsRed	0.5					0.297579	0.01937	0.0211924	0.0161937	0.0144233	11.5345
441	PCM-0010403-001	mecA+ GFP	0.5					0.565932	0.0239001	0.0240413	0.0203802	0.0186638	14.9922
442	PCM-0010415-001	mecA- GFP	0.5					0.0973444	0.405554	0.0892173	0.0184025	0.0171602	15.4714
442	PCM-0010415-001	mecA+ DsRed	0.5					0.709516	0.0878987	0.0538836	0.0264173	0.0220515	29.3872
442	PCM-0010415-001	mecA- DsRed	0.5					0.238115	0.214684	0.0327519	0.0133819	0.0130174	9.40298
442	PCM-0010415-001	mecA+ GFP	0.5					0.425062	0.254818	0.075937	0.018566	0.0176317	20.2306
443	PCM-0010448-001	mecA- GFP	0.5					0.363469	0.482892	0.523268	0.208277	0.580314	15.3641
443	PCM-0010448-001	mecA+ DsRed	0.5					0.523037	0.0558758	-0.000815937	0.0086998	0.0128113	150
443	PCM-0010448-001	mecA- DsRed	0.5					0.31346	0.139391	0.00411351	0.00437386	0.00718563	13.441
443	PCM-0010448-001	mecA+ GFP	0.5					0.624845	0.644422	0.551363	0.462716	0.269962	127.768
444	PCM-0010525-001	mecA- GFP	0.5					0.483099	0.360829	0.491795	0.743426	0.199632	45.6466
444	PCM-0010525-001	mecA+ DsRed	0.5					0.477133	0.70337	0.402893	0.12007	0.0172406	124.415
444	PCM-0010525-001	mecA- DsRed	0.5					0.312627	0.625931	0.268992	0.180474	0.0192658	46.8023
444	PCM-0010525-001	mecA+ GFP	0.5					0.604215	0.434014	0.539565	0.604813	0.0329603	112.98
445	PCM-0010543-001	mecA- GFP	0.5					0.189745	0.0249249	0.0216637	0.0205767	0.0187649	5.21045
445	PCM-0010543-001	mecA+ DsRed	0.5					0.0273922	0.03428	0.0300201	0.0281975	0.0243404	7.93703
445	PCM-0010543-001	mecA- DsRed	0.5					0.0556105	0.023119	0.0174434	0.0173392	0.0183286	5.54131
445	PCM-0010543-001	mecA+ GFP	0.5					0.0701249	0.0262357	0.0211298	0.0209669	0.0223683	5.72841
446	PCM-0010557-001	mecA- GFP	0.5					0.488845	0.424242	0.268687	0.0337768	0.019852	10.1447
446	PCM-0010557-001	mecA+ DsRed	0.5					0.255685	0.0656671	0.00509696	0.0262689	0.0274134	42.1445
446	PCM-0010557-001	mecA- DsRed	0.5					0.22718	0.0676386	0.00359281	0.0145795	0.0166103	9.02611
446	PCM-0010557-001	mecA+ GFP	0.5					0.547366	0.57887	0.226735	0.0215318	0.0206953	35.8923
447	PCM-0010585-001	mecA- GFP	0.5					0.340537	0.249275	0.212781	0.130474	0.0208873	6.11382
447	PCM-0010585-001	mecA+ DsRed	0.5					0.0972237	0.00395253	0.00910247	0.0121967	0.0297234	19.6218
447	PCM-0010585-001	mecA- DsRed	0.5					0.0744598	0.0117157	0.00885186	0.00869565	0.00755012	5.78676
447	PCM-0010585-001	mecA+ GFP	0.5					0.765736	0.486953	0.407963	0.344595	0.0295817	53.0628
448	PCM-0010628-001	mecA- GFP	0.5					0.555415	0.370768	0.00784243	0.00722124	0.000181178	4.88165
448	PCM-0010628-001	mecA+ DsRed	0.5					-0.00443997	-0.00670764	0.00348628	0.00376179	-0.00823355	24.7514
448	PCM-0010628-001	mecA- DsRed	0.5					0.00906014	0.000416558	-0.00338454	-0.00291591	0.00135381	5.01589
448	PCM-0010628-001	mecA+ GFP	0.5					0.624063	0.591494	0.00272678	0.00284628	0.0061597	29.0507
449	PCM-0010672-001	mecA- GFP	0.5					0.410886	0.226654	0.529014	0.356636	0.0245108	95.0893
449	PCM-0010672-001	mecA+ DsRed	0.5					0.37833	0.662488	0.329713	0.337024	0.033517	94.3993
449	PCM-0010672-001	mecA- DsRed	0.5					0.766311	0.464254	0.518615	0.269773	0.0307732	58.1804
449	PCM-0010672-001	mecA+ GFP	0.5					0.380608	0.398957	0.400923	0.398218	0.0324715	103.848
450	PCM-0010726-001	mecA- GFP	0.5					0.371234	0.507428	0.255073	0.228517	0.325163	128.949
450	PCM-0010726-001	mecA+ DsRed	0.5					0.408022	0.0924552	0.714517	0.462891	0.321087	150
450	PCM-0010726-001	mecA- DsRed	0.5					0.251289	0.312679	0.0204114	0	0.00812288	23.9248
450	PCM-0010726-001	mecA+ GFP	0.5					0.179576	0.172928	0.357328	0.249039	0.344552	7.68514
451	PCM-0010748-001	mecA- GFP	0.5					0.473677	0.114893	0.0970339	0.090615	0.0239932	5.42958
451	PCM-0010748-001	mecA+ DsRed	0.5					0.046466	0.00219349	0.00494861	0.004334	0.0285366	15.9908
451	PCM-0010748-001	mecA- DsRed	0.5					0.00812288	0.00676907	0.0130174	0.018641	0.0241604	5.00633
451	PCM-0010748-001	mecA+ GFP	0.5					0.572928	0.52239	0.267376	0.188702	0.0239001	37.9255
452	PCM-0010751-001	mecA- GFP	0.5					0.352081	0.360829	0.392251	0.164898	0.152112	7.96279
452	PCM-0010751-001	mecA+ DsRed	0.5					0.190749	0.043499	0.00308361	0.00238423	0.0204832	60.9861
452	PCM-0010751-001	mecA- DsRed	0.5					0.093309	0.0581619	0.00973705	0.00770633	0.0205155	6.05497
452	PCM-0010751-001	mecA+ GFP	0.5					0.653221	0.719652	0.649267	0.415459	0.0635741	85.5836
453	PCM-0010770-001	mecA- GFP	0.5					0.241821	0.239492	0.206051	0.052257	0.026685	31.2362
453	PCM-0010770-001	mecA+ DsRed	0.5					0.524775	0.342895	0.205415	0.114369	0.0256543	9.53796
453	PCM-0010770-001	mecA- DsRed	0.5					0.26441	0.144025	0.0338454	0.028378	0.0141109	11.0291
453	PCM-0010770-001	mecA+ GFP	0.5					0.388039	0.364965	0.31497	0.158783	0.0536013	53.7512
454	PCM-0010797-001	mecA- GFP	0.5					0.807408	0.533104	0.514675	0.576535	0.590667	132.059
454	PCM-0010797-001	mecA+ DsRed	0.5					0.350652	0.769598	0.504535	0.503052	0.181509	150
454	PCM-0010797-001	mecA- DsRed	0.5					0.697266	0.509086	0.472585	0.61812	0.370737	150
454	PCM-0010797-001	mecA+ GFP	0.5					0.38453	0.492613	0.472113	0.471157	0.553905	150
455	PCM-0010804-001	mecA- GFP	0.5					0.346853	0.746635	0.702221	0.556502	0.342504	34.4594
455	PCM-0010804-001	mecA+ DsRed	0.5					0.790092	0.525326	0.157836	0.0898909	0.0199534	150
455	PCM-0010804-001	mecA- DsRed	0.5					0.367613	0.380682	0.3371	0.0824265	0.0349388	51.1992
455	PCM-0010804-001	mecA+ GFP	0.5					0.607811	0.572352	0.580076	0.581391	0.256372	136.992
456	PCM-0010846-001	mecA- GFP	0.5					0.248965	0.0214049	0.0146237	0.0132778	0.0121907	13.8506
456	PCM-0010846-001	mecA+ DsRed	0.5					0.415037	0.0086998	0.0202925	0.0163505	0.0144855	9.80938
456	PCM-0010846-001	mecA- DsRed	0.5					0.441031	0.0137985	0.00817495	0.00650872	0.00390523	14.2543
456	PCM-0010846-001	mecA+ GFP	0.5					0.349919	0.0193808	0.0133514	0.0124932	0.00958175	12.8276
457	PCM-0010917-001	mecA- GFP	0.5					0.222099	0.105679	0.0493063	0.0574335	0.0121907	16.1953
457	PCM-0010917-001	mecA+ DsRed	0.5					0.31848	0.212175	0.10498	0.0535869	0.0116668	8.86106
457	PCM-0010917-001	mecA- DsRed	0.5					0.153658	0.0959646	0.157407	0.0117678	0.0111429	7.11002
457	PCM-0010917-001	mecA+ GFP	0.5					0.517371	0.362249	0.297577	0.115394	0.0146551	46.7649
458	PCM-0010968-001	mecA- GFP	0.5					0.0116213	0.0205249	0.0287556	0.0228026	0.0129672	5.15772
458	PCM-0010968-001	mecA+ DsRed	0.5					0.0225601	0.0393027	0.0526121	0.0389848	0.0272014	5.04219
458	PCM-0010968-001	mecA- DsRed	0.5					0.608696	0.318459	0.0127571	0.0233793	0.0285863	24.1116
458	PCM-0010968-001	mecA+ GFP	0.5					0.518175	0.452461	0.34641	0.0287996	0.035535	49.8724
459	PCM-0010969-001	mecA- GFP	0.5					0.736489	0.491588	0.464618	0.232762	0.0420075	36.1527
459	PCM-0010969-001	mecA+ DsRed	0.5					0.124817	0.412006	0.218025	0.174134	0.0313129	53.7403
459	PCM-0010969-001	mecA- DsRed	0.5					0.562666	0.54793	0.345379	0.159281	0.0178079	51.2733
459	PCM-0010969-001	mecA+ GFP	0.5					0.430255	0.465367	0.508973	0.622868	0.0207279	112.122
460	PCM-0010990-001	mecA- GFP	0.5					0.0184025	0.017626	0.0237343	0.0246661	0.0242002	5.18349
460	PCM-0010990-001	mecA+ DsRed	0.5					0.0249338	0.0223058	0.0306135	0.032966	0.0295963	5.11319
460	PCM-0010990-001	mecA- DsRed	0.5					0.013434	0.0174434	0.0175996	0.0128092	0.0184848	5.06098
460	PCM-0010990-001	mecA+ GFP	0.5					0.0179033	0.0206735	0.02088	0.0163281	0.0198588	5.1079
461	PCM-0011016-001	mecA- GFP	0.5					0.962134	0.362382	0.441065	0.0944456	0.0207837	30.0152
461	PCM-0011016-001	mecA+ DsRed	0.5					0.230465	0.746943	0.0336866	0.00289287	0.0196143	58.4172
461	PCM-0011016-001	mecA- DsRed	0.5					0.212497	0.117521	0.0173913	0.0123405	0.0175475	8.56512
461	PCM-0011016-001	mecA+ GFP	0.5					0.757968	0.651754	0.0201738	0.507572	0.0161651	93.2376
462	PCM-0011032-001	mecA- GFP	0.5					0.460943	0.735143	0.0815561	0.00722124	-0.0016306	5.93094
462	PCM-0011032-001	mecA+ DsRed	0.5					0.0848045	0.00365582	-0.0103741	0.00509696	-0.008064	30.7791
462	PCM-0011032-001	mecA- DsRed	0.5					0.118771	0.0049987	-0.00307212	0.000728977	-0.00374902	6.45937
462	PCM-0011032-001	mecA+ GFP	0.5					0.566855	0.429473	0.226573	0.00633351	0.00263987	33.8798
463	PCM-0011061-001	mecA- GFP	0.5					0.502769	0.550393	0.319728	0.194404	0.0237861	10.9545
463	PCM-0011061-001	mecA+ DsRed	0.5					0.268698	0.10195	0.00480025	0.00903889	0.0337289	51.6588
463	PCM-0011061-001	mecA- DsRed	0.5					0.43749	0.224421	0.0101536	0.00702942	0.0302525	18.5175
463	PCM-0011061-001	mecA+ GFP	0.5					0.567648	0.559185	0.495817	0.50981	0.0322542	108.87
464	PCM-0011068-001	mecA- GFP	0.5					0.443705	0.360726	0.0185578	0.0189202	0.0245108	9.32828
464	PCM-0011068-001	mecA+ DsRed	0.5					0.236018	0.191597	0.0223058	0.0228992	0.0314401	26.0749
464	PCM-0011068-001	mecA- DsRed	0.5					0.433637	0.254048	0.0256183	0.0219734	0.093257	20.0491
464	PCM-0011068-001	mecA+ GFP	0.5					0.585073	0.515024	0.0271157	0.0246279	0.0306029	28.6833
465	PCM-0011073-001	mecA- GFP	0.5					0.638239	0.219873	0.0223884	0.0224402	0.0238896	6.44657
465	PCM-0011073-001	mecA+ DsRed	0.5					0.118014	0.0101197	0.0250609	0.0251669	0.0248066	17.3633
465	PCM-0011073-001	mecA- DsRed	0.5					0.11924	0.0178599	0.0241083	0.0237959	0.0225462	6.46732
465	PCM-0011073-001	mecA+ GFP	0.5					0.55924	0.50566	0.02327	0.0232265	0.0208691	28.9311
466	PCM-0011092-001	mecA- GFP	0.5					0.60014	0.478595	0.710969	0.691971	0.110752	32.4956
466	PCM-0011092-001	mecA+ DsRed	0.5					0.38774	0.526258	0.100932	0.0419731	0.00126099	116.683
466	PCM-0011092-001	mecA- DsRed	0.5					0.414163	0.468003	0.282843	0.108097	0.00109347	45.8842
466	PCM-0011092-001	mecA+ GFP	0.5					0.498153	0.395361	0.539087	0.614036	0.225062	132.23
467	PCM-0011117-001	mecA- GFP	0.5					0.357361	0.406952	0.27376	0.188296	0.0167978	22.6049
467	PCM-0011117-001	mecA+ DsRed	0.5					0.64814	0.368687	0.0661121	-0.00242662	0.0212462	48.9915
467	PCM-0011117-001	mecA- DsRed	0.5					0.721791	0.480187	0.100807	0.011924	0.00796668	25.8944
467	PCM-0011117-001	mecA+ GFP	0.5					0.38415	0.407691	0.498012	0.450744	0.0123954	107.743
468	PCM-0011136-001	mecA- GFP	0.5					0.0191272	0.0173672	0.0179366	0.0193861	0.0179884	5.20275
468	PCM-0011136-001	mecA+ DsRed	0.5					0.0266928	0.0257179	0.0245947	0.0284306	0.02682	5.1209
468	PCM-0011136-001	mecA- DsRed	0.5					0.00426972	0.0144754	0.00588388	0.00708149	0.0174434	4.96742
468	PCM-0011136-001	mecA+ GFP	0.5					0.011157	0.0203042	0.0122433	0.0135578	0.0222162	5.0374
469	PCM-0011144-001	mecA- GFP	0.5					0.0144166	0.0200072	0.021819	0.0252873	0.0340874	5.04748
469	PCM-0011144-001	mecA+ DsRed	0.5					0.0121331	0.0231535	0.0265445	0.0310798	0.0301473	5.07122
469	PCM-0011144-001	mecA- DsRed	0.5					0.0117157	0.0181724	0.0205676	0.0314501	0.0360323	5.04317
469	PCM-0011144-001	mecA+ GFP	0.5					0.0156654	0.0200652	0.021836	0.0296795	0.0255839	5.0843
470	PCM-0011169-001	mecA- GFP	0.5					0.598121	0.355497	0.0239414	0.0225437	0.0245108	10.2799
470	PCM-0011169-001	mecA+ DsRed	0.5					0.26075	0.0144431	0.0316944	0.0297658	0.0318851	23.0533
470	PCM-0011169-001	mecA- DsRed	0.5					0.238688	0.041031	0.0266077	0.0242645	0.028326	9.4236
470	PCM-0011169-001	mecA+ GFP	0.5					0.539555	0.649962	0.0285388	0.0260293	0.0289625	30.0024
471	PCM-0011194-001	mecA- GFP	0.5					0.551946	0.587923	0.435475	0.359742	0.0245626	52.6817
471	PCM-0011194-001	mecA+ DsRed	0.5					0.321002	0.164258	0.274738	0.21048	0.0280492	88.4032
471	PCM-0011194-001	mecA- DsRed	0.5					0.499037	0.927519	0.397605	0.174382	0.00932049	62.2129
471	PCM-0011194-001	mecA+ GFP	0.5					0.476502	0.369495	0.55924	0.431396	0.0159153	100.896
472	PCM-0011210-001	mecA- GFP	0.5					0.299229	0.101589	0.0661818	0.0230096	0.0217155	7.32617
472	PCM-0011210-001	mecA+ DsRed	0.5					0.163876	0.232648	0.0479284	0.0306559	0.0270107	12.3035
472	PCM-0011210-001	mecA- DsRed	0.5					0.203124	0.0851861	0.0887269	0.0152564	0.0239521	8.29471
472	PCM-0011210-001	mecA+ GFP	0.5					0.418436	0.295274	0.188246	0.0189571	0.0259859	28.0333
473	PCM-0011242-001	mecA- GFP	0.5					1.22464	0.000491769	0.0154519	0.0146754	0.0140542	5.37781
473	PCM-0011242-001	mecA+ DsRed	0.5					0.0421002	-0.00232065	0.0226025	0.0217548	0.0219243	14.777
473	PCM-0011242-001	mecA- DsRed	0.5					0.0165061	-0.00494663	0.0115595	0.00416558	0.0144754	5.09314
473	PCM-0011242-001	mecA+ GFP	0.5					0.220826	0.00381315	0.0178599	0.0137643	0.0192504	8.82065
474	PCM-0011287-002	mecA- GFP	0.5					0.427892	0.338034	0.325357	0.142029	0.0626805	12.8995
474	PCM-0011287-002	mecA+ DsRed	0.5					0.291331	0.157769	0.0518958	0.0765994	-0.0213103	53.583
474	PCM-0011287-002	mecA- DsRed	0.5					0.0669888	0.0317315	0.0740402	0.0160616	0.00169757	5.68807
474	PCM-0011287-002	mecA+ GFP	0.5					0.436464	0.385608	0.31838	0.266875	0.167414	86.4301
475	PCM-0011309-001	mecA- GFP	0.5					0.221374	0.58637	0.38226	0.410576	0.0277203	18.4151
475	PCM-0011309-001	mecA+ DsRed	0.5					0.946858	0.145459	0.234746	0.0314189	0.0276041	96.5591
475	PCM-0011309-001	mecA- DsRed	0.5					0.540328	0.282218	0.435616	0.0430096	0.0169227	55.7109
475	PCM-0011309-001	mecA+ GFP	0.5					0.411657	0.542347	0.329603	0.358034	0.0248886	93.1678
476	PCM-0011349-001	mecA- GFP	0.5					0.280645	0.307045	0.363003	0.483202	0.0172119	54.9517
476	PCM-0011349-001	mecA+ DsRed	0.5					0.591809	0.20764	0.529522	0.0112642	0.0263961	110.883
476	PCM-0011349-001	mecA- DsRed	0.5					0.360948	0.211976	0.184691	0.0103619	0.00728977	17.1859
476	PCM-0011349-001	mecA+ GFP	0.5					0.324943	0.286236	0.342933	0.112363	0.0134709	53.3055
477	PCM-0011468-001	mecA- GFP	0.5					0.257868	0.0758101	0.0380215	0.0219226	0.0176778	14.5106
477	PCM-0011468-001	mecA+ DsRed	0.5					0.309113	0.184179	0.0299142	0.0310374	0.0230052	10.2757
477	PCM-0011468-001	mecA- DsRed	0.5					0.175735	0.154856	0.00744598	0.0187972	0.0160375	7.59411
477	PCM-0011468-001	mecA+ GFP	0.5					0.45208	0.300282	0.0145682	0.0231396	0.0204997	23.167
478	PCM-0011492-001	mecA- GFP	0.5					0.405037	0.344575	0.33826	0.0289109	0.0160213	16.9807
478	PCM-0011492-001	mecA+ DsRed	0.5					0.496736	0.155908	0.147685	0.0233019	0.0222846	49.2431
478	PCM-0011492-001	mecA- DsRed	0.5					0.922728	0.772559	0.109711	0.011924	0.00942463	28.9488
478	PCM-0011492-001	mecA+ GFP	0.5					0.310777	0.195122	0.34101	0.0383813	0.0156219	49.7753
479	PCM-0011520-001	mecA- GFP	0.5					0.584507	0.253831	0.255177	0.0578994	0.0550005	96.9124
479	PCM-0011520-001	mecA+ DsRed	0.5					0.291141	0.325898	0.15311	0.321935	0.0909293	18.5555
479	PCM-0011520-001	mecA- DsRed	0.5					0.23171	0.260765	0.250768	0.0613903	0.0203072	39.5399
479	PCM-0011520-001	mecA+ GFP	0.5					0.598077	0.488289	0.224096	0.512363	0.0760565	110.032
480	PCM-0011529-001	mecA- GFP	0.5					0.0394562	0.0221302	0.0253501	0.0218236	0.0294388	5.3255
480	PCM-0011529-001	mecA+ DsRed	0.5					0.0376017	0.0302877	0.0338874	0.0298292	0.0353319	5.34694
480	PCM-0011529-001	mecA- DsRed	0.5					0.0137326	0.0150677	0.0165936	0.0201221	0.0275129	5.06409
480	PCM-0011529-001	mecA+ GFP	0.5					0.18912	0.0208824	0.022049	0.023624	0.0267855	7.92107
481	PCM-0011570-001	mecA- GFP	0.5					0.231831	0.113258	0.131708	0.0462537	0.153123	37.7849
481	PCM-0011570-001	mecA+ DsRed	0.5					0.898819	1.00509	0.457664	0.0414536	0.06296	9.18263
481	PCM-0011570-001	mecA- DsRed	0.5					0.559699	0.382224	0.133797	0.156542	0.15001	27.8182
481	PCM-0011570-001	mecA+ GFP	0.5					0.413834	0.318521	0.22399	0.181502	0.0475629	33.9796
482	PCM-0011590-001	mecA- GFP	0.5					0.465859	0.226311	0.398651	0.052029	0.0247879	32.1161
482	PCM-0011590-001	mecA+ DsRed	0.5					0.26766	0.565333	0.116841	0.034667	0.034965	54.1955
482	PCM-0011590-001	mecA- DsRed	0.5					0.302689	0.185199	0.174518	0.0195976	0.00629411	14.2673
482	PCM-0011590-001	mecA+ GFP	0.5					0.508551	0.569005	0.614585	0.0364451	0.015166	57.7374
483	PCM-0011600-001	mecA- GFP	0.5					0.375686	0.182602	0.0291697	0.0340356	0.0401439	5.35181
483	PCM-0011600-001	mecA+ DsRed	0.5					0.039875	0.00844548	0.0307407	0.0326481	0.0324362	16.2617
483	PCM-0011600-001	mecA- DsRed	0.5					0.0874251	0.0250976	0.0309294	0.0204634	0.0269721	5.96861
483	PCM-0011600-001	mecA+ GFP	0.5					0.675894	0.376317	0.0257686	0.015698	0.0173927	21.8563
484	PCM-0011627-001	mecA- GFP	0.5					0.00939538	0.0164872	0.0159696	0.0189719	0.0184543	4.98084
484	PCM-0011627-001	mecA+ DsRed	0.5					0.00560559	0.0233231	0.0222422	0.0256331	0.0244675	5.01932
484	PCM-0011627-001	mecA- DsRed	0.5					-0.00354074	0.00562354	0.008956	-0.00291591	-0.00265556	4.89037
484	PCM-0011627-001	mecA+ GFP	0.5					0.00399783	0.01195	0.0142857	0.00461706	0.00437806	4.9647
485	PCM-0011665-001	mecA- GFP	0.5					0.512139	0.367921	0.214178	0.159411	0.217543	6.64226
485	PCM-0011665-001	mecA+ DsRed	0.5					0.129268	0.00812758	0.000243722	-0.00109145	-0.00176963	34.0322
485	PCM-0011665-001	mecA- DsRed	0.5					0.108878	0.0061963	0.00453007	0.00296798	0.00911221	6.29599
485	PCM-0011665-001	mecA+ GFP	0.5					0.516513	0.431353	0.277882	0.153449	0.126725	44.8413
486	PCM-0011737-001	mecA- GFP	0.5					0.323112	0.27144	0.368599	0.390524	0.208934	18.2052
486	PCM-0011737-001	mecA+ DsRed	0.5					0.6982	0.286645	0.189981	0.0246246	0.0272154	131.088
486	PCM-0011737-001	mecA- DsRed	0.5					0.579249	0.231547	0.209899	0.0857334	0.0256056	18.0547
486	PCM-0011737-001	mecA+ GFP	0.5					0.22623	0.254147	0.195117	0.181514	0.0341352	21.0841
487	PCM-0011803-001	mecA- GFP	0.5					0.382933	0.415079	0.220804	0.217802	0.0172119	108.112
487	PCM-0011803-001	mecA+ DsRed	0.5					0.551966	0.578987	0.576062	0.517717	0.024743	36.4395
487	PCM-0011803-001	mecA- DsRed	0.5					0.369852	0.51169	0.210987	0.249258	0.00635251	36.8441
487	PCM-0011803-001	mecA+ GFP	0.5					0.551461	0.386768	0.609158	0.424671	0.361814	150
488	PCM-0011836-001	mecA- GFP	0.5					0.317541	0.432434	0.445927	0.017786	0.0326076	18.8363
488	PCM-0011836-001	mecA+ DsRed	0.5					0.747839	0.33798	0.00907945	0.023845	0.0464748	55.188
488	PCM-0011836-001	mecA- DsRed	0.5					0.319426	0.271791	0.0131127	0.0112054	0.0140187	21.3595
488	PCM-0011836-001	mecA+ GFP	0.5					0.536573	0.594799	0.73932	0.016181	0.387958	150
489	PCM-0011840-001	mecA- GFP	0.5					0.271645	0.258356	0.0867832	0.0353675	0.0298477	12.6627
489	PCM-0011840-001	mecA+ DsRed	0.5					0.31629	0.0841454	0.00275135	0.0143299	0.0450533	20.6595
489	PCM-0011840-001	mecA- DsRed	0.5					0.0920751	0.0427713	0.0143525	0.00944116	0.0337116	6.03665
489	PCM-0011840-001	mecA+ GFP	0.5					0.560734	0.539058	0.417707	0.0879629	0.0401433	53.7694
490	PCM-0011847-001	mecA- GFP	0.5					0.736226	0.875141	0.45574	0.0213125	0.144332	6.93968
490	PCM-0011847-001	mecA+ DsRed	0.5					0.145156	0.1195	-0.00123811	0.0305629	0.00552562	40.8429
490	PCM-0011847-001	mecA- DsRed	0.5					1.08321	0.983883	0.242466	0.0124928	0.0446309	31.4517
490	PCM-0011847-001	mecA+ GFP	0.5					0.307298	0.26334	0.0438881	0.0195992	0.199176	20.8975
491	PCM-0011861-001	mecA- GFP	0.5					0.171778	0.0141572	0.00577532	0.0134928	0.00853521	14.9148
491	PCM-0011861-001	mecA+ DsRed	0.5					0.677038	0.0186862	0.00557148	0.0166686	0.00793305	7.50253
491	PCM-0011861-001	mecA- DsRed	0.5					0.0733359	0.0143525	0.00166889	0.00920275	0.00662788	5.77152
491	PCM-0011861-001	mecA+ GFP	0.5					0.489664	0.0202408	0.00946126	0.0156327	0.0136144	14.8789
492	PCM-0011881-001	mecA- GFP	0.5					0.235766	0.167536	0.166973	0.0380251	0.0113462	16.272
492	PCM-0011881-001	mecA+ DsRed	0.5					0.856311	0.19961	0.251909	0.0580993	0.017792	9.3194
492	PCM-0011881-001	mecA- DsRed	0.5					0.323479	0.238508	0.173708	0.00858287	0.0010967	18.3679
492	PCM-0011881-001	mecA+ GFP	0.5					0.409587	0.290931	0.252012	0.130906	0.0101146	39.9733
493	PCM-0011922-001	mecA- GFP	0.5					0.24057	0.298324	0.114382	0.00178882	0.0101707	19.1035
493	PCM-0011922-001	mecA+ DsRed	0.5					0.751164	0.35137	0.0604609	-0.00944629	0.000802476	24.8754
493	PCM-0011922-001	mecA- DsRed	0.5					0.464381	0.342266	0.178285	0.00157353	0.00338547	30.7845
493	PCM-0011922-001	mecA+ GFP	0.5					0.440701	0.376712	0.273641	0.00808465	0.00528477	42.4714
494	PCM-0011930-001	mecA- GFP	0.5					0.236226	0.0141061	0.0160482	0.0188592	0.0176837	5.00743
494	PCM-0011930-001	mecA+ DsRed	0.5					0.00823111	0.020681	0.0256792	0.0293248	0.0248768	9.33565
494	PCM-0011930-001	mecA- DsRed	0.5					0.00214572	0.00939348	0.0102041	0.0140187	0.0152584	4.94623
494	PCM-0011930-001	mecA+ GFP	0.5					0.203295	0.0177676	0.0186892	0.022889	0.0202175	8.29948
495	PCM-0011936-001	mecA- GFP	0.5					0.371921	0.302617	0.212	0.0216191	0.0111418	55.9065
495	PCM-0011936-001	mecA+ DsRed	0.5					0.561298	0.314181	0.509962	0.0306775	0.0166686	31.1389
495	PCM-0011936-001	mecA- DsRed	0.5					0.279849	0.307028	0.0964619	0.0133035	0.00920275	25.0354
495	PCM-0011936-001	mecA+ GFP	0.5					0.626146	0.486992	0.568667	0.0209991	0.0172659	55.501
496	PCM-0011954-001	mecA- GFP	0.5					0.318103	0.301697	0.396044	0.352959	0.171164	11.9223
496	PCM-0011954-001	mecA+ DsRed	0.5					0.317093	-0.0018113	-0.00538805	0.00933165	0.0163476	115.753
496	PCM-0011954-001	mecA- DsRed	0.5					0.292056	0.00395766	0.00195499	0.00567423	-0.000619874	11.2879
496	PCM-0011954-001	mecA+ GFP	0.5					0.483586	0.578852	0.491017	0.0534194	0.288609	55.2934
497	PCM-0012009-001	mecA- GFP	0.5					0.339466	0.173106	0.0739548	0.0179904	0.0167127	28.2678
497	PCM-0012009-001	mecA+ DsRed	0.5					0.591127	0.379984	0.185876	0.02545	0.0238221	15.1472
497	PCM-0012009-001	mecA- DsRed	0.5					0.44197	0.253529	0.147244	0.0141617	0.00944116	20.354
497	PCM-0012009-001	mecA+ GFP	0.5					0.486386	0.335612	0.202851	0.0197741	0.0160993	32.4037
498	PCM-0012014-001	mecA- GFP	0.5					0.418225	0.48988	0.438669	0.137841	-0.000817745	7.02593
498	PCM-0012014-001	mecA+ DsRed	0.5					0.149513	0.210386	0.0727043	-0.000710765	-0.00802476	61.0372
498	PCM-0012014-001	mecA- DsRed	0.5					0.188346	0.0993706	0.0569331	-0.000572191	0.00305169	7.9014
498	PCM-0012014-001	mecA+ GFP	0.5					0.559894	0.522807	0.445846	0.30374	0.00993957	79.8847
499	PCM-0012053-001	mecA- GFP	0.5					0.234846	0.171215	0.127568	0.0163038	0.0124195	8.52972
499	PCM-0012053-001	mecA+ DsRed	0.5					0.211303	0.0812335	-0.00208644	0.0214147	0.0163934	9.28706
499	PCM-0012053-001	mecA- DsRed	0.5					0.0892142	0.0342361	-0.00276559	0.00972726	0.00534045	5.99461
499	PCM-0012053-001	mecA+ GFP	0.5					0.622005	0.519506	0.202046	0.0162626	0.0117595	32.6387
500	PCM-0012063-001	mecA- GFP	0.5					0.510733	0.478892	0.623122	0.404988	0.0124195	27.9502
500	PCM-0012063-001	mecA+ DsRed	0.5					0.388559	0.339539	0.125737	-0.00421873	0.00348504	91.4874
[truncated: 5,962 more rows]

## Sheet: Fig.1c & d & Supp. Fig.9
Normalized Fluorescence	Compounds							Controls
									mecA+ Only		mecA- Only		150 uM Fox		No Treatment		6 uM Fox
	Plate_Number	Plate_Barcode	Library_Type	mecA- GFP	mecA+ DsRed			Number_of_control	mecA- GFP	mecA+ DsRed	mecA- GFP	mecA+ DsRed	mecA- GFP	mecA+ DsRed	mecA- GFP	mecA+ DsRed	mecA- GFP	mecA+ DsRed
	1	5615-Mb(33-36)	Bioactive & Diversity library	-0.375897	-0.381194			1	-2.69897	0.0159072	-0.00954072	-1.42135	-1.40638	-0.938584	-0.701051	-0.255828	-1.86899	0.227913
	1	5615-Mb(33-36)	Bioactive & Diversity library	-1.11002	-0.53852			2	-2.18117	0.00212495	-0.116003	-2.69897	-2.45074	-1.35806	-0.656842	-0.280481	-2.69897	0.303187
	1	5615-Mb(33-36)	Bioactive & Diversity library	-0.225873	-0.240961			3	-2.10116	-0.037812	0.000305902	-1.79046	-1.51613	-1.00506	-0.653924	-0.0800859	-1.78981	0.159467
	1	5615-Mb(33-36)	Bioactive & Diversity library	-1.56552	-0.129177			4	-2.2519	0.0464219	0.130102	-2.69897	-2.45074	-1.35806	-0.753452	-0.0178552	-2.69897	0.228828
	1	5615-Mb(33-36)	Bioactive & Diversity library	-0.570047	-0.0773005			5	-2.69897	0.119769	0.135595	-1.86891	-1.36286	-0.941383	-0.34737	-0.271495	-1.98465	0.0707844
	1	5615-Mb(33-36)	Bioactive & Diversity library	-0.534765	-0.271222			6	-2.69897	0.0218466	-0.122597	-2.69897	-1.29871	-0.891182	-0.259293	-0.19921	-2.69897	0.247551
	1	5615-Mb(33-36)	Bioactive & Diversity library	-1.0592	-0.173806			7	-2.69897	-0.0109034	-0.119826	-1.66178	-1.56739	-1.07367	-0.259293	-0.19921	-1.84403	0.17033
	1	5615-Mb(33-36)	Bioactive & Diversity library	-0.679174	-0.257226			8	-2.69897	0.178225	0.152157	-1.63751	-1.97237	-1.27908	-0.259293	-0.19921	-1.95533	0.33129
	1	5615-Mb(33-36)	Bioactive & Diversity library	-0.438762	-0.230081			9	-2.69897	-0.127603	-0.0223867	-2.69897	-1.66654	-1.12821	-0.0325835	-0.35715	-1.65198	0.151977
	1	5615-Mb(33-36)	Bioactive & Diversity library	-0.476915	0.025508			10	-2.69897	-0.00258945	0.0602692	-2.69897	-1.60195	-1.06126	-0.464149	-0.167643	-1.48982	0.251851
	1	5615-Mb(33-36)	Bioactive & Diversity library	-0.285554	-0.07285			11	-2.07512	-0.014611	-0.0646942	-1.43838	-1.77747	-1.14985	-0.634872	-0.29801	-1.54233	0.338619
	1	5615-Mb(33-36)	Bioactive & Diversity library	-0.377867	-0.191097			12	-2.69897	-0.054717	-0.0221929	-2.69897	-1.73393	-1.12371	-0.0325835	-0.35715	-1.62354	0.153202
	1	5615-Mb(33-36)	Bioactive & Diversity library	-0.836248	-0.439963			13	-1.95207	-0.0468973	-0.0520632	-2.69897	-1.54611	-0.888342	-0.509313	-0.113584	-1.81488	0.164965
	1	5615-Mb(33-36)	Bioactive & Diversity library	-0.429059	-0.394756			14	-2.15849	0.118349	0.232717	-2.03969	-1.62781	-1.02459	-0.467383	-0.2061	-1.54233	0.338619
	1	5615-Mb(33-36)	Bioactive & Diversity library	0.118863	-0.220967			15	-1.76938	-0.0319408	-0.0537852	-1.76982	-1.68593	-1.05533	-0.362712	-0.130874	-1.54897	0.250265
	1	5615-Mb(33-36)	Bioactive & Diversity library	-0.685461	-0.311615			16	-2.69897	0.102941	0.057235	-1.66227	-1.68593	-1.05533	-0.51754	-0.280311	-1.54233	0.338619
	1	5615-Mb(33-36)	Bioactive & Diversity library	-0.749903	-0.238271			17	-2.69897	0.0111685	0.0251051	-2.69897	-1.59659	-1.02642	-0.107181	-0.228479	-1.90925	0.101799
	1	5615-Mb(33-36)	Bioactive & Diversity library	-0.222602	-0.308977			18	-2.69897	0.017202	-0.110765	-1.46483	-1.62959	-1.05167	-0.456481	-0.0302354	-2.11753	0.274831
	1	5615-Mb(33-36)	Bioactive & Diversity library	-0.134948	-0.324231			19	-2.0261	-0.0587512	0.0106815	-1.56258	-1.54993	-0.982133	-0.597226	-0.192322	-1.73933	0.170935
	1	5615-Mb(33-36)	Bioactive & Diversity library	-2.25785	-0.0877602			20	-2.69897	0.142085	-0.0914404	-2.69897	-1.71661	-1.08828	-0.354765	-0.0706762	-2.6672	0.223171
	1	5615-Mb(33-36)	Bioactive & Diversity library	-0.297693	-0.365039			21	-2.10913	-0.0266613	0.0342892	-1.48965	-2.59478	-1.51791	-0.339824	-0.268758	-1.89903	0.074214
	1	5615-Mb(33-36)	Bioactive & Diversity library	-0.304576	-0.370458			22	-2.69897	-0.0464163	0.0142165	-2.69897	-1.6253	-1.09514	-0.597894	-0.210895	-1.73933	0.170935
	1	5615-Mb(33-36)	Bioactive & Diversity library	-0.684981	-0.358801			23	-1.96035	0.0323745	-0.0076711	-2.69897	-1.54871	-1.02174	-0.582697	-0.203047	-2.69897	0.0715566
	1	5615-Mb(33-36)	Bioactive & Diversity library	-0.43899	-0.0780724			24	-2.69897	0.0322717	0.0973527	-1.49654	-1.57854	-1.03595	-0.582697	-0.203047	-1.89903	0.074214
	1	5615-Mb(33-36)	Bioactive & Diversity library	-0.702466	-0.140446			25	-2.69897	-0.0107491	0.125742	-2.25959	-1.60353	-1.02575	-0.543528	-0.103045	-2.23016	0.331152
	1	5615-Mb(33-36)	Bioactive & Diversity library	-0.272937	-0.490427			26	-2.66191	0.0283571	-0.0477687	-2.69897	-1.77053	-1.09524	-0.325399	-0.195386	-2.13394	0.149175
	1	5615-Mb(33-36)	Bioactive & Diversity library	-0.285905	-0.110798			27	-2.69897	0.011628	0.00699836	-2.69897	-1.64461	-1.04534	-0.360838	-0.233651	-2.69897	0.364434
	1	5615-Mb(33-36)	Bioactive & Diversity library	-2.69897	1.35602			28	-2.69897	-0.0690132	-0.0567166	-1.64096	-1.56556	-0.994252	-0.235189	-0.272226	-2.01992	0.331777
	1	5615-Mb(33-36)	Bioactive & Diversity library	-0.386481	-0.338631			29	-2.69897	-0.0566342	0.0695607	-2.69897	-2.69897	-1.48227	-0.578658	-0.207578	-1.96806	0.231438
	1	5615-Mb(33-36)	Bioactive & Diversity library	-0.321339	-0.310822			30	-2.69897	0.00639041	-0.111764	-2.69897	-1.59833	-1.00293	-0.283043	-0.130681	-1.80923	0.283452
	1	5615-Mb(33-36)	Bioactive & Diversity library	-0.261643	-0.27876			31	-2.53765	-0.0655003	-0.0661307	-1.98343	-1.74899	-1.07902	-0.480076	-0.0481914	-2.12485	0.360092
	1	5615-Mb(33-36)	Bioactive & Diversity library	-0.493547	-0.285185			32	-2.69897	-0.102893	0.0337024	-2.69897	-1.62405	-1.01301	-0.475329	0.0757933	-2.01992	0.331777
	1	5615-Mb(33-36)	Bioactive & Diversity library	-0.208955	-0.486056			33	-2.69897	-0.0736441	-0.0328678	-2.69897	-1.64468	-1.04073	-0.200203	-0.138018	-1.99189	0.412158
	1	5615-Mb(33-36)	Bioactive & Diversity library	-0.657744	-0.299355			34	-2.69897	-0.0276692	0.0889098	-2.53087	-1.65139	-1.03466	-0.200203	-0.138018	-1.93986	0.199973
	1	5615-Mb(33-36)	Bioactive & Diversity library	-0.391422	-0.0748394			35	-2.69897	-0.064774	-0.0165609	-2.12174	-1.6934	-1.08709	-0.411783	-0.174509	-2.69897	0.220183
	1	5615-Mb(33-36)	Bioactive & Diversity library	-0.730978	-0.0981544			36	-2.69897	-0.0175921	0.0362071	-2.69897	-1.61828	-1.03106	-0.478546	-0.0606617	-2.43486	0.136135
	1	5615-Mb(33-36)	Bioactive & Diversity library	-1.55293	-0.41509			37	-2.69897	0.0767643	0.0452842	-2.69897	-1.67954	-1.10025	-0.0626394	-0.389099	-2.01209	0.226465
	1	5615-Mb(33-36)	Bioactive & Diversity library	-0.859553	-0.129698			38	-2.02649	0.0560674	-0.0549723	-1.49287	-1.73177	-1.11958	-0.617311	-0.315738	-1.90081	0.145402
	1	5615-Mb(33-36)	Bioactive & Diversity library	-0.786561	-0.136009			39	-2.48177	-0.0138286	0.00480944	-1.73164	-1.77239	-1.13433	-0.43243	-0.288843	-1.90081	0.145402
	1	5615-Mb(33-36)	Bioactive & Diversity library	-0.478156	-0.246619			40	-2.16504	-0.0966724	-0.0811935	-1.6713	-1.7186	-1.12356	-0.458611	-0.31491	-2.01209	0.226465
	1	5615-Mb(33-36)	Bioactive & Diversity library	-0.526625	-0.244347			41	-2.1843	0.0392731	0.127118	-1.99324	-2.37801	-1.38872	-0.366245	-0.135218	-1.70216	0.269216
	1	5615-Mb(33-36)	Bioactive & Diversity library	-0.624036	0.041287			42	-2.24673	0.040736	-0.0187036	-2.69897	-1.53331	-1.01138	-0.931964	0.116588	-2.69897	0.237136
	1	5615-Mb(33-36)	Bioactive & Diversity library	-0.305645	-0.101077			43	-1.99685	0.0533303	-0.014099	-2.69897	-1.85005	-1.22507	-0.366245	-0.135218	-2.42564	0.287361
	1	5615-Mb(33-36)	Bioactive & Diversity library	-0.427418	-0.372584			44	-2.69897	0.00140127	-0.0304016	-2.52275	-2.37801	-1.38872	-0.377212	-0.176693	-2.3204	0.329895
	1	5615-Mb(33-36)	Bioactive & Diversity library	-0.375465	-0.118701			45	-2.69897	0.0344988	0.0945587	-2.29202	-1.56715	-1.03674	-0.350522	-0.186135	-2.09255	0.368443
	1	5615-Mb(33-36)	Bioactive & Diversity library	-0.38632	-0.18158			46	-2.1938	-0.0339195	-0.115711	-2.69897	-2.19197	-1.35708	-0.440778	-0.368186	-2.1806	0.166819
	1	5615-Mb(33-36)	Bioactive & Diversity library	-0.404154	-0.299612			47	-2.6373	0.0229506	0.0945208	-2.69897	-1.61441	-1.04736	-0.225122	-0.216627	-1.75265	0.280565
	1	5615-Mb(33-36)	Bioactive & Diversity library	-0.169826	-0.378099			48	-2.69897	-0.0552808	-0.0393036	-1.75612	-1.6791	-1.10229	-0.320832	-0.192395	-2.50622	0.271889
	1	5615-Mb(33-36)	Bioactive & Diversity library	-0.291371	-0.29679			49	-2.69897	0.0500522	0.016239	-1.8458	-1.6552	-1.09786	-0.415895	-0.256353	-2.6092	0.317055
	1	5615-Mb(33-36)	Bioactive & Diversity library	-0.450551	-0.356741			50	-2.69897	0.181091	0.0580254	-1.68395	-1.62012	-1.03396	-0.768353	-0.0470137	-2.21176	0.275081
	1	5615-Mb(33-36)	Bioactive & Diversity library	-0.210913	-0.121083			51	-2.69897	-0.0832162	-0.0719974	-2.69897	-1.55321	-1.02647	-0.5688	-0.0923879	-1.98951	0.139849
	1	5615-Mb(33-36)	Bioactive & Diversity library	-0.658346	-0.142951			52	-2.16755	-0.0164942	-0.0931934	-2.69897	-1.66278	-1.09661	-0.5688	-0.0923879	-2.45257	0.131145
	1	5615-Mb(33-36)	Bioactive & Diversity library	-0.708511	-0.223984			53	-2.22051	-0.0340072	-0.108825	-2.69897	-1.66129	-1.08295	-0.242163	0.00940329	-1.98951	0.139849
	1	5615-Mb(33-36)	Bioactive & Diversity library	-0.00861175	-0.242087			54	-2.69897	0.00911697	0.0387273	-2.60741	-1.79309	-1.13293	-0.145243	-0.103492	-1.86682	0.292371
	1	5615-Mb(33-36)	Bioactive & Diversity library	-0.517707	-0.597693			55	-2.34101	0.0362258	0.0367098	-2.69897	-1.66129	-1.08295	-0.242163	0.00940329	-2.00652	0.124421
	1	5615-Mb(33-36)	Bioactive & Diversity library	-0.558882	0.418834			56	-2.01206	-0.00161167	0.0223185	-2.50267	-1.75544	-1.1316	-0.725762	-0.0327438	-2.69897	0.166121
	1	5615-Mb(33-36)	Bioactive & Diversity library	-0.412027	-0.398942			57	-2.69897	0.00957762	-0.117885	-2.69897	-2.69897	-1.6049	-0.279424	-0.0585196	-1.98635	0.28796
	1	5615-Mb(33-36)	Bioactive & Diversity library	-0.711054	-0.14746			58	-2.69897	-0.0320261	0.0717212	-1.66261	-1.64547	-1.07798	-0.621674	-0.0182104	-1.90876	0.426093
	1	5615-Mb(33-36)	Bioactive & Diversity library	-0.603908	-0.397005			59	-2.1442	-0.133671	-0.0612808	-2.69897	-1.75764	-1.13951	-0.42751	0.0311665	-1.95297	0.244208
	1	5615-Mb(33-36)	Bioactive & Diversity library	-0.291921	-0.46824			60	-2.25949	0.00200885	0.206521	-2.69897	-2.02946	-1.27134	-0.621674	-0.0182104	-1.9138	0.437895
	1	5615-Mb(33-36)	Bioactive & Diversity library	-0.512454	-0.270258			61	-2.04767	-0.0741725	-0.123694	-2.69897	-1.86031	-1.15029	-0.422917	-0.0515767	-1.90876	0.426093
	1	5615-Mb(33-36)	Bioactive & Diversity library	-0.313199	-0.396361			62	-2.69897	0.0197452	0.132051	-1.97608	-1.75421	-1.08739	-0.440129	-0.171823	-1.89111	0.400912
	1	5615-Mb(33-36)	Bioactive & Diversity library	-0.389918	-0.371065			63	-2.69897	0.000149611	0.192936	-1.94864	-1.95498	-1.1517	-0.459444	-0.138739	-2.69897	0.22661
	1	5615-Mb(33-36)	Bioactive & Diversity library	-0.346676	-0.39765			64	-2.55462	-0.0170393	0.192936	-1.94864	-1.86109	-1.15029	-0.440129	-0.171823	-2.30074	0.237636
	1	5615-Mb(33-36)	Bioactive & Diversity library	-0.40651	-0.258161			65	-2.69897	-0.0517197	0.0809597	-2.04894	-2.01065	-1.31384	-0.235463	-0.154501	-2.69897	0.341846
	1	5615-Mb(33-36)	Bioactive & Diversity library	-0.511164	-0.248674			66	-2.69897	0.195772	0.0298232	-2.69897	-1.80388	-1.16799	-0.71985	-0.116574	-1.80149	0.245423
	1	5615-Mb(33-36)	Bioactive & Diversity library	-0.484621	-0.186709			67	-2.69897	0.0452851	0.07189	-1.93863	-1.76382	-1.16937	-0.581027	0.0726262	-1.95468	0.273509
	1	5615-Mb(33-36)	Bioactive & Diversity library	-0.458797	-0.245482			68	-2.69897	0.0169165	-0.0315083	-2.57008	-1.66684	-1.08322	-0.224501	-0.159737	-1.90847	0.396078
	1	5615-Mb(33-36)	Bioactive & Diversity library	-0.164817	0.0103963			69	-2.69897	-0.102895	0.021684	-2.16477	-1.78471	-1.17438	-0.0966583	-0.172438	-1.95129	0.281959
	1	5615-Mb(33-36)	Bioactive & Diversity library	-0.362925	-0.308977			70	-2.51359	0.165706	-0.0671455	-2.69897	-1.85996	-1.22744	-0.390988	-0.221524	-2.44798	0.279336
	1	5615-Mb(33-36)	Bioactive & Diversity library	-0.275363	-0.189097			71	-2.422	0.0465832	0.0747956	-1.92956	-1.70213	-1.15141	-0.262447	-0.210378	-1.76629	0.320736
	1	5615-Mb(33-36)	Bioactive & Diversity library	-0.577923	-0.261213			72	-2.69897	-0.0339348	-0.0702503	-1.83741	-1.78471	-1.17438	-0.384263	-0.147216	-2.44798	0.279336
	1	5615-Mb(33-36)	Bioactive & Diversity library	-0.718344	-0.193308			73	-2.69897	0.057286	-0.00165926	-2.69897	-1.71246	-1.14016	-0.541313	-0.139009	-1.83212	0.195357
	1	5615-Mb(33-36)	Bioactive & Diversity library	-0.511111	-0.3463			74	-2.17325	0.045702	-0.0378071	-1.70785	-1.63914	-1.10226	-0.647943	0.00276622	-1.94283	0.25245
	1	5615-Mb(33-36)	Bioactive & Diversity library	-0.5359	-0.252583			75	-2.69897	0.0497628	0.19738	-1.93924	-1.8055	-1.18027	-0.795182	0.0785641	-1.78885	0.424898
	1	5615-Mb(33-36)	Bioactive & Diversity library	0.148006	-0.159221			76	-2.23886	0.0309672	-0.152459	-2.69897	-1.6956	-1.10697	-0.700748	-0.224322	-2.0812	0.122945
	1	5615-Mb(33-36)	Bioactive & Diversity library	-0.679016	-0.0816411			77	-2.69897	-0.0899999	0.0298812	-2.69897	-2.69897	-1.57031	-0.516609	-0.21924	-1.82377	0.227812
	1	5615-Mb(33-36)	Bioactive & Diversity library	-1.19964	-0.401212			78	-2.69897	0.0149626	0.0459163	-2.69897	-2.15088	-1.30065	-0.946331	-0.101337	-2.17052	0.486461
	1	5615-Mb(33-36)	Bioactive & Diversity library	-0.459893	-0.30349			79	-2.69897	0.0279928	-0.109781	-2.69897	-1.88979	-1.13948	-0.321118	-0.120746	-2.69897	0.246817
	1	5615-Mb(33-36)	Bioactive & Diversity library	-0.473506	-0.0551976			80	-2.69897	0.0377566	0.0051405	-2.69897	-1.79152	-1.15017	-0.538202	-0.141993	-2.39053	0.161728
	1	5615-Mb(33-36)	Bioactive & Diversity library	-0.467155	-0.328061			81	-2.33114	-0.00054084	-0.0422789	-2.69897	-1.76999	-1.20892	-0.513185	-0.0543396	-1.94152	0.383341
	1	5615-Mb(33-36)	Bioactive & Diversity library	-1.94355	-0.486451			82	-2.69897	-0.138697	0.0880606	-2.69897	-2.69897	-2.47902	-0.265648	-0.0317622	-1.98177	0.156543
	1	5615-Mb(33-36)	Bioactive & Diversity library	-0.636103	-0.210152			83	-2.51478	-0.0130769	-0.106581	-2.69897	-1.69169	-1.12323	-0.265648	-0.0317622	-2.69897	0.245267
	1	5615-Mb(33-36)	Bioactive & Diversity library	-1.77184	-1.30806			84	-2.69897	-0.138697	0.101421	-2.69897	-1.98736	-1.34269	-0.667173	-0.0921839	-2.15276	0.272439
	1	5615-Mb(33-36)	Bioactive & Diversity library	-0.361935	-0.351199			85	-2.69897	0.0310496	0.187813	-2.69897	-2.45169	-1.10055	-0.940061	-0.104998	-2.69897	0.212362
	1	5615-Mb(33-36)	Bioactive & Diversity library	-0.121722	-0.234489			86	-2.69897	0.0463395	0.0356975	-2.69897	-1.825	-0.960872	-0.885526	-0.00572803	-2.01125	0.253061
	1	5615-Mb(33-36)	Bioactive & Diversity library	-0.654372	-0.216057			87	-2.69897	-0.0462072	-0.0361574	-1.62249	-1.6725	-0.89748	-0.940061	-0.104998	-1.98177	0.156543
	1	5615-Mb(33-36)	Bioactive & Diversity library	-0.249164	-0.342023			88	-2.29918	0.160753	0.117856	-2.69897	-1.74038	-0.916865	-0.885526	-0.00572803	-2.15276	0.272439
	1	5615-Mb(33-36)	Bioactive & Diversity library	-2.69897	-0.066936			89	-2.69897	0.030098	-0.357918	-1.45896	-1.27894	-2.69897	-0.0606846	-0.187339	-1.92228	0.060922
	1	5615-Mb(33-36)	Bioactive & Diversity library	-0.861232	0.167618			90	-2.69897	-0.00395723	0.53008	-2.69897	-1.27838	-2.69897	-0.11103	-0.204636	-2.49483	0.233199
	1	5615-Mb(33-36)	Bioactive & Diversity library	-0.301949	-0.37656			91	-2.69897	0.0254874	-0.179968	-1.93408	-1.27894	-2.69897	-0.0227358	-0.267433	-2.69897	0.228041
	1	5615-Mb(33-36)	Bioactive & Diversity library	-0.657819	-0.187504			92	-2.69897	-0.0275967	0.174177	-2.69897	-1.32572	-2.69897	0.208565	-0.472199	-1.9087	0.187178
	1	5615-Mb(33-36)	Bioactive & Diversity library	-0.310655	-0.185718			93	-2.69897	-0.0238101	0.0471253	-2.69897	-1.1612	-0.920843	-0.0300044	-0.335232	-2.14511	0.21748
	1	5615-Mb(33-36)	Bioactive & Diversity library	-0.139759	-0.260507			94	-2.62388	-0.0154371	-0.0178573	-2.69897	-1.50952	-1.24566	-0.550362	-0.232666	-1.92228	0.060922
	1	5615-Mb(33-36)	Bioactive & Diversity library	-0.861954	-0.252583			95	-2.69897	0.0417115	-0.040639	-2.69897	-1.37673	-1.11449	-0.213253	-0.222666	-1.88457	0.284476
	1	5615-Mb(33-36)	Bioactive & Diversity library	-0.726461	-0.196138			96	-2.69897	-0.0191258	-0.0350589	-2.53089	-1.4505	-1.18622	-0.70094	-0.14929	-1.88457	0.284476
	1	5615-Mb(33-36)	Bioactive & Diversity library	-0.452703	-0.379953			97	-2.69897	0.0582799	0.0158449	-2.59177	-1.52883	-1.26955	-0.383671	-0.0751525	-2.10727	0.214412
	1	5615-Mb(33-36)	Bioactive & Diversity library	-0.691191	-0.364441			98	-2.69897	-0.0190877	-0.0101265	-2.5012	-1.48354	-1.24338	-0.383671	-0.0751525	-1.81198	0.305404
	1	5615-Mb(33-36)	Bioactive & Diversity library	-1.06454	-0.380263			99	-2.69897	0.0269711	-0.00434641	-2.69897	-1.51792	-1.2589	-0.450714	-0.111663	-2.10727	0.214412
	1	5615-Mb(33-36)	Bioactive & Diversity library	-0.40407	-0.248217			100	-2.69897	-0.0596847	0.0664613	-2.69897	-1.50559	-1.25021	-0.243714	-0.244826	-2.19832	0.215813
	1	5615-Mb(33-36)	Bioactive & Diversity library	-0.576798	0.0371587			101	-2.69897	0.073119	-0.00423787	-2.42599	-1.63254	-1.36832	-0.163571	-0.394017	-1.73973	0.143135
	1	5615-Mb(33-36)	Bioactive & Diversity library	-0.691029	-0.10402			102	-2.69897	0.000195379	0.0335607	-2.69897	-1.64526	-1.38618	-0.414578	-0.321982	-2.14045	0.29762
	1	5615-Mb(33-36)	Bioactive & Diversity library	-0.547881	-0.333036			103	-2.69897	0.00204711	0.0780163	-2.69897	-1.63408	-1.36832	-0.481564	-0.236219	-2.14045	0.29762
	1	5615-Mb(33-36)	Bioactive & Diversity library	-0.511433	-0.224417			104	-2.69897	-0.0910142	0.0672554	-2.69897	-1.59932	-1.34034	-0.396993	-0.214816	-2.04239	0.341177
	1	5615-Mb(33-36)	Bioactive & Diversity library	-0.448455	0.1648			105	-2.69897	0.00011562	0.0173655	-2.69897	-1.55474	-1.3177	-0.512321	-0.264303	-1.90587	0.269651
	1	5615-Mb(33-36)	Bioactive & Diversity library	-0.217386	-0.13707			106	-2.69897	-0.02683	0.0387179	-2.03062	-1.75258	-1.49499	-0.285058	-0.230553	-1.90587	0.269651
	1	5615-Mb(33-36)	Bioactive & Diversity library	-0.231249	-0.255131			107	-2.69897	0.00011562	0.0364747	-2.69897	-1.59114	-1.34681	-0.340905	-0.28814	-1.98531	0.246789
	1	5615-Mb(33-36)	Bioactive & Diversity library	-0.305043	-0.380883			108	-2.69897	0.0209139	-0.0432383	-2.69897	-1.51124	-1.2796	-0.633071	-0.299513	-2.28375	0.188221
	1	5615-Mb(33-36)	Bioactive & Diversity library	-0.528408	-0.278025			109	-2.69897	-0.0708594	-0.0417388	-2.69897	-1.58166	-1.32035	-0.474238	-0.162256	-2.29844	0.36408
	1	5615-Mb(33-36)	Bioactive & Diversity library	-0.715327	0.0591121			110	-2.69897	-0.00249366	0.0194919	-2.69897	-1.59687	-1.35061	-0.259508	-0.398965	-2.03239	0.32723
	1	5615-Mb(33-36)	Bioactive & Diversity library	-0.447249	-0.300901			111	-2.69897	0.0193101	0.00764715	-2.69897	-1.66991	-1.40487	-0.637907	-0.124468	-1.98531	0.246789
	1	5615-Mb(33-36)	Bioactive & Diversity library	-0.367451	-0.35091			112	-2.69897	-0.035703	0.046087	-2.69897	-1.58166	-1.32035	-0.410087	-0.0837919	-2.14536	0.259632
	1	5615-Mb(33-36)	Bioactive & Diversity library	-0.5706	-0.271222			113	-2.69897	-0.00358711	0.0296644	-2.69897	-1.54598	-1.3198	-0.351501	-0.204375	-1.84914	0.274058
	1	5615-Mb(33-36)	Bioactive & Diversity library	-0.40428	-0.097023			114	-2.69897	-0.0566453	-0.0458089	-2.44385	-1.54598	-1.3198	-0.234532	-0.122268	-2.4841	0.332798
	1	5615-Mb(33-36)	Bioactive & Diversity library	-0.655119	-0.383997			115	-2.69897	-0.0610281	-0.0211914	-2.69897	-1.58704	-1.34376	-0.415848	-0.185734	-2.69897	0.340396
	1	5615-Mb(33-36)	Bioactive & Diversity library	-0.285362	-0.286681			116	-2.69897	0.113752	-0.0696455	-2.53199	-1.61691	-1.37137	-0.47315	-0.372498	-2.4841	0.332798
	1	5615-Mb(33-36)	Bioactive & Diversity library	-0.594379	-0.289689			117	-2.45225	0.0156839	0.0450792	-2.60326	-1.68645	-1.43144	-0.528881	-0.220233	-2.69897	0.340396
	1	5615-Mb(33-36)	Bioactive & Diversity library	-0.602052	-0.397972			118	-2.69897	-0.0226663	-0.0176301	-2.1177	-1.76696	-1.47292	-0.74996	-0.0720776	-2.04555	0.251065
	1	5615-Mb(33-36)	Bioactive & Diversity library	-0.280255	-0.374415			119	-2.69897	-0.0111118	-0.0245109	-2.69897	-1.61116	-1.33333	-0.383419	-0.179914	-2.04555	0.251065
	1	5615-Mb(33-36)	Bioactive & Diversity library	-0.444064	-0.229862			120	-2.69897	-0.0334346	0.0142024	-2.53267	-1.69728	-1.43663	-0.74996	-0.0720776	-1.9834	0.276246
	1	5615-Mb(33-36)	Bioactive & Diversity library	-0.175414	-0.29679			121	-2.69897	-0.0244885	0.0260586	-2.30472	-1.67057	-1.37455	-0.293254	-0.169072	-2.69897	0.205514
	1	5615-Mb(33-36)	Bioactive & Diversity library	-0.914749	-0.137601			122	-2.69897	-0.0118113	0.0170205	-2.56903	-1.61695	-1.34065	-0.391481	-0.133767	-2.69897	0.409603
	1	5615-Mb(33-36)	Bioactive & Diversity library	-1.28856	-0.214573			123	-2.36057	0.0720194	-0.0312265	-2.69897	-1.61695	-1.34065	-0.508684	-0.111635	-2.50026	0.236801
	1	5615-Mb(33-36)	Bioactive & Diversity library	-0.401478	-0.222904			124	-2.69897	-0.0257969	-0.0314223	-2.69897	-1.63353	-1.34554	-0.420119	-0.0998408	-2.69897	0.301229
	1	5615-Mb(33-36)	Bioactive & Diversity library	-2.69897	0.236235			125	-2.36703	0.0720653	-0.021505	-2.68834	-1.68464	-1.42779	-0.269578	-0.312913	-2.69897	0.286628
	1	5615-Mb(33-36)	Bioactive & Diversity library	-0.328927	-0.247075			126	-2.52573	0.0125792	-0.000310533	-2.69897	-1.66115	-1.38768	-0.596139	-0.125165	-2.69897	0.167613
	1	5615-Mb(33-36)	Bioactive & Diversity library	-0.534992	-0.228112			127	-2.69897	-0.038894	0.00156591	-2.69897	-1.71175	-1.40267	-0.596139	-0.125165	-2.66876	0.365354
	1	5615-Mb(33-36)	Bioactive & Diversity library	-0.730445	-0.280481			128	-2.69897	0.00135567	-0.045138	-2.69897	-1.67851	-1.41114	-0.785235	-0.158753	-2.69897	0.409603
	1	5615-Mb(33-36)	Bioactive & Diversity library	-0.076403	-0.46296			129	-2.69897	-0.0703131	0.00107131	-2.69897	-1.7126	-1.43011	-0.301398	-0.153439	-2.42781	0.182771
	1	5615-Mb(33-36)	Bioactive & Diversity library	-0.112131	-0.450034			130	-2.69897	-0.0183114	-0.021696	-2.69897	-1.63803	-1.38201	-0.485012	-0.0720793	-2.21227	0.282868
	1	5615-Mb(33-36)	Bioactive & Diversity library	-2.06129	-0.940832			131	-2.69897	-0.0632842	0.0711726	-2.23661	-1.63064	-1.37556	-0.559933	-0.0529327	-1.96911	0.247013
	1	5615-Mb(33-36)	Bioactive & Diversity library	-0.515913	-0.218185			132	-2.69897	0.00840376	0.00675834	-2.22137	-1.63064	-1.37556	-0.499201	-0.252618	-2.07642	0.213685
	1	5615-Mb(33-36)	Bioactive & Diversity library	-0.549226	-0.276802			133	-2.69897	-0.0150699	-0.00966716	-2.69897	-1.71212	-1.42374	-0.439879	-0.179571	-2.69897	0.342444
	1	5615-Mb(33-36)	Bioactive & Diversity library	-0.28269	-0.0999383			134	-2.69897	0.0841663	-0.00645592	-2.69897	-1.69285	-1.44307	-0.41711	-0.235895	-1.95932	0.257423
	1	5615-Mb(33-36)	Bioactive & Diversity library	-0.752422	-0.412746			135	-2.69897	0.068329	-0.0221337	-2.69897	-1.69936	-1.43089	-0.488064	-0.300926	-2.05058	0.304684
	1	5615-Mb(33-36)	Bioactive & Diversity library	-0.335718	-0.30401			136	-2.69897	0.110541	-0.0590104	-2.69897	-1.69285	-1.44307	-0.41731	-0.0990188	-2.33347	0.33321
	1	5615-Mb(33-36)	Bioactive & Diversity library	-0.716445	0.348928			137	-2.69897	0.0562369	0.0559662	-2.69897	-1.68361	-1.44149	-0.39832	-0.108738	-2.08292	0.186143
	1	5615-Mb(33-36)	Bioactive & Diversity library	-0.069108	-0.103856			138	-2.69897	-0.0417024	-0.0075465	-2.69897	-1.712	-1.4631	-0.601794	-0.159587	-1.98211	0.254668
	1	5615-Mb(33-36)	Bioactive & Diversity library	-0.16431	-0.311086			139	-2.69897	0.065496	-0.00981483	-2.69897	-1.67667	-1.40719	-0.333767	-0.226431	-1.98211	0.254668
	1	5615-Mb(33-36)	Bioactive & Diversity library	0.0182766	-0.142234			140	-2.69897	-0.00952347	0.0661062	-2.69897	-1.77694	-1.47433	-0.473868	-0.233809	-2.03396	0.290074
	1	5615-Mb(33-36)	Bioactive & Diversity library	-1.6543	-1.12459			141	-2.69897	-0.0184573	0.00206278	-2.69897	-1.7007	-1.4384	-0.475838	-0.254809	-1.90404	0.33086
	1	5615-Mb(33-36)	Bioactive & Diversity library	-0.274335	0.0705649			142	-2.41684	-0.0283016	-0.00604267	-2.69897	-1.73228	-1.4607	-0.650963	-0.182929	-2.24795	0.300844
	1	5615-Mb(33-36)	Bioactive & Diversity library	-0.540871	-0.536739			143	-2.41684	-0.0283016	-0.0366723	-2.69897	-1.7007	-1.4384	-0.189653	-0.163906	-2.69897	0.143326
	1	5615-Mb(33-36)	Bioactive & Diversity library	-0.799814	-0.407105			144	-2.69897	0.078719	-0.0183196	-2.45023	-1.82373	-1.51382	-0.356166	-0.250349	-2.26042	0.294103
	1	5615-Mb(33-36)	Bioactive & Diversity library	-0.19666	-0.350042			145	-2.36865	-0.00346192	-0.0330024	-2.34826	-1.71868	-1.45043	-0.36424	-0.357003	-1.86193	0.213669
	1	5615-Mb(33-36)	Bioactive & Diversity library	-0.268004	-0.208688			146	-2.69897	-0.03009	-0.0486208	-2.69897	-1.74586	-1.44077	-0.623981	-0.163654	-2.27784	0.312441
	1	5615-Mb(33-36)	Bioactive & Diversity library	-0.411771	-0.298584			147	-2.69897	0.0434705	-0.0259634	-2.69897	-1.72004	-1.41227	-0.505472	-0.139562	-2.00199	0.373922
	1	5615-Mb(33-36)	Bioactive & Diversity library	0.161328	-0.286182			148	-2.69897	-0.03441	-0.0217407	-2.69897	-1.74586	-1.44077	-0.398288	-0.149747	-1.90121	0.272106
	1	5615-Mb(33-36)	Bioactive & Diversity library	-0.354313	-0.00369504			149	-2.69897	-0.0746743	0.00947537	-2.69897	-1.77087	-1.49056	-0.470026	-0.150248	-1.99344	0.27265
	1	5615-Mb(33-36)	Bioactive & Diversity library	-0.316752	-0.207646			150	-2.69897	0.0167503	0.00947537	-2.69897	-1.83011	-1.49231	-0.642117	-0.140089	-2.69897	0.291396
	1	5615-Mb(33-36)	Bioactive & Diversity library	-0.289305	-0.52189			151	-2.69897	0.0362365	-0.00840738	-2.69897	-1.77087	-1.49056	-0.642117	-0.140089	-1.90121	0.272106
	1	5615-Mb(33-36)	Bioactive & Diversity library	-0.608652	-0.156065			152	-2.40996	-0.0285204	-0.0504869	-2.69897	-1.78738	-1.49496	-0.701935	-0.0550931	-1.87062	0.241807
	1	5615-Mb(33-36)	Bioactive & Diversity library	-0.984013	-0.0872865			153	-2.69897	0.0239826	0.0184062	-2.13629	-1.82022	-1.53754	-0.714142	-0.20856	-1.99807	0.173402
	1	5615-Mb(33-36)	Bioactive & Diversity library	-1.04119	0.51071			154	-2.69897	-0.00362782	-0.0585776	-2.69897	-1.80251	-1.49688	-0.308258	-0.236863	-2.69897	0.336895
	1	5615-Mb(33-36)	Bioactive & Diversity library	0.114717	-0.402515			155	-2.69897	0.0139098	-0.0233904	-2.69897	-1.83299	-1.52173	-0.675904	-0.129079	-2.69897	0.330636
	1	5615-Mb(33-36)	Bioactive & Diversity library	-0.704472	-0.188101			156	-2.69897	-0.00114163	0.00763054	-2.69897	-1.76654	-1.49774	-0.550095	-0.267139	-2.69897	0.334021
	1	5615-Mb(33-36)	Bioactive & Diversity library	-0.19293	-0.317743			157	-2.69897	-0.00979516	0.0139644	-2.69897	-1.829	-1.52255	-0.49758	-0.184373	-2.69897	0.325689
	1	5615-Mb(33-36)	Bioactive & Diversity library	-0.591593	-0.221182			158	-2.69897	0.024686	-0.01879	-2.69897	-1.78829	-1.4929	-0.311828	-0.198461	-2.19772	0.299063
	1	5615-Mb(33-36)	Bioactive & Diversity library	-0.585054	-0.389027			159	-2.69897	0.024686	-0.00192576	-2.69897	-1.73317	-1.43671	-0.379294	-0.195923	-2.57455	0.435486
	1	5615-Mb(33-36)	Bioactive & Diversity library	-0.352745	-0.456264			160	-2.69897	0.0100294	0.0109048	-2.69897	-1.72709	-1.43671	-0.53215	-0.123191	-2.35196	0.388533
	1	5615-Mb(33-36)	Bioactive & Diversity library	-0.768524	-0.427003			161	-2.69897	0.00390574	-0.0109336	-2.69897	-1.76638	-1.50391	-0.289676	-0.191912	-1.94933	0.0944347
	1	5615-Mb(33-36)	Bioactive & Diversity library	0.0724355	-0.397005			162	-2.69897	-0.00532549	0.0335681	-2.27934	-1.78884	-1.45897	-0.494518	-0.20402	-2.2807	0.387196
	1	5615-Mb(33-36)	Bioactive & Diversity library	-0.278273	-0.447856			163	-2.69897	0.0377576	0.00653083	-2.69897	-1.79503	-1.49312	-0.606684	-0.102922	-2.69897	0.0722041
	1	5615-Mb(33-36)	Bioactive & Diversity library	-0.461422	-0.30453			164	-2.69897	0.0169697	-0.00369296	-2.69897	-1.78152	-1.48695	-0.687239	-0.213713	-2.12675	0.24669
	1	5615-Mb(33-36)	Bioactive & Diversity library	0.0461626	-0.105499			165	-2.60584	0.00640585	-0.0385106	-2.40933	-2.18721	-1.70451	-0.362245	-0.236145	-2.69897	0.345393
	1	5615-Mb(33-36)	Bioactive & Diversity library	-1.77184	-1.1368			166	-2.68794	-0.0125706	0.0375834	-2.69897	-1.79726	-1.44538	-0.318093	-0.224015	-2.03657	0.244079
	1	5615-Mb(33-36)	Bioactive & Diversity library	-0.12874	-0.220324			167	-2.69897	0.0848234	-0.0198624	-2.69897	-1.79791	-1.51932	-0.440834	-0.179879	-2.33978	0.19819
	1	5615-Mb(33-36)	Bioactive & Diversity library	-0.398859	-0.276558			168	-2.69897	-0.0177383	-0.0142758	-2.69897	-1.83892	-1.5397	-0.298611	-0.345635	-2.3576	0.238185
	1	5615-Mb(33-36)	Bioactive & Diversity library	-0.17218	-0.152199			169	-2.69897	-0.0181113	-0.0598073	-2.69897	-1.87953	-1.56988	-0.318044	-0.235984
	1	5615-Mb(33-36)	Bioactive & Diversity library	-0.173264	-0.331095			170	-2.69897	-0.0512991	-0.0772014	-2.69897	-1.85397	-1.52454	-0.318044	-0.235984
	1	5615-Mb(33-36)	Bioactive & Diversity library	-0.345979	0.167266			171	-2.69897	0.0237661	0.00804079	-2.69897	-1.86766	-1.50858	-0.387512	-0.235247
	1	5615-Mb(33-36)	Bioactive & Diversity library	-0.331971	-0.123821			172	-2.69897	0.0447414	-0.0689229	-2.69897	-1.92133	-1.54112	-0.439724	-0.131879
	1	5615-Mb(33-36)	Bioactive & Diversity library	-0.527293	-0.12675			173	-2.69897	0.122107	-0.00679442	-2.42258	-1.8718	-1.54726	-0.312802	-0.196435
	1	5615-Mb(33-36)	Bioactive & Diversity library	-0.532504	-0.201443			174	-2.69897	-0.0240167	0.0112423	-2.69897	-1.83985	-1.52185	-0.540469	-0.195852
	1	5615-Mb(33-36)	Bioactive & Diversity library	-0.658496	-0.14331			175	-2.69897	-0.0222704	0.0449355	-2.07673	-1.91437	-1.59622	-0.770988	-0.0252553
	1	5615-Mb(33-36)	Bioactive & Diversity library	-0.305244	-0.240736			176	-2.69897	-0.0386822	0.0135904	-2.69897	-1.83985	-1.52185	-0.353688	-0.0777051
	1	5615-Mb(33-36)	Bioactive & Diversity library	-1.32475	-0.225717			177	-2.50271	-0.0295274	-0.0123932	-2.69897	-1.86743	-1.54905	-0.554289	-0.111349
	1	5615-Mb(33-36)	Bioactive & Diversity library	-0.796178	-0.72374			178	-2.64344	0.117459	0.0109238	-2.20278	-1.84201	-1.52153	-0.377851	-0.160925
	1	5615-Mb(33-36)	Bioactive & Diversity library	-0.331794	-0.41308			179	-2.69897	-0.0363605	0.020088	-2.48153	-1.86053	-1.53214	-0.462421	-0.139027
	1	5615-Mb(33-36)	Bioactive & Diversity library	-0.3548	-0.334428			180	-2.60016	0.0088513	0.0508604	-2.21202	-1.84201	-1.52153	-0.505246	-0.280897
	1	5615-Mb(33-36)	Bioactive & Diversity library	-0.599347	-0.27876			181	-2.69897	0.016603	0.0447099	-2.69897	-2.48415	-1.89077	-0.309075	-0.24694
	1	5615-Mb(33-36)	Bioactive & Diversity library	-0.635102	-0.22312			182	-2.67483	0.00588421	-0.0230864	-2.69897	-1.96128	-1.54635	-0.519181	-0.0980036
	1	5615-Mb(33-36)	Bioactive & Diversity library	-0.741522	-0.195935			183	-2.69897	-0.0134545	-0.0732021	-2.60087	-1.87869	-1.53944	-0.370642	-0.213646
	1	5615-Mb(33-36)	Bioactive & Diversity library	-0.451158	-0.290193			184	-2.69897	0.0484483	-0.0654102	-2.69897	-2.17501	-1.70849	-0.528321	-0.219606
	1	5615-Mb(33-36)	Bioactive & Diversity library	-0.483663	-0.189097
	1	5615-Mb(33-36)	Bioactive & Diversity library	-0.319298	-0.221612
	1	5615-Mb(33-36)	Bioactive & Diversity library	-0.362392	-0.425625
	1	5615-Mb(33-36)	Bioactive & Diversity library	-0.264401	-0.298841
	1	5615-Mb(33-36)	Bioactive & Diversity library	-2.69897	-0.0142383
	1	5615-Mb(33-36)	Bioactive & Diversity library	-0.572759	-0.281467
	1	5615-Mb(33-36)	Bioactive & Diversity library	-0.486138	-0.218612
	1	5615-Mb(33-36)	Bioactive & Diversity library	-0.272441	-0.386505
	1	5615-Mb(33-36)	Bioactive & Diversity library	-2.69897	-1.05483
	1	5615-Mb(33-36)	Bioactive & Diversity library	-0.417963	-0.183152
	1	5615-Mb(33-36)	Bioactive & Diversity library	-0.698565	-0.280481
	1	5615-Mb(33-36)	Bioactive & Diversity library	-0.467203	-0.270258
	1	5615-Mb(33-36)	Bioactive & Diversity library	-0.709611	-0.17477
	1	5615-Mb(33-36)	Bioactive & Diversity library	-0.799397	-0.0541727
	1	5615-Mb(33-36)	Bioactive & Diversity library	-0.797629	-0.383685
	1	5615-Mb(33-36)	Bioactive & Diversity library	-0.124578	-0.212041
	1	5615-Mb(33-36)	Bioactive & Diversity library	-0.509343	-0.168826
	1	5615-Mb(33-36)	Bioactive & Diversity library	-2.69897	0.393659
	1	5615-Mb(33-36)	Bioactive & Diversity library	-0.467155	-0.343159
	1	5615-Mb(33-36)	Bioactive & Diversity library	-0.390446	0.0776401
	1	5615-Mb(33-36)	Bioactive & Diversity library	-0.556195	-0.252583
	1	5615-Mb(33-36)	Bioactive & Diversity library	-0.597903	-0.0646827
	1	5615-Mb(33-36)	Bioactive & Diversity library	-0.566496	-0.514652
	1	5615-Mb(33-36)	Bioactive & Diversity library	-0.158577	-0.403494
	1	5615-Mb(33-36)	Bioactive & Diversity library	-1.55058	-1.07584
	1	5615-Mb(33-36)	Bioactive & Diversity library	-0.119364	-0.146735
	1	5615-Mb(33-36)	Bioactive & Diversity library	-0.983694	-0.0989643
	1	5615-Mb(33-36)	Bioactive & Diversity library	-0.808028	-0.141876
	1	5615-Mb(33-36)	Bioactive & Diversity library	-1.49753	-0.206606
	1	5615-Mb(33-36)	Bioactive & Diversity library	-0.585946	-0.175736
	1	5615-Mb(33-36)	Bioactive & Diversity library	-0.672586	-0.371672
	1	5615-Mb(33-36)	Bioactive & Diversity library	-0.295369	-0.0973459
	1	5615-Mb(33-36)	Bioactive & Diversity library	-0.31593	-0.408095
	1	5615-Mb(33-36)	Bioactive & Diversity library	-0.462668	-0.0131724
	1	5615-Mb(33-36)	Bioactive & Diversity library	-0.662128	-0.0426273
	1	5615-Mb(33-36)	Bioactive & Diversity library	-0.540124	-0.299612
	1	5615-Mb(33-36)	Bioactive & Diversity library	-0.619191	-0.316939
	1	5615-Mb(33-36)	Bioactive & Diversity library	-0.967127	-0.0698072
	1	5615-Mb(33-36)	Bioactive & Diversity library	-2.00929	-1.28756
	1	5615-Mb(33-36)	Bioactive & Diversity library	-0.566131	-0.452954
	1	5615-Mb(33-36)	Bioactive & Diversity library	-0.611685	-0.227458
	1	5615-Mb(33-36)	Bioactive & Diversity library	-0.423103	-0.236933
	1	5615-Mb(33-36)	Bioactive & Diversity library	-0.255403	-0.435365
	1	5615-Mb(33-36)	Bioactive & Diversity library	-0.537436	-0.296535
	1	5615-Mb(33-36)	Bioactive & Diversity library	-0.35007	-0.255363
	1	5615-Mb(33-36)	Bioactive & Diversity library	-0.550341	0.143715
	1	5615-Mb(33-36)	Bioactive & Diversity library	-0.573131	-0.27461
	1	5615-Mb(33-36)	Bioactive & Diversity library	-1.30129	0.169893
	1	5615-Mb(33-36)	Bioactive & Diversity library	-0.445769	-0.0637846
	1	5615-Mb(33-36)	Bioactive & Diversity library	-0.155608	-0.155511
	1	5615-Mb(33-36)	Bioactive & Diversity library	-0.33863	0.188688
	1	5615-Mb(33-36)	Bioactive & Diversity library	-0.39004	-0.037812
	1	5615-Mb(33-36)	Bioactive & Diversity library	-0.580434	-0.142055
	1	5615-Mb(33-36)	Bioactive & Diversity library	-2.69897	-0.311351
	1	5615-Mb(33-36)	Bioactive & Diversity library	-0.368261	-0.37656
	1	5615-Mb(33-36)	Bioactive & Diversity library	-0.12981	-0.121937
	1	5615-Mb(33-36)	Bioactive & Diversity library	-2.01268	-0.261684
	1	5615-Mb(33-36)	Bioactive & Diversity library	-0.353081	-0.242312
	1	5615-Mb(33-36)	Bioactive & Diversity library	-0.666864	-0.191699
	1	5615-Mb(33-36)	Bioactive & Diversity library	-0.257014	-0.16034
	1	5615-Mb(33-36)	Bioactive & Diversity library	-0.516076	-0.394116
	1	5615-Mb(33-36)	Bioactive & Diversity library	-0.219027	-0.415762
	1	5615-Mb(33-36)	Bioactive & Diversity library	-0.652361	-0.218612
	1	5615-Mb(33-36)	Bioactive & Diversity library	-0.252376	-0.287181
	1	5615-Mb(33-36)	Bioactive & Diversity library	-0.0879145	-0.00985814
	1	5615-Mb(33-36)	Bioactive & Diversity library	0.0609161	-0.349175
	1	5615-Mb(33-36)	Bioactive & Diversity library	-0.346787	-0.247531
	1	5615-Mb(33-36)	Bioactive & Diversity library	-0.518362	-0.213094
	1	5615-Mb(33-36)	Bioactive & Diversity library	-0.202579	-0.380263
	1	5615-Mb(33-36)	Bioactive & Diversity library	-0.356676	-0.0902958
	1	5615-Mb(33-36)	Bioactive & Diversity library	-0.273092	-0.309767
	1	5615-Mb(33-36)	Bioactive & Diversity library	-0.758829	-0.318012
	1	5615-Mb(33-36)	Bioactive & Diversity library	-0.449571	-0.258629
	1	5615-Mb(33-36)	Bioactive & Diversity library	-0.288115	-0.253507
	1	5615-Mb(33-36)	Bioactive & Diversity library	-0.326956	-0.325049
	1	5615-Mb(33-36)	Bioactive & Diversity library	-0.795041	-0.252121
	1	5615-Mb(33-36)	Bioactive & Diversity library	-0.293511	-0.404804
	1	5615-Mb(33-36)	Bioactive & Diversity library	-0.378578	-0.201854
	1	5615-Mb(33-36)	Bioactive & Diversity library	-0.601391	-0.174191
	1	5615-Mb(33-36)	Bioactive & Diversity library	-0.427197	-0.172075
	1	5615-Mb(33-36)	Bioactive & Diversity library	-1.77973	-0.0858682
	1	5615-Mb(33-36)	Bioactive & Diversity library	-2.69897	-0.254898
	1	5615-Mb(33-36)	Bioactive & Diversity library	-0.210295	0.470115
	1	5615-Mb(33-36)	Bioactive & Diversity library	-0.300691	-0.16034
	1	5615-Mb(33-36)	Bioactive & Diversity library	-0.510199	-0.205361
	1	5615-Mb(33-36)	Bioactive & Diversity library	-2.69897	-0.762306
	1	5615-Mb(33-36)	Bioactive & Diversity library	-0.492107	-0.114479
	1	5615-Mb(33-36)	Bioactive & Diversity library	-0.402438	-0.214361
	1	5615-Mb(33-36)	Bioactive & Diversity library	-0.465461	-0.194721
	1	5615-Mb(33-36)	Bioactive & Diversity library	-0.432897	-0.30479
	1	5615-Mb(33-36)	Bioactive & Diversity library	-0.405078	-0.190496
	1	5615-Mb(33-36)	Bioactive & Diversity library	-0.409599	-0.147641
	1	5615-Mb(33-36)	Bioactive & Diversity library	-0.712844	-0.168065
	1	5615-Mb(33-36)	Bioactive & Diversity library	-0.411387	-0.305572
	1	5615-Mb(33-36)	Bioactive & Diversity library	-0.701217	-0.126923
	1	5615-Mb(33-36)	Bioactive & Diversity library	-0.479901	-0.22724
	1	5615-Mb(33-36)	Bioactive & Diversity library	-0.467494	-0.234268
	1	5615-Mb(33-36)	Bioactive & Diversity library	-0.322449	-0.122964
	1	5615-Mb(33-36)	Bioactive & Diversity library	-0.0763044	-0.148186
	1	5615-Mb(33-36)	Bioactive & Diversity library	-1.65355	-0.820565
	1	5615-Mb(33-36)	Bioactive & Diversity library	-1.95087	0.0562861
	1	5615-Mb(33-36)	Bioactive & Diversity library	-0.840352	-0.194923
	1	5615-Mb(33-36)	Bioactive & Diversity library	-0.407734	-0.201854
	1	5615-Mb(33-36)	Bioactive & Diversity library	-0.855028	-0.174577
	1	5615-Mb(33-36)	Bioactive & Diversity library	-0.600401	-0.186313
	1	5615-Mb(33-36)	Bioactive & Diversity library	-0.551517	-0.198374
	1	5615-Mb(33-36)	Bioactive & Diversity library	-0.58119	-0.447856
	1	5615-Mb(33-36)	Bioactive & Diversity library	-0.490364	-0.271946
	1	5615-Mb(33-36)	Bioactive & Diversity library	-0.603244	-0.2325
	1	5615-Mb(33-36)	Bioactive & Diversity library	-0.689974	-0.251429
	1	5615-Mb(33-36)	Bioactive & Diversity library	-0.257972	-0.251199
	1	5615-Mb(33-36)	Bioactive & Diversity library	-0.142965	-0.402841
	1	5615-Mb(33-36)	Bioactive & Diversity library	-0.756462	0.250099
	1	5615-Mb(33-36)	Bioactive & Diversity library	-0.538921	-0.163714
	1	5615-Mb(33-36)	Bioactive & Diversity library	-0.545783	-0.352651
	1	5615-Mb(33-36)	Bioactive & Diversity library	-0.33343	-0.334149
	1	5615-Mb(33-36)	Bioactive & Diversity library	-0.587223	-0.328611
	1	5615-Mb(33-36)	Bioactive & Diversity library	-0.555006	-0.384623
	1	5615-Mb(33-36)	Bioactive & Diversity library	-0.205251	-0.36087
	1	5615-Mb(33-36)	Bioactive & Diversity library	-0.483512	-0.139555
	1	5615-Mb(33-36)	Bioactive & Diversity library	-0.828044	0.14027
	1	5615-Mb(33-36)	Bioactive & Diversity library	-0.331191	-0.208897
	1	5615-Mb(33-36)	Bioactive & Diversity library	-0.351815	-0.17787
	1	5615-Mb(33-36)	Bioactive & Diversity library	-0.35822	-0.439963
	1	5615-Mb(33-36)	Bioactive & Diversity library	-0.687551	-0.218185
	1	5615-Mb(33-36)	Bioactive & Diversity library	-0.361859	-0.23052
	1	5615-Mb(33-36)	Bioactive & Diversity library	-0.73816	-0.178259
	1	5615-Mb(33-36)	Bioactive & Diversity library	-0.411473	-0.234932
	1	5615-Mb(33-36)	Bioactive & Diversity library	-1.39146	-0.935235
	1	5615-Mb(33-36)	Bioactive & Diversity library	-0.165495	-0.262629
	1	5615-Mb(33-36)	Bioactive & Diversity library	-0.53755	-0.049373
	1	5615-Mb(33-36)	Bioactive & Diversity library	-0.457799	-0.195935
	1	5615-Mb(33-36)	Bioactive & Diversity library	-0.758165	-0.216481
	1	5615-Mb(33-36)	Bioactive & Diversity library	-0.331226	-0.265474
	1	5615-Mb(33-36)	Bioactive & Diversity library	-1.62404	-0.245936
	1	5615-Mb(33-36)	Bioactive & Diversity library	-0.397618	-0.167685
	1	5615-Mb(33-36)	Bioactive & Diversity library	-0.34885	-0.374109
	1	5615-Mb(33-36)	Bioactive & Diversity library	-0.381236	-0.202059
	1	5615-Mb(33-36)	Bioactive & Diversity library	-0.430349	-0.308452
	1	5615-Mb(33-36)	Bioactive & Diversity library	-0.252968	-0.11921
	1	5615-Mb(33-36)	Bioactive & Diversity library	-1.7108	-0.492428
	1	5615-Mb(33-36)	Bioactive & Diversity library	-0.268249	-0.327787
	1	5615-Mb(33-36)	Bioactive & Diversity library	-0.239267	-0.249361
	1	5615-Mb(33-36)	Bioactive & Diversity library	-0.474294	-0.59261
	1	5615-Mb(33-36)	Bioactive & Diversity library	-0.129743	-0.255828
	1	5615-Mb(33-36)	Bioactive & Diversity library	-1.50119	-0.0719349
	1	5615-Mb(33-36)	Bioactive & Diversity library	-0.229001	-0.228986
	1	5615-Mb(33-36)	Bioactive & Diversity library	-0.323423	-0.130569
	1	5615-Mb(33-36)	Bioactive & Diversity library	-0.535956	-0.185916
	1	5615-Mb(33-36)	Bioactive & Diversity library	-0.694453	0.150705
	1	5615-Mb(33-36)	Bioactive & Diversity library	-0.683222	-0.658505
	1	5615-Mb(33-36)	Bioactive & Diversity library	-0.585436	-0.222904
	1	5615-Mb(33-36)	Bioactive & Diversity library	-0.253798	-0.280234
	1	5615-Mb(33-36)	Bioactive & Diversity library	-0.135038	-0.353233
	1	5615-Mb(33-36)	Bioactive & Diversity library	-0.596203	-0.22485
	1	5615-Mb(33-36)	Bioactive & Diversity library	-0.98545	-0.435365
	1	5615-Mb(33-36)	Bioactive & Diversity library	-0.85788	-0.237379
	1	5615-Mb(33-36)	Bioactive & Diversity library	-0.636032	-0.349175
	1	5615-Mb(33-36)	Bioactive & Diversity library	-1.39969	-0.314802
	1	5615-Mb(33-36)	Bioactive & Diversity library	-0.402229	-0.265236
	1	5615-Mb(33-36)	Bioactive & Diversity library	-1.0225	-0.131093
	1	5615-Mb(33-36)	Bioactive & Diversity library	-0.57605	-0.155881
	1	5615-Mb(33-36)	Bioactive & Diversity library	-0.620432	-0.366538
	1	5615-Mb(33-36)	Bioactive & Diversity library	-0.390893	-0.146554
	1	5615-Mb(33-36)	Bioactive & Diversity library	-1.52824	-0.990929
	1	5615-Mb(33-36)	Bioactive & Diversity library	-0.891204	-0.194923
	1	5615-Mb(33-36)	Bioactive & Diversity library	-0.384552	-0.297558
	1	5615-Mb(33-36)	Bioactive & Diversity library	-0.426181	-0.428732
	1	5615-Mb(33-36)	Bioactive & Diversity library	-0.737708	-0.115489
	1	5615-Mb(33-36)	Bioactive & Diversity library	-0.484419	-0.245936
	1	5615-Mb(33-36)	Bioactive & Diversity library	-2.43695	-1.11105
	1	5615-Mb(33-36)	Bioactive & Diversity library	-0.387126	-0.2303
	1	5615-Mb(33-36)	Bioactive & Diversity library	-0.330376	-0.280234
	1	5615-Mb(33-36)	Bioactive & Diversity library	-0.672586	-0.132667
	1	5615-Mb(33-36)	Bioactive & Diversity library	-0.318058	-0.341456
	1	5615-Mb(33-36)	Bioactive & Diversity library	-0.151509	-0.0551976
	1	5615-Mb(33-36)	Bioactive & Diversity library	-0.551341	-0.261448
	1	5615-Mb(33-36)	Bioactive & Diversity library	-0.441131	0.34806
	1	5615-Mb(33-36)	Bioactive & Diversity library	-0.45975	0.229362
	1	5615-Mb(33-36)	Bioactive & Diversity library	-0.548056	-0.0186631
	1	5615-Mb(33-36)	Bioactive & Diversity library	-0.648221	-0.345441
	1	5615-Mb(33-36)	Bioactive & Diversity library	-0.214639	-0.349175
	1	5615-Mb(33-36)	Bioactive & Diversity library	-0.605039	-0.253276
	1	5615-Mb(33-36)	Bioactive & Diversity library	-0.514451	-0.152016
	1	5615-Mb(33-36)	Bioactive & Diversity library	-0.467494	0.00545241
	1	5615-Mb(33-36)	Bioactive & Diversity library	-0.661597	-0.124853
	1	5615-Mb(33-36)	Bioactive & Diversity library	-0.58499	-0.163338
	1	5615-Mb(33-36)	Bioactive & Diversity library	-0.630486	-0.185125
	1	5615-Mb(33-36)	Bioactive & Diversity library	-0.695354	-0.411412
	1	5615-Mb(33-36)	Bioactive & Diversity library	-0.53795	-0.139733
	1	5615-Mb(33-36)	Bioactive & Diversity library	-0.500195	-0.279742
	1	5615-Mb(33-36)	Bioactive & Diversity library	-0.489597	-0.333871
	1	5615-Mb(33-36)	Bioactive & Diversity library	-0.770178	-0.404476
	1	5615-Mb(33-36)	Bioactive & Diversity library	-0.437311	-0.210152
	1	5615-Mb(33-36)	Bioactive & Diversity library	-0.262005	-0.0740732
	1	5615-Mb(33-36)	Bioactive & Diversity library	-0.743717	0.356607
	1	5615-Mb(33-36)	Bioactive & Diversity library	-0.694044	-0.206606
	1	5615-Mb(33-36)	Bioactive & Diversity library	-0.12743	-0.250739
	1	5615-Mb(33-36)	Bioactive & Diversity library	-0.423848	-0.174191
	1	5615-Mb(33-36)	Bioactive & Diversity library	-0.691679	-0.436422
	1	5615-Mb(33-36)	Bioactive & Diversity library	-0.399855	-0.338068
	1	5615-Mb(33-36)	Bioactive & Diversity library	-2.69897	-0.0312423
	1	5615-Mb(33-36)	Bioactive & Diversity library	-0.668789	-0.138133
	1	5615-Mb(33-36)	Bioactive & Diversity library	0.126754	-0.278025
	1	5615-Mb(33-36)	Bioactive & Diversity library	-0.779435	-0.366538
	1	5615-Mb(33-36)	Bioactive & Diversity library	-0.460274	-0.214573
	1	5615-Mb(33-36)	Bioactive & Diversity library	-0.452844	-0.218185
	1	5615-Mb(33-36)	Bioactive & Diversity library	-0.322588	-0.393477
	1	5615-Mb(33-36)	Bioactive & Diversity library	-0.350107	-0.0923669
	1	5615-Mb(33-36)	Bioactive & Diversity library	-0.864973	-0.0157082
	1	5615-Mb(33-36)	Bioactive & Diversity library	-0.704053	-0.168636
	1	5615-Mb(33-36)	Bioactive & Diversity library	-0.167704	-0.386505
	1	5615-Mb(33-36)	Bioactive & Diversity library	-0.801905	0.151252
	1	5615-Mb(33-36)	Bioactive & Diversity library	-0.724703	-0.206814
	1	5615-Mb(33-36)	Bioactive & Diversity library	-0.325344	-0.000581342
	1	5615-Mb(33-36)	Bioactive & Diversity library	-0.537208	-0.325049
	1	5615-Mb(33-36)	Bioactive & Diversity library	-0.225428	0.00506977
	1	5615-Mb(33-36)	Bioactive & Diversity library	-0.138119	-0.320165
	1	5615-Mb(33-36)	Bioactive & Diversity library	-0.605639	0.0465378
	1	5615-Mb(33-36)	Bioactive & Diversity library	-0.477063	0.0151598
	1	5615-Mb(33-36)	Bioactive & Diversity library	-0.380759	-0.0876023
	1	5615-Mb(33-36)	Bioactive & Diversity library	-0.411302	-0.204327
	1	5615-Mb(33-36)	Bioactive & Diversity library	-0.471836	-0.127442
	1	5615-Mb(33-36)	Bioactive & Diversity library	-0.155774	-0.227458
	1	5615-Mb(33-36)	Bioactive & Diversity library	-0.77429	0.0261163
	1	5615-Mb(33-36)	Bioactive & Diversity library	-0.516348	-0.243668
	1	5615-Mb(33-36)	Bioactive & Diversity library	-0.283929	-0.139911
	1	5615-Mb(33-36)	Bioactive & Diversity library	-0.333003	-0.207022
	1	5615-Mb(33-36)	Bioactive & Diversity library	-0.263915	-0.250739
	1	5615-Mb(33-36)	Bioactive & Diversity library	-0.522253	-0.346874
	1	5615-Mb(33-36)	Bioactive & Diversity library	0.0594472	-0.151467
	1	5615-Mb(33-36)	Bioactive & Diversity library	-0.556314	-0.347735
	1	5615-Mb(33-36)	Bioactive & Diversity library	-0.375779	-0.101566
	1	5615-Mb(33-36)	Bioactive & Diversity library	-0.254986	-0.129003
	1	5615-Mb(33-36)	Bioactive & Diversity library	-1.52657	0.421092
	1	5615-Mb(33-36)	Bioactive & Diversity library	-0.116759	-0.223552
	1	5615-Mb(33-36)	Bioactive & Diversity library	-0.566923	-0.158848
	1	5615-Mb(33-36)	Bioactive & Diversity library	-0.457752	-0.0440538
	1	5615-Mb(33-36)	Bioactive & Diversity library	-0.348961	-0.272671
	1	5615-Mb(33-36)	Bioactive & Diversity library	-1.13751	0.0228215
	1	5615-Mb(33-36)	Bioactive & Diversity library	-0.69519	-0.204327
	1	5615-Mb(33-36)	Bioactive & Diversity library	-0.238349	-0.378099
	1	5615-Mb(33-36)	Bioactive & Diversity library	0.143845	-0.196341
	1	5615-Mb(33-36)	Bioactive & Diversity library	-0.101408	-0.240063
	1	5615-Mb(33-36)	Bioactive & Diversity library	-1.00225	0.468406
	1	5615-Mb(33-36)	Bioactive & Diversity library	-0.144186	-0.320975
	1	5615-Mb(33-36)	Bioactive & Diversity library	-0.370041	-0.264286
	1	5615-Mb(33-36)	Bioactive & Diversity library	-0.745646	-0.157919
	1	5615-Mb(33-36)	Bioactive & Diversity library	-0.0749656	-1.0362
	1	5615-Mb(33-36)	Bioactive & Diversity library	-0.475775	-0.130395
	1	5615-Mb(33-36)	Bioactive & Diversity library	-0.468223	-0.198171
	1	5615-Mb(33-36)	Bioactive & Diversity library	-0.356714	-0.0625901
	1	5615-Mb(33-36)	Bioactive & Diversity library	-1.01507	0.305493
	1	5615-Mb(33-36)	Bioactive & Diversity library	-0.0832211	-0.208897
	1	5615-Mb(33-36)	Bioactive & Diversity library	-0.360187	-0.252814
	1	5615-Mb(33-36)	Bioactive & Diversity library	-0.230573	-0.262392
	1	5615-Mb(33-36)	Bioactive & Diversity library	-0.597445	-0.255595
	1	5615-Mb(33-36)	Bioactive & Diversity library	-0.240761	-0.278025
	1	5615-Mb(33-36)	Bioactive & Diversity library	-0.612091	-0.118871
	1	5615-Mb(33-36)	Bioactive & Diversity library	-0.0360874	-0.394116
	1	5615-Mb(33-36)	Bioactive & Diversity library	-1.6469	-1.12459
	1	5615-Mb(33-36)	Bioactive & Diversity library	-0.557387	-0.121937
	1	5615-Mb(33-36)	Bioactive & Diversity library	-0.0731804	-0.330265
	1	5615-Mb(33-36)	Bioactive & Diversity library	-0.803165	-0.162024
	1	5615-Mb(33-36)	Bioactive & Diversity library	-0.311773	-0.222473
	1	5615-Mb(33-36)	Bioactive & Diversity library	-0.47533	-0.380573
	1	5615-Mb(33-36)	Bioactive & Diversity library	-0.74335	-0.0459153
	1	5615-Mb(33-36)	Bioactive & Diversity library	-0.466864	-0.0518389
	1	5615-Mb(33-36)	Bioactive & Diversity library	-0.284279	-0.446771
	1	5615-Mb(33-36)	Bioactive & Diversity library	-0.379093	-0.264049
	1	5615-Mb(33-36)	Bioactive & Diversity library	-0.23399	-0.210361
	1	5615-Mb(33-36)	Bioactive & Diversity library	-0.265131	0.143343
	1	5615-Mb(33-36)	Bioactive & Diversity library	-1.39473	0.43111
	1	5615-Mb(33-36)	Bioactive & Diversity library	-0.50785	-0.0571076
	1	5615-Mb(33-36)	Bioactive & Diversity library	-0.178048	-0.217972
	1	5615-Mb(33-36)	Bioactive & Diversity library	-0.238006	-0.053296
	1	5615-Mb(33-36)	Bioactive & Diversity library	-1.07621	-0.0550511
	1	5615-Mb(33-36)	Bioactive & Diversity library	-1.10683	-0.122108
	1	5615-Mb(33-36)	Bioactive & Diversity library	-0.240704	-0.289941
	1	5615-Mb(33-36)	Bioactive & Diversity library	-0.438944	-0.511287
	1	5615-Mb(33-36)	Bioactive & Diversity library	-0.431063	-0.139021
	1	5615-Mb(33-36)	Bioactive & Diversity library	-0.514667	-0.385877
	1	5615-Mb(33-36)	Bioactive & Diversity library	-0.374054	-0.189097
	1	5615-Mb(33-36)	Bioactive & Diversity library	-0.491439	-0.120742
	1	5615-Mb(33-36)	Bioactive & Diversity library	-0.551694	-0.289187
	1	5615-Mb(33-36)	Bioactive & Diversity library	-0.569739	-0.189497
	1	5615-Mb(33-36)	Bioactive & Diversity library	-0.833421	-0.0664844
	1	5615-Mb(33-36)	Bioactive & Diversity library	-0.49551	-0.353524
	1	5615-Mb(33-36)	Bioactive & Diversity library	-0.406721	-0.182365
	1	5615-Mb(33-36)	Bioactive & Diversity library	-0.159985	-0.269537
	1	5615-Mb(33-36)	Bioactive & Diversity library	-0.603377	-0.209943
	1	5615-Mb(33-36)	Bioactive & Diversity library	-0.704555	-0.0185283
	1	5615-Mb(33-36)	Bioactive & Diversity library	-0.592368	0.0580968
	1	5615-Mb(33-36)	Bioactive & Diversity library	-0.541849	-0.336384
	1	5615-Mb(33-36)	Bioactive & Diversity library	0.0579878	-0.440674
	1	5615-Mb(33-36)	Bioactive & Diversity library	-0.580938	-0.365338
	1	5615-Mb(33-36)	Bioactive & Diversity library	-0.445169	-0.569488
	1	5615-Mb(33-36)	Bioactive & Diversity library	-0.794217	0.423144
	1	5615-Mb(33-36)	Bioactive & Diversity library	-0.630275	-0.316136
	1	5615-Mb(33-36)	Bioactive & Diversity library	-0.153695	-0.146373
	1	5615-Mb(33-36)	Bioactive & Diversity library	-0.131956	-0.360278
	1	5615-Mb(33-36)	Bioactive & Diversity library	-0.645946	-0.0895019
	1	5615-Mb(33-36)	Bioactive & Diversity library	-1.87639	-0.395719
	1	5615-Mb(33-36)	Bioactive & Diversity library	-0.209598	-0.0052603
	1	5615-Mb(33-36)	Bioactive & Diversity library	-0.086257	-0.113976
	1	5615-Mb(33-36)	Bioactive & Diversity library	-2.13592	-0.485266
	1	5615-Mb(33-36)	Bioactive & Diversity library	0.0847065	-0.155511
	1	5615-Mb(33-36)	Bioactive & Diversity library	-0.347854	-0.136893
	1	5615-Mb(33-36)	Bioactive & Diversity library	-0.943694	-0.0344448
	1	5615-Mb(33-36)	Bioactive & Diversity library	-0.540698	-0.327238
	1	5615-Mb(33-36)	Bioactive & Diversity library	-0.687309	-0.214784
	1	5615-Mb(33-36)	Bioactive & Diversity library	-0.40926	-0.264286
	1	5615-Mb(33-36)	Bioactive & Diversity library	-0.500509	-0.211621
	1	5615-Mb(33-36)	Bioactive & Diversity library	-0.472719	-0.284936
	1	5615-Mb(33-36)	Bioactive & Diversity library	-0.413997	-0.182759
	1	5615-Mb(33-36)	Bioactive & Diversity library	-0.289853	-0.453321
	1	5615-Mb(33-36)	Bioactive & Diversity library	-0.390161	-0.254434
	1	5615-Mb(33-36)	Bioactive & Diversity library	-0.488628	-0.199191
	1	5615-Mb(33-36)	Bioactive & Diversity library	-0.168654	-0.459599
	1	5615-Mb(33-36)	Bioactive & Diversity library	-0.387529	-0.349175
	1	5615-Mb(33-36)	Bioactive & Diversity library	-0.226541	-0.260507
	1	5615-Mb(33-36)	Bioactive & Diversity library	-0.57245	-0.101077
	1	5615-Mb(33-36)	Bioactive & Diversity library	-0.101178	-0.390611
	1	5615-Mb(33-36)	Bioactive & Diversity library	-0.5706	-0.0430548
	1	5615-Mb(33-36)	Bioactive & Diversity library	-0.412327	-0.0566661
	1	5615-Mb(33-36)	Bioactive & Diversity library	-0.659552	-0.112635
	1	5615-Mb(33-36)	Bioactive & Diversity library	-1.52435	-0.751246
	1	5615-Mb(33-36)	Bioactive & Diversity library	-0.764178	-0.154404
	1	5615-Mb(33-36)	Bioactive & Diversity library	-0.35822	-0.208897
	1	5615-Mb(33-36)	Bioactive & Diversity library	-0.474491	-0.419476
	1	5615-Mb(33-36)	Bioactive & Diversity library	-0.571463	-0.434662
	1	5615-Mb(33-36)	Bioactive & Diversity library	-0.582264	-0.274853
	1	5615-Mb(33-36)	Bioactive & Diversity library	-0.625639	-0.086498
	1	5615-Mb(33-36)	Bioactive & Diversity library	-0.750648	0.0774241
	1	5615-Mb(33-36)	Bioactive & Diversity library	-0.258932	-0.22485
	1	5615-Mb(33-36)	Bioactive & Diversity library	-0.440812	-0.118192
	1	5615-Mb(33-36)	Bioactive & Diversity library	-0.0854104	-0.257226
	1	5615-Mb(33-36)	Bioactive & Diversity library	-1.29799	-0.900003
	1	5615-Mb(33-36)	Bioactive & Diversity library	-2.69897	-1.12805
	1	5615-Mb(33-36)	Bioactive & Diversity library	-0.608921	0.12929
	1	5615-Mb(33-36)	Bioactive & Diversity library	-0.634318	0.612818
	1	5615-Mb(33-36)	Bioactive & Diversity library	-0.955327	0.128427
	1	5615-Mb(33-36)	Bioactive & Diversity library	-0.382871	-0.12006
	1	5615-Mb(33-36)	Bioactive & Diversity library	-0.415071	-0.230081
	1	5615-Mb(33-36)	Bioactive & Diversity library	-0.406678	-0.168065
	1	5615-Mb(33-36)	Bioactive & Diversity library	-0.379648	-0.258629
	1	5615-Mb(33-36)	Bioactive & Diversity library	-0.7474	-0.586589
	1	5615-Mb(33-36)	Bioactive & Diversity library	-1.25338	-0.853374
	1	5615-Mb(33-36)	Bioactive & Diversity library	-1.48827	-1.06073
	1	5615-Mb(33-36)	Bioactive & Diversity library	-0.342361	-0.247531
	1	5615-Mb(33-36)	Bioactive & Diversity library	-0.331439	-0.424594
	1	5615-Mb(33-36)	Bioactive & Diversity library	-0.46286	-0.619176
	1	5615-Mb(33-36)	Bioactive & Diversity library	-0.60225	-0.202471
	1	5615-Mb(33-36)	Bioactive & Diversity library	-0.512078	-0.260742
	1	5615-Mb(33-36)	Bioactive & Diversity library	-0.489699	-0.317207
	1	5615-Mb(33-36)	Bioactive & Diversity library	-1.08557	-0.268099
	1	5615-Mb(33-36)	Bioactive & Diversity library	-0.347412	-0.310558
	1	5615-Mb(33-36)	Bioactive & Diversity library	-0.616447	-0.43012
	1	5615-Mb(33-36)	Bioactive & Diversity library	-0.51337	0.129482
	1	5615-Mb(33-36)	Bioactive & Diversity library	-0.551105	-0.142055
	1	5615-Mb(33-36)	Bioactive & Diversity library	-0.412968	-0.267382
	1	5615-Mb(33-36)	Bioactive & Diversity library	-0.720772	-0.193711
	1	5615-Mb(33-36)	Bioactive & Diversity library	-0.583023	-0.59261
	1	5615-Mb(33-36)	Bioactive & Diversity library	-1.56189	0.196477
	1	5615-Mb(33-36)	Bioactive & Diversity library	-0.303477	-0.43012
	1	5615-Mb(33-36)	Bioactive & Diversity library	-0.353118	-0.0549045
	1	5615-Mb(33-36)	Bioactive & Diversity library	-2.69897	-1.43519
	1	5615-Mb(33-36)	Bioactive & Diversity library	-0.541446	-0.0842978
	1	5615-Mb(33-36)	Bioactive & Diversity library	-0.0646317	-0.196544
	1	5615-Mb(33-36)	Bioactive & Diversity library	-0.549637	0.115757
	1	5615-Mb(33-36)	Bioactive & Diversity library	-0.302546	0.069906
	1	5615-Mb(33-36)	Bioactive & Diversity library	-0.508009	-0.144209
	1	5615-Mb(33-36)	Bioactive & Diversity library	-0.530423	-0.128135
	1	5615-Mb(33-36)	Bioactive & Diversity library	-0.495044	-0.358801
	1	5615-Mb(33-36)	Bioactive & Diversity library	-1.96897	-0.440318
	1	5615-Mb(33-36)	Bioactive & Diversity library	-0.105058	-0.312675
	1	5615-Mb(33-36)	Bioactive & Diversity library	-0.214395	-0.0434827
	1	5615-Mb(33-36)	Bioactive & Diversity library	-2.69897	-0.310031
	1	5615-Mb(33-36)	Bioactive & Diversity library	-1.43155	-0.966352
	1	5615-Mb(33-36)	Bioactive & Diversity library	-0.213854	-0.319626
	1	5615-Mb(33-36)	Bioactive & Diversity library	0.123953	-0.31828
	1	5615-Mb(33-36)	Bioactive & Diversity library	-0.668172	-0.369248
	1	5615-Mb(33-36)	Bioactive & Diversity library	-0.358334	-0.249132
	1	5615-Mb(33-36)	Bioactive & Diversity library	-0.374641	-0.170352
	1	5615-Mb(33-36)	Bioactive & Diversity library	-1.43922	-0.648047
	1	5615-Mb(33-36)	Bioactive & Diversity library	-0.305411	-0.209315
	1	5615-Mb(33-36)	Bioactive & Diversity library	-0.42552	-0.346874
	1	5615-Mb(33-36)	Bioactive & Diversity library	-1.55175	-0.966352
	1	5615-Mb(33-36)	Bioactive & Diversity library	-0.554235	-0.296024
	1	5615-Mb(33-36)	Bioactive & Diversity library	-0.736804	-0.555348
	1	5615-Mb(33-36)	Bioactive & Diversity library	-0.52707	-0.139911
	1	5615-Mb(33-36)	Bioactive & Diversity library	-0.875773	-0.228549
	1	5615-Mb(33-36)	Bioactive & Diversity library	-0.423848	-0.259098
	1	5615-Mb(33-36)	Bioactive & Diversity library	-0.577548	-0.27876
	1	5615-Mb(33-36)	Bioactive & Diversity library	-0.476716	-0.18158
	1	5615-Mb(33-36)	Bioactive & Diversity library	-0.979572	-0.139377
	1	5615-Mb(33-36)	Bioactive & Diversity library	-0.338774	-0.173613
	1	5615-Mb(33-36)	Bioactive & Diversity library	-0.0954321	-0.20723
	1	5615-Mb(33-36)	Bioactive & Diversity library	-0.477063	-0.281961
	1	5615-Mb(33-36)	Bioactive & Diversity library	-0.524793	-0.257226
	1	5615-Mb(33-36)	Bioactive & Diversity library	-0.701633	-0.278025
	1	5615-Mb(33-36)	Bioactive & Diversity library	-1.81608	-1.15857
	1	5615-Mb(33-36)	Bioactive & Diversity library	-0.47632	0.00494215
	1	5615-Mb(33-36)	Bioactive & Diversity library	-0.212367	-0.275826
	1	5615-Mb(33-36)	Bioactive & Diversity library	-0.195231	-0.232721
	1	5615-Mb(33-36)	Bioactive & Diversity library	-0.324086	-0.187703
	1	5615-Mb(33-36)	Bioactive & Diversity library	-0.388176	-0.294495
	1	5615-Mb(33-36)	Bioactive & Diversity library	-2.69897	-0.0832019
	1	5615-Mb(33-36)	Bioactive & Diversity library	-0.769885	-0.255828
	1	5615-Mb(33-36)	Bioactive & Diversity library	-0.244231	-0.260037
	1	5615-Mb(33-36)	Bioactive & Diversity library	-1.95533	-0.100589
	1	5615-Mb(33-36)	Bioactive & Diversity library	-0.166974	-0.350042
	1	5615-Mb(33-36)	Bioactive & Diversity library	-0.851019	-0.11955
	1	5615-Mb(33-36)	Bioactive & Diversity library	-0.784139	-0.218825
	1	5615-Mb(33-36)	Bioactive & Diversity library	-0.0924954	-0.240736
	1	5615-Mb(33-36)	Bioactive & Diversity library	-0.4242	-0.199804
	1	5615-Mb(33-36)	Bioactive & Diversity library	-0.390852	-0.15165
	1	5615-Mb(33-36)	Bioactive & Diversity library	-1.06377	-0.27074
	1	5615-Mb(33-36)	Bioactive & Diversity library	0.0696405	-0.23939
	1	5615-Mb(33-36)	Bioactive & Diversity library	-0.538407	-0.153852
	1	5615-Mb(33-36)	Bioactive & Diversity library	-0.35148	-0.191298
	1	5615-Mb(33-36)	Bioactive & Diversity library	-2.09288	-1.32958
	1	5615-Mb(33-36)	Bioactive & Diversity library	-0.692901	-0.500527
	1	5615-Mb(33-36)	Bioactive & Diversity library	-0.373037	-0.342023
	1	5615-Mb(33-36)	Bioactive & Diversity library	-0.568207	-0.423908
	1	5615-Mb(33-36)	Bioactive & Diversity library	-0.652139	-0.641778
	1	5615-Mb(33-36)	Bioactive & Diversity library	-0.40892	-0.373804
	1	5615-Mb(33-36)	Bioactive & Diversity library	-0.465847	-0.323143
	1	5615-Mb(33-36)	Bioactive & Diversity library	-0.693227	-0.219253
	1	5615-Mb(33-36)	Bioactive & Diversity library	-0.373858	-0.0482174
	1	5615-Mb(33-36)	Bioactive & Diversity library	-0.0667676	-0.0777635
	1	5615-Mb(33-36)	Bioactive & Diversity library	-0.240819	-0.229643
	1	5615-Mb(33-36)	Bioactive & Diversity library	-0.332932	-0.312675
	1	5615-Mb(33-36)	Bioactive & Diversity library	-0.756746	-0.0166462
	1	5615-Mb(33-36)	Bioactive & Diversity library	-0.0433373	-0.178259
	1	5615-Mb(33-36)	Bioactive & Diversity library	-1.86292	-1.09791
	1	5615-Mb(33-36)	Bioactive & Diversity library	-0.649695	-0.314802
	1	5615-Mb(33-36)	Bioactive & Diversity library	-0.524351	-0.219253
	1	5615-Mb(33-36)	Bioactive & Diversity library	-0.145617	-0.443533
	1	5615-Mb(33-36)	Bioactive & Diversity library	-1.56008	-1.05191
	1	5615-Mb(33-36)	Bioactive & Diversity library	-0.865459	-0.0957336
	1	5615-Mb(33-36)	Bioactive & Diversity library	-0.514667	-0.103364
	1	5615-Mb(33-36)	Bioactive & Diversity library	-0.344038	-0.181188
	1	5615-Mb(33-36)	Bioactive & Diversity library	-0.293837	-0.2242
	1	5615-Mb(33-36)	Bioactive & Diversity library	-0.913257	-0.163903
	1	5615-Mb(33-36)	Bioactive & Diversity library	-0.587414	-0.280481
	1	5615-Mb(33-36)	Bioactive & Diversity library	-0.74052	-0.209524
	1	5615-Mb(33-36)	Bioactive & Diversity library	-0.444248	-0.187305
	1	5615-Mb(33-36)	Bioactive & Diversity library	-0.637824	-0.289689
	1	5615-Mb(33-36)	Bioactive & Diversity library	-0.391219	-0.139555
	1	5615-Mb(33-36)	Bioactive & Diversity library	-0.449432	-0.255828
	1	5615-Mb(33-36)	Bioactive & Diversity library	-0.481853	-0.289689
	1	5615-Mb(33-36)	Bioactive & Diversity library	-0.442	-0.228767
	1	5615-Mb(33-36)	Bioactive & Diversity library	-0.582137	-0.117346
	1	5615-Mb(33-36)	Bioactive & Diversity library	-0.391219	-0.299612
	1	5615-Mb(33-36)	Bioactive & Diversity library	-0.827599	-0.138666
	1	5615-Mb(33-36)	Bioactive & Diversity library	0.0339604	-0.560949
	1	5615-Mb(33-36)	Bioactive & Diversity library	-0.73187	-0.530125
	1	5615-Mb(33-36)	Bioactive & Diversity library	-0.923399	-0.348311
	1	5615-Mb(33-36)	Bioactive & Diversity library	-0.324784	-0.156991
	1	5615-Mb(33-36)	Bioactive & Diversity library	-0.591593	-0.329713
	1	5615-Mb(33-36)	Bioactive & Diversity library	-0.805907	-0.0234058
	1	5615-Mb(33-36)	Bioactive & Diversity library	-0.448177	-0.151467
	1	5615-Mb(33-36)	Bioactive & Diversity library	-0.294847	-0.289438
	1	5615-Mb(33-36)	Bioactive & Diversity library	-0.396957	-0.363844
	1	5615-Mb(33-36)	Bioactive & Diversity library	-0.943404	-0.751974
	1	5615-Mb(33-36)	Bioactive & Diversity library	-0.322588	-0.211621
	1	5615-Mb(33-36)	Bioactive & Diversity library	-1.50224	-1.00768
	1	5615-Mb(33-36)	Bioactive & Diversity library	-0.53978	-0.144209
	1	5615-Mb(33-36)	Bioactive & Diversity library	-0.471346	-0.205983
	1	5615-Mb(33-36)	Bioactive & Diversity library	-0.423015	-0.351199
	1	5615-Mb(33-36)	Bioactive & Diversity library	-0.468272	-0.11989
	1	5615-Mb(33-36)	Bioactive & Diversity library	-0.74271	0.103826
	1	5615-Mb(33-36)	Bioactive & Diversity library	-0.343564	-0.251429
	1	5615-Mb(33-36)	Bioactive & Diversity library	-0.702216	-0.17787
	1	5615-Mb(33-36)	Bioactive & Diversity library	-0.529135	-0.491626
	1	5615-Mb(33-36)	Bioactive & Diversity library	-0.348739	-0.152933
	1	5615-Mb(33-36)	Bioactive & Diversity library	-0.687551	-0.15037
	1	5615-Mb(33-36)	Bioactive & Diversity library	-0.420961	-0.275096
	1	5615-Mb(33-36)	Bioactive & Diversity library	-0.578989	-0.328336
	1	5615-Mb(33-36)	Bioactive & Diversity library	-0.460036	-0.308189
	1	5615-Mb(33-36)	Bioactive & Diversity library	-0.0784986	-0.222689
	1	5615-Mb(33-36)	Bioactive & Diversity library	-0.545377	-0.0489393
	1	5615-Mb(33-36)	Bioactive & Diversity library	-0.506149	-0.122279
	1	5615-Mb(33-36)	Bioactive & Diversity library	-0.287602	-0.354691
	1	5615-Mb(33-36)	Bioactive & Diversity library	-0.317955	-0.474354
	1	5615-Mb(33-36)	Bioactive & Diversity library	-0.339713	-0.391246
	1	5615-Mb(33-36)	Bioactive & Diversity library	-0.789505	-0.348311
	1	5615-Mb(33-36)	Bioactive & Diversity library	-1.18928	-0.538966
	1	5615-Mb(33-36)	Bioactive & Diversity library	-2.69897	-1.34359
	1	5615-Mb(33-36)	Bioactive & Diversity library	-1.01886	-0.594636
	1	5615-Mb(33-36)	Bioactive & Diversity library	-0.392483	-0.399589
	1	5615-Mb(33-36)	Bioactive & Diversity library	-0.287089	-0.383997
	1	5615-Mb(33-36)	Bioactive & Diversity library	-0.682585	-0.186709
	1	5615-Mb(33-36)	Bioactive & Diversity library	-0.192672	-0.376253
	1	5615-Mb(33-36)	Bioactive & Diversity library	-1.5735	-0.228767
	1	5615-Mb(33-36)	Bioactive & Diversity library	-0.0262597	-0.264286
	1	5615-Mb(33-36)	Bioactive & Diversity library	-0.310283	-0.126232
	1	5615-Mb(33-36)	Bioactive & Diversity library	-0.615763	-0.762306
	1	5615-Mb(33-36)	Bioactive & Diversity library	-0.539265	-0.354399
	1	5615-Mb(33-36)	Bioactive & Diversity library	-0.503188	-0.11532
	1	5615-Mb(33-36)	Bioactive & Diversity library	-0.506786	-0.1883
	1	5615-Mb(33-36)	Bioactive & Diversity library	-2.69897	-0.12675
	1	5615-Mb(33-36)	Bioactive & Diversity library	-0.674771	-0.292465
	1	5615-Mb(33-36)	Bioactive & Diversity library	-0.545493	-0.165411
	1	5615-Mb(33-36)	Bioactive & Diversity library	-0.427418	-0.205154
	1	5615-Mb(33-36)	Bioactive & Diversity library	-0.406889	-0.266188
	1	5615-Mb(33-36)	Bioactive & Diversity library	-0.204323	-0.266427
	1	5615-Mb(33-36)	Bioactive & Diversity library	-1.62683	-0.996016
	1	5615-Mb(33-36)	Bioactive & Diversity library	-0.37846	-0.211621
	1	5615-Mb(33-36)	Bioactive & Diversity library	-1.10747	-0.220109
	1	5615-Mb(33-36)	Bioactive & Diversity library	-0.708173	-0.151833
	1	5615-Mb(33-36)	Bioactive & Diversity library	-0.402229	-0.0197426
	1	5615-Mb(33-36)	Bioactive & Diversity library	-0.284565	-0.10517
	1	5615-Mb(33-36)	Bioactive & Diversity library	-0.556076	-0.0145052
	1	5615-Mb(33-36)	Bioactive & Diversity library	-1.04392	-0.0759144
	1	5615-Mb(33-36)	Bioactive & Diversity library	-0.499828	-0.102383
	1	5615-Mb(33-36)	Bioactive & Diversity library	-0.52044	-0.203707
	1	5615-Mb(33-36)	Bioactive & Diversity library	-0.285586	-0.203501
	1	5615-Mb(33-36)	Bioactive & Diversity library	-0.644557	-0.151467
	1	5615-Mb(33-36)	Bioactive & Diversity library	-0.862436	-0.627309
	1	5615-Mb(33-36)	Bioactive & Diversity library	-0.637465	-0.62133
	1	5615-Mb(33-36)	Bioactive & Diversity library	-0.665101	-0.596162
	1	5615-Mb(33-36)	Bioactive & Diversity library	-0.483663	-0.330542
	1	5615-Mb(33-36)	Bioactive & Diversity library	-0.527404	-0.352651
	1	5615-Mb(33-36)	Bioactive & Diversity library	-0.273775	-0.12245
	1	5615-Mb(33-36)	Bioactive & Diversity library	-1.44563	-0.815471
	1	5615-Mb(33-36)	Bioactive & Diversity library	-0.60993	0.0560592
	1	5615-Mb(33-36)	Bioactive & Diversity library	-0.518035	-0.0631869
	1	5615-Mb(33-36)	Bioactive & Diversity library	-0.632611	-0.380573
	1	5615-Mb(33-36)	Bioactive & Diversity library	-0.269355	-0.185323
	1	5615-Mb(33-36)	Bioactive & Diversity library	-0.648221	-0.101403
	1	5615-Mb(33-36)	Bioactive & Diversity library	-1.74344	-0.0640838
	1	5615-Mb(33-36)	Bioactive & Diversity library	-0.712247	-0.0896605
	1	5615-Mb(33-36)	Bioactive & Diversity library	-0.451392	-0.257927
	1	5615-Mb(33-36)	Bioactive & Diversity library	-0.735183	-0.157919
	1	5615-Mb(33-36)	Bioactive & Diversity library	-0.975332	-0.416435
	1	5615-Mb(33-36)	Bioactive & Diversity library	0.110223	-0.354691
	1	5615-Mb(33-36)	Bioactive & Diversity library	-0.27334	-0.187107
	1	5615-Mb(33-36)	Bioactive & Diversity library	-0.218069	-0.226804
	1	5615-Mb(33-36)	Bioactive & Diversity library	-0.401853	-0.340889
	1	5615-Mb(33-36)	Bioactive & Diversity library	-0.514234	-0.116332
	1	5615-Mb(33-36)	Bioactive & Diversity library	-0.376763	-0.131093
	1	5615-Mb(33-36)	Bioactive & Diversity library	-0.845768	-0.349175
	1	5615-Mb(33-36)	Bioactive & Diversity library	-0.152166	-0.106323
	1	5615-Mb(33-36)	Bioactive & Diversity library	0.0904257	-0.255828
	1	5615-Mb(33-36)	Bioactive & Diversity library	-0.435504	-0.387764
	1	5615-Mb(33-36)	Bioactive & Diversity library	-0.315348	-0.372889
	1	5615-Mb(33-36)	Bioactive & Diversity library	-0.634389	-0.439963
	1	5615-Mb(33-36)	Bioactive & Diversity library	-0.258032	-0.221827
	1	5615-Mb(33-36)	Bioactive & Diversity library	-0.690948	-0.217119
	1	5615-Mb(33-36)	Bioactive & Diversity library	-0.513748	-0.231619
	1	5615-Mb(33-36)	Bioactive & Diversity library	-0.715757	-0.447132
	1	5615-Mb(33-36)	Bioactive & Diversity library	-1.00559	-0.650927
	1	5615-Mb(33-36)	Bioactive & Diversity library	-0.242811	-0.171884
	1	5615-Mb(33-36)	Bioactive & Diversity library	-0.603709	-0.257927
	1	5615-Mb(33-36)	Bioactive & Diversity library	-0.626759	-0.171117
	1	5615-Mb(33-36)	Bioactive & Diversity library	-0.56888	-0.187305
	1	5615-Mb(33-36)	Bioactive & Diversity library	-0.595681	-0.375946
	1	5615-Mb(33-36)	Bioactive & Diversity library	-0.537722	-0.179624
	1	5615-Mb(33-36)	Bioactive & Diversity library	-0.030977	-0.263575
	1	5615-Mb(33-36)	Bioactive & Diversity library	-0.884053	-0.153117
	1	5615-Mb(33-36)	Bioactive & Diversity library	-0.384752	-0.276558
	1	5615-Mb(33-36)	Bioactive & Diversity library	-0.0833614	-0.23671
	1	5615-Mb(33-36)	Bioactive & Diversity library	-0.405793	-0.295004
	1	5615-Mb(33-36)	Bioactive & Diversity library	-0.661445	-0.211621
	1	5615-Mb(33-36)	Bioactive & Diversity library	-0.529975	-0.31241
	1	5615-Mb(33-36)	Bioactive & Diversity library	-0.312146	-0.166357
	1	5615-Mb(33-36)	Bioactive & Diversity library	-0.517544	-0.330818
	1	5615-Mb(33-36)	Bioactive & Diversity library	-0.212314	-0.298584
	1	5615-Mb(33-36)	Bioactive & Diversity library	-1.75552	-1.00376
	1	5615-Mb(33-36)	Bioactive & Diversity library	-0.57208	-0.0396469
	1	5615-Mb(33-36)	Bioactive & Diversity library	-0.830724	0.0959277
	1	5615-Mb(33-36)	Bioactive & Diversity library	-0.293121	-0.325049
	1	5615-Mb(33-36)	Bioactive & Diversity library	-0.144001	-0.266904
	1	5615-Mb(33-36)	Bioactive & Diversity library	-0.418656	-0.195327
	1	5615-Mb(33-36)	Bioactive & Diversity library	-0.578049	-0.0364059
	1	5615-Mb(33-36)	Bioactive & Diversity library	-0.187343	-0.47397
	1	5615-Mb(33-36)	Bioactive & Diversity library	-0.835455	-0.241186
	1	5615-Mb(33-36)	Bioactive & Diversity library	-0.276925	-0.0613988
	1	5615-Mb(33-36)	Bioactive & Diversity library	-0.622993	-0.419476
	1	5615-Mb(33-36)	Bioactive & Diversity library	-0.354575	-0.188101
	1	5615-Mb(33-36)	Bioactive & Diversity library	-0.180171	-0.307402
	1	5615-Mb(33-36)	Bioactive & Diversity library	-0.444018	-0.370761
	1	5615-Mb(33-36)	Bioactive & Diversity library	-0.449106	-0.104184
	1	5615-Mb(33-36)	Bioactive & Diversity library	-0.622161	-0.383373
	1	5615-Mb(33-36)	Bioactive & Diversity library	-0.619329	-0.0572549
	1	5615-Mb(33-36)	Bioactive & Diversity library	-0.30079	-0.271704
	1	5615-Mb(33-36)	Bioactive & Diversity library	0.024027	-0.050967
	1	5615-Mb(33-36)	Bioactive & Diversity library	-0.553169	-0.176511
	1	5615-Mb(33-36)	Bioactive & Diversity library	-0.360453	-0.250969
	1	5615-Mb(33-36)	Bioactive & Diversity library	-0.457657	-0.263338
	1	5615-Mb(33-36)	Bioactive & Diversity library	-0.722515	-0.202882
	1	5615-Mb(33-36)	Bioactive & Diversity library	-0.84334	-0.0354243
	1	5615-Mb(33-36)	Bioactive & Diversity library	-2.69897	-0.259332
	1	5615-Mb(33-36)	Bioactive & Diversity library	-0.297792	-0.316939
	1	5615-Mb(33-36)	Bioactive & Diversity library	-2.11172	0.404424
	1	5615-Mb(33-36)	Bioactive & Diversity library	-0.709442	-0.0255913
	1	5615-Mb(33-36)	Bioactive & Diversity library	-0.367682	-0.31188
	1	5615-Mb(33-36)	Bioactive & Diversity library	-2.69897	-2.69897
	1	5615-Mb(33-36)	Bioactive & Diversity library	-0.369692	-0.0988022
	1	5615-Mb(33-36)	Bioactive & Diversity library	-0.413954	-0.147279
	1	5615-Mb(33-36)	Bioactive & Diversity library	-0.712417	0.146211
	1	5615-Mb(33-36)	Bioactive & Diversity library	-0.233225	-0.194115
	1	5615-Mb(33-36)	Bioactive & Diversity library	-0.414083	-0.331371
	1	5615-Mb(33-36)	Bioactive & Diversity library	-2.69897	-1.55142
	1	5615-Mb(33-36)	Bioactive & Diversity library	-0.331332	-0.0814853
	1	5615-Mb(33-36)	Bioactive & Diversity library	-0.733479	-0.10402
	1	5615-Mb(33-36)	Bioactive & Diversity library	-0.230236	-0.299098
	1	5615-Mb(33-36)	Bioactive & Diversity library	-0.613244	-0.240512
	1	5615-Mb(33-36)	Bioactive & Diversity library	-0.117301	-0.318818
	1	5615-Mb(33-36)	Bioactive & Diversity library	0.0323052	-0.382437
	1	5615-Mb(33-36)	Bioactive & Diversity library	-0.384031	-0.317743
	1	5615-Mb(33-36)	Bioactive & Diversity library	-1.24662	-0.389344
	1	5615-Mb(33-36)	Bioactive & Diversity library	-0.31218	-0.328061
	1	5615-Mb(33-36)	Bioactive & Diversity library	-0.476964	-0.105334
	1	5615-Mb(33-36)	Bioactive & Diversity library	-0.192028	-0.342591
	1	5615-Mb(33-36)	Bioactive & Diversity library	-0.371439	-0.326964
	1	5615-Mb(33-36)	Bioactive & Diversity library	-1.51181	-0.553497
	1	5615-Mb(33-36)	Bioactive & Diversity library	-0.204244	-0.180014
	1	5615-Mb(33-36)	Bioactive & Diversity library	-0.562491	-0.0427698
	1	5615-Mb(33-36)	Bioactive & Diversity library	-1.26939	-0.438897
	1	5615-Mb(33-36)	Bioactive & Diversity library	-0.63804	-0.00278457
	1	5615-Mb(33-36)	Bioactive & Diversity library	-0.257224	-0.189896
	1	5615-Mb(33-36)	Bioactive & Diversity library	-0.126477	-0.266904
	1	5615-Mb(33-36)	Bioactive & Diversity library	-0.197676	-0.212673
	1	5615-Mb(33-36)	Bioactive & Diversity library	-1.25427	-0.866465
	1	5615-Mb(33-36)	Bioactive & Diversity library	-0.643683	-0.0522755
	1	5615-Mb(33-36)	Bioactive & Diversity library	-0.387368	0.0126592
	1	5615-Mb(33-36)	Bioactive & Diversity library	-0.396421	-0.431164
	1	5615-Mb(33-36)	Bioactive & Diversity library	-0.675867	0.210138
	1	5615-Mb(33-36)	Bioactive & Diversity library	-1.20438	-0.270018
	1	5615-Mb(33-36)	Bioactive & Diversity library	-0.481502	-0.293479
	1	5615-Mb(33-36)	Bioactive & Diversity library	-0.540641	-0.243216
	1	5615-Mb(33-36)	Bioactive & Diversity library	-0.479202	0.00302332
	1	5615-Mb(33-36)	Bioactive & Diversity library	-0.579805	-0.213939
	1	5615-Mb(33-36)	Bioactive & Diversity library	-0.270988	-0.27876
	1	5615-Mb(33-36)	Bioactive & Diversity library	-0.576237	-0.1609
	1	5615-Mb(33-36)	Bioactive & Diversity library	-0.400104	-0.164091
	1	5615-Mb(33-36)	Bioactive & Diversity library	-0.164576	-0.310031
	1	5615-Mb(33-36)	Bioactive & Diversity library	-0.50753	-0.321246
	1	5615-Mb(33-36)	Bioactive & Diversity library	-0.655418	-0.0649825
	1	5615-Mb(33-36)	Bioactive & Diversity library	-0.59321	-0.301676
	1	5615-Mb(33-36)	Bioactive & Diversity library	-0.868747	0.0142862
	1	5615-Mb(33-36)	Bioactive & Diversity library	-0.238607	-0.142055
	1	5615-Mb(33-36)	Bioactive & Diversity library	-1.64107	-1.17758
	1	5615-Mb(33-36)	Bioactive & Diversity library	-0.0424791	-0.0554909
	1	5615-Mb(33-36)	Bioactive & Diversity library	-1.65132	-0.455526
	1	5615-Mb(33-36)	Bioactive & Diversity library	-0.76389	-0.216269
	1	5615-Mb(33-36)	Bioactive & Diversity library	-0.459178	-0.396683
	1	5615-Mb(33-36)	Bioactive & Diversity library	-0.946464	-0.0341654
	1	5615-Mb(33-36)	Bioactive & Diversity library	-0.678621	-0.173421
	1	5615-Mb(33-36)	Bioactive & Diversity library	-0.348444	-0.198374
	1	5615-Mb(33-36)	Bioactive & Diversity library	-0.351666	-0.171884
	1	5615-Mb(33-36)	Bioactive & Diversity library	-0.636032	-0.152199
	1	5615-Mb(33-36)	Bioactive & Diversity library	-0.495769	-0.134071
	1	5615-Mb(33-36)	Bioactive & Diversity library	-0.0786176	-0.0329102
	1	5615-Mb(33-36)	Bioactive & Diversity library	-0.258002	-0.309504
	1	5615-Mb(33-36)	Bioactive & Diversity library	-0.578362	-0.0707178
	1	5615-Mb(33-36)	Bioactive & Diversity library	-0.286001	-0.207854
	1	5615-Mb(33-36)	Bioactive & Diversity library	-0.160583	-0.264286
	1	5615-Mb(33-36)	Bioactive & Diversity library	-0.694453	-0.23671
	1	5615-Mb(33-36)	Bioactive & Diversity library	-0.581064	-0.383997
	1	5615-Mb(33-36)	Bioactive & Diversity library	-2.69897	0.357004
	1	5615-Mb(33-36)	Bioactive & Diversity library	-0.163417	-0.292972
	1	5615-Mb(33-36)	Bioactive & Diversity library	-1.08457	-0.189297
	1	5615-Mb(33-36)	Bioactive & Diversity library	-0.595029	-0.184137
	1	5615-Mb(33-36)	Bioactive & Diversity library	-1.66794	-1.06371
	1	5615-Mb(33-36)	Bioactive & Diversity library	-0.438535	-0.255131
	1	5615-Mb(33-36)	Bioactive & Diversity library	-0.441634	-0.292465
	1	5615-Mb(33-36)	Bioactive & Diversity library	-0.23382	-0.47551
	1	5615-Mb(33-36)	Bioactive & Diversity library	-0.374994	-0.100589
	1	5615-Mb(33-36)	Bioactive & Diversity library	-0.197519	-0.288433
	1	5615-Mb(33-36)	Bioactive & Diversity library	-0.663117	-0.255595
	1	5615-Mb(33-36)	Bioactive & Diversity library	-0.634389	-0.105334
	1	5615-Mb(33-36)	Bioactive & Diversity library	-0.462764	-0.181188
	1	5615-Mb(33-36)	Bioactive & Diversity library	-0.522143	0.208783
	1	5615-Mb(33-36)	Bioactive & Diversity library	-0.773111	-0.146735
	1	5615-Mb(33-36)	Bioactive & Diversity library	-0.760255	-0.325322
	1	5615-Mb(33-36)	Bioactive & Diversity library	-0.667249	-0.14116
	1	5615-Mb(33-36)	Bioactive & Diversity library	-0.206793	-0.244347
	1	5615-Mb(33-36)	Bioactive & Diversity library	-0.28076	-0.277535
	1	5615-Mb(33-36)	Bioactive & Diversity library	-0.578487	-0.117515
	1	5615-Mb(33-36)	Bioactive & Diversity library	-0.374093	-0.338349
	1	5615-Mb(33-36)	Bioactive & Diversity library	-0.236121	-0.0934862
	1	5615-Mb(33-36)	Bioactive & Diversity library	-0.7439	-0.0216382
	1	5615-Mb(33-36)	Bioactive & Diversity library	-0.772131	0.11546
	1	5615-Mb(33-36)	Bioactive & Diversity library	-0.476023	-0.229643
	1	5615-Mb(33-36)	Bioactive & Diversity library	0.0596779	-0.377483
	1	5615-Mb(33-36)	Bioactive & Diversity library	-0.269724	-0.103037
	1	5615-Mb(33-36)	Bioactive & Diversity library	-0.620087	-0.0232696
	1	5615-Mb(33-36)	Bioactive & Diversity library	-0.261733	-0.043911
	1	5615-Mb(33-36)	Bioactive & Diversity library	-0.0337213	-0.359096
	1	5615-Mb(33-36)	Bioactive & Diversity library	-0.599874	-0.217758
	1	5615-Mb(33-36)	Bioactive & Diversity library	-0.405246	-0.246619
	1	5615-Mb(33-36)	Bioactive & Diversity library	-0.0854104	-0.137601
	1	5615-Mb(33-36)	Bioactive & Diversity library	-0.531997	-0.309504
	1	5615-Mb(33-36)	Bioactive & Diversity library	-0.598625	-0.0462024
	1	5615-Mb(33-36)	Bioactive & Diversity library	-0.990114	-0.486451
	1	5615-Mb(33-36)	Bioactive & Diversity library	-0.432986	-0.184335
	1	5615-Mb(33-36)	Bioactive & Diversity library	-0.531603	-0.235376
	1	5615-Mb(33-36)	Bioactive & Diversity library	-1.63105	0.00774118
	1	5615-Mb(33-36)	Bioactive & Diversity library	-0.218042	-0.142055
	1	5615-Mb(33-36)	Bioactive & Diversity library	-1.11108	-0.0343051
	1	5615-Mb(33-36)	Bioactive & Diversity library	-0.0938278	-0.35062
	1	5615-Mb(33-36)	Bioactive & Diversity library	0.115985	-0.341456
	1	5615-Mb(33-36)	Bioactive & Diversity library	-0.71029	0.0202415
	1	5615-Mb(33-36)	Bioactive & Diversity library	-0.365834	-0.0667854
	1	5615-Mb(33-36)	Bioactive & Diversity library	-0.603908	-0.349753
	1	5615-Mb(33-36)	Bioactive & Diversity library	-0.509771	-0.0515481
	1	5615-Mb(33-36)	Bioactive & Diversity library	-0.527627	-0.151101
	1	5615-Mb(33-36)	Bioactive & Diversity library	-0.617268	-0.295259
	1	5615-Mb(33-36)	Bioactive & Diversity library	-0.52424	-0.136893
	1	5615-Mb(33-36)	Bioactive & Diversity library	-1.79083	-0.185125
	1	5615-Mb(33-36)	Bioactive & Diversity library	-0.164962	-0.214573
	1	5615-Mb(33-36)	Bioactive & Diversity library	-0.147425	-0.106983
	1	5615-Mb(33-36)	Bioactive & Diversity library	-0.443329	-0.253507
	1	5615-Mb(33-36)	Bioactive & Diversity library	-0.540584	-0.139377
	1	5615-Mb(33-36)	Bioactive & Diversity library	-0.573626	-0.206398
	1	5615-Mb(33-36)	Bioactive & Diversity library	-0.245947	-0.196544
	1	5615-Mb(33-36)	Bioactive & Diversity library	0.0950485	-0.196544
	1	5615-Mb(33-36)	Bioactive & Diversity library	-0.529527	-0.280727
	1	5615-Mb(33-36)	Bioactive & Diversity library	-0.306213	-0.214361
	1	5615-Mb(33-36)	Bioactive & Diversity library	-0.312825	-0.239838
	1	5615-Mb(33-36)	Bioactive & Diversity library	-0.337117	-0.292718
	1	5615-Mb(33-36)	Bioactive & Diversity library	-0.340474	-0.324504
	1	5615-Mb(33-36)	Bioactive & Diversity library	-0.23504	-0.1533
	1	5615-Mb(33-36)	Bioactive & Diversity library	-0.357617	-0.0757607
	1	5615-Mb(33-36)	Bioactive & Diversity library	-0.409897	-0.309504
	1	5615-Mb(33-36)	Bioactive & Diversity library	-0.292051	-0.230739
	1	5615-Mb(33-36)	Bioactive & Diversity library	-0.373741	-0.209943
	1	5615-Mb(33-36)	Bioactive & Diversity library	-0.255493	-0.250279
	1	5615-Mb(33-36)	Bioactive & Diversity library	-2.69897	-0.0380938
	1	5615-Mb(33-36)	Bioactive & Diversity library	-0.323877	-0.168445
	1	5615-Mb(33-36)	Bioactive & Diversity library	-0.467397	-0.11904
	1	5615-Mb(33-36)	Bioactive & Diversity library	-1.0715	-0.306356
	1	5615-Mb(33-36)	Bioactive & Diversity library	-0.681392	-0.105664
	1	5615-Mb(33-36)	Bioactive & Diversity library	-0.0340968	0.00109597
	1	5615-Mb(33-36)	Bioactive & Diversity library	-0.466186	-0.236265
	1	5615-Mb(33-36)	Bioactive & Diversity library	-0.359846	-0.22485
	1	5615-Mb(33-36)	Bioactive & Diversity library	-0.523742	-0.0667854
	1	5615-Mb(33-36)	Bioactive & Diversity library	-0.130077	-0.0437682
	1	5615-Mb(33-36)	Bioactive & Diversity library	-0.454584	-0.305833
	1	5615-Mb(33-36)	Bioactive & Diversity library	-1.30897	-0.937465
	1	5615-Mb(33-36)	Bioactive & Diversity library	-0.65925	-0.22485
	1	5615-Mb(33-36)	Bioactive & Diversity library	-0.573998	-0.256993
	1	5615-Mb(33-36)	Bioactive & Diversity library	-0.58012	-0.192905
	1	5615-Mb(33-36)	Bioactive & Diversity library	-0.614332	-0.137956
	1	5615-Mb(33-36)	Bioactive & Diversity library	-0.635674	-0.180797
	1	5615-Mb(33-36)	Bioactive & Diversity library	-0.523411	-0.440318
	1	5615-Mb(33-36)	Bioactive & Diversity library	-0.323319	-0.253045
	1	5615-Mb(33-36)	Bioactive & Diversity library	-0.857165	-0.0329102
	1	5615-Mb(33-36)	Bioactive & Diversity library	-0.0939715	-0.369853
	1	5615-Mb(33-36)	Bioactive & Diversity library	-0.565522	-0.158848
	1	5615-Mb(33-36)	Bioactive & Diversity library	-0.313438	0.0592247
	1	5615-Mb(33-36)	Bioactive & Diversity library	-0.197285	-0.199599
	1	5615-Mb(33-36)	Bioactive & Diversity library	-0.559422	-0.220967
	1	5615-Mb(33-36)	Bioactive & Diversity library	-0.362011	-0.368644
	1	5615-Mb(33-36)	Bioactive & Diversity library	-0.61338	-0.373499
	1	5615-Mb(33-36)	Bioactive & Diversity library	-0.235637	-0.178259
	1	5615-Mb(33-36)	Bioactive & Diversity library	-0.596007	-0.0389403
	1	5615-Mb(33-36)	Bioactive & Diversity library	-0.31025	-0.343729
	1	5615-Mb(33-36)	Bioactive & Diversity library	-0.365988	-0.245255
	1	5615-Mb(33-36)	Bioactive & Diversity library	-0.0963191	-0.445689
	1	5615-Mb(33-36)	Bioactive & Diversity library	-0.129944	-0.152566
	1	5615-Mb(33-36)	Bioactive & Diversity library	-0.652361	0.0264808
	1	5615-Mb(33-36)	Bioactive & Diversity library	-0.562914	-0.352651
	1	5615-Mb(33-36)	Bioactive & Diversity library	-0.537094	-0.105993
	1	5615-Mb(33-36)	Bioactive & Diversity library	-0.242608	-0.253739
	1	5615-Mb(33-36)	Bioactive & Diversity library	-0.704053	-0.0556376
	1	5615-Mb(33-36)	Bioactive & Diversity library	-2.69897	-0.151833
	1	5615-Mb(33-36)	Bioactive & Diversity library	-0.278649	-0.0166462
	1	5615-Mb(33-36)	Bioactive & Diversity library	-0.322727	-0.459971
	1	5615-Mb(33-36)	Bioactive & Diversity library	-0.260918	-0.180405
	1	5615-Mb(33-36)	Bioactive & Diversity library	-0.491029	-0.213516
	1	5615-Mb(33-36)	Bioactive & Diversity library	-2.69897	-0.225717
	1	5615-Mb(33-36)	Bioactive & Diversity library	-0.464496	-0.0334677
	1	5615-Mb(33-36)	Bioactive & Diversity library	-0.0775682	-0.268818
	1	5615-Mb(33-36)	Bioactive & Diversity library	-0.750369	-0.125369
	1	5615-Mb(33-36)	Bioactive & Diversity library	-0.193291	-0.219467
	1	5615-Mb(33-36)	Bioactive & Diversity library	-0.433524	-0.355568
	1	5615-Mb(33-36)	Bioactive & Diversity library	-0.721642	-0.0796204
	1	5615-Mb(33-36)	Bioactive & Diversity library	-2.69897	-0.107479
	1	5615-Mb(33-36)	Bioactive & Diversity library	-0.495717	-0.269297
	1	5615-Mb(33-36)	Bioactive & Diversity library	-0.480951	-0.225067
	1	5615-Mb(33-36)	Bioactive & Diversity library	-0.563762	-0.0155744
	1	5615-Mb(33-36)	Bioactive & Diversity library	0.240914	-0.463335
	1	5615-Mb(33-36)	Bioactive & Diversity library	-0.0343832	-0.288935
	1	5615-Mb(33-36)	Bioactive & Diversity library	-0.92437	-0.075607
	1	5615-Mb(33-36)	Bioactive & Diversity library	-0.351294	-0.153668
	1	5615-Mb(33-36)	Bioactive & Diversity library	-0.528073	-0.193107
	1	5615-Mb(33-36)	Bioactive & Diversity library	-0.554057	-0.225717
	1	5615-Mb(33-36)	Bioactive & Diversity library	-1.4365	-0.971157
	1	5615-Mb(33-36)	Bioactive & Diversity library	-0.577611	-0.0157082
	1	5615-Mb(33-36)	Bioactive & Diversity library	-0.569985	-0.180797
	1	5615-Mb(33-36)	Bioactive & Diversity library	-0.458274	-0.218185
	1	5615-Mb(33-36)	Bioactive & Diversity library	-0.586137	-0.220753
	1	5615-Mb(33-36)	Bioactive & Diversity library	-0.92437	-0.889867
	1	5615-Mb(33-36)	Bioactive & Diversity library	-0.514559	-0.160526
	1	5615-Mb(33-36)	Bioactive & Diversity library	-0.541734	-0.280973
	1	5615-Mb(33-36)	Bioactive & Diversity library	-0.746292	0.035972
	1	5615-Mb(33-36)	Bioactive & Diversity library	-2.69897	-0.0477848
	1	5615-Mb(33-36)	Bioactive & Diversity library	-0.297825	-0.421857
	1	5615-Mb(33-36)	Bioactive & Diversity library	-0.421135	0.266201
	1	5615-Mb(33-36)	Bioactive & Diversity library	-0.634318	-0.0992887
	1	5615-Mb(33-36)	Bioactive & Diversity library	-0.776954	-0.234046
	1	5615-Mb(33-36)	Bioactive & Diversity library	-0.275987	-0.240961
	1	5615-Mb(33-36)	Bioactive & Diversity library	-1.16978	-0.403168
	1	5615-Mb(33-36)	Bioactive & Diversity library	-0.292764	-0.414083
	1	5615-Mb(33-36)	Bioactive & Diversity library	-0.429593	-0.338631
	1	5615-Mb(33-36)	Bioactive & Diversity library	-0.0153794	-0.101893
	1	5615-Mb(33-36)	Bioactive & Diversity library	-0.341235	-0.263812
	1	5615-Mb(33-36)	Bioactive & Diversity library	-0.897037	0.212677
	1	5615-Mb(33-36)	Bioactive & Diversity library	-0.503135	0.163207
	1	5615-Mb(33-36)	Bioactive & Diversity library	-0.392605	-0.213516
	1	5615-Mb(33-36)	Bioactive & Diversity library	-0.591076	-0.256061
	1	5615-Mb(33-36)	Bioactive & Diversity library	-0.707329	-0.131093
	1	5615-Mb(33-36)	Bioactive & Diversity library	-0.190051	-0.14116
	1	5615-Mb(33-36)	Bioactive & Diversity library	-0.320923	-0.0516935
	1	5615-Mb(33-36)	Bioactive & Diversity library	-0.195854	-0.0805519
	1	5615-Mb(33-36)	Bioactive & Diversity library	-0.149054	-0.289187
	1	5615-Mb(33-36)	Bioactive & Diversity library	-0.114708	-0.29987
	1	5615-Mb(33-36)	Bioactive & Diversity library	-1.60298	-0.155142
	1	5615-Mb(33-36)	Bioactive & Diversity library	-0.0395704	-0.274367
	1	5615-Mb(33-36)	Bioactive & Diversity library	-2.69897	-0.262629
	1	5615-Mb(33-36)	Bioactive & Diversity library	-0.597772	-0.053296
	1	5615-Mb(33-36)	Bioactive & Diversity library	-0.477411	-0.332758
	1	5615-Mb(33-36)	Bioactive & Diversity library	-0.436813	-0.15037
	1	5615-Mb(33-36)	Bioactive & Diversity library	-0.288983	-0.263102
	1	5615-Mb(33-36)	Bioactive & Diversity library	-0.67049	0.107168
	1	5615-Mb(33-36)	Bioactive & Diversity library	-0.576299	-0.218398
	1	5615-Mb(33-36)	Bioactive & Diversity library	-0.62536	0.00276683
	1	5615-Mb(33-36)	Bioactive & Diversity library	-0.0920658	-0.0802412
	1	5615-Mb(33-36)	Bioactive & Diversity library	-0.483663	-0.0791554
	1	5615-Mb(33-36)	Bioactive & Diversity library	-0.23365	-0.299355
	1	5615-Mb(33-36)	Bioactive & Diversity library	-1.02128	0.0665962
	1	5615-Mb(33-36)	Bioactive & Diversity library	-0.518744	-0.222473
	1	5615-Mb(33-36)	Bioactive & Diversity library	-0.65993	-0.196747
	1	5615-Mb(33-36)	Bioactive & Diversity library	-0.325659	-0.270499
	1	5615-Mb(33-36)	Bioactive & Diversity library	-1.19885	-0.0955727
	1	5615-Mb(33-36)	Bioactive & Diversity library	-0.529191	-0.154957
	1	5615-Mb(33-36)	Bioactive & Diversity library	-0.861713	-0.15165
	1	5615-Mb(33-36)	Bioactive & Diversity library	-0.255016	-0.138133
	1	5615-Mb(33-36)	Bioactive & Diversity library	-0.467931	-0.228112
	1	5615-Mb(33-36)	Bioactive & Diversity library	-0.204694	-0.236933
	1	5615-Mb(33-36)	Bioactive & Diversity library	-0.491132	-0.192302
	1	5615-Mb(33-36)	Bioactive & Diversity library	-0.405372	-0.135303
	1	5615-Mb(33-36)	Bioactive & Diversity library	-0.951021	-0.536739
	1	5615-Mb(33-36)	Bioactive & Diversity library	-0.307018	-0.130395
	1	5615-Mb(33-36)	Bioactive & Diversity library	-0.275893	-0.372584
	1	5615-Mb(33-36)	Bioactive & Diversity library	-0.638759	-0.0622919
	1	5615-Mb(33-36)	Bioactive & Diversity library	-0.198877	-0.336104
	1	5615-Mb(33-36)	Bioactive & Diversity library	-0.318023	-0.431164
	1	5615-Mb(33-36)	Bioactive & Diversity library	-1.84519	-1.0963
	1	5615-Mb(33-36)	Bioactive & Diversity library	-0.701134	-0.2255
	1	5615-Mb(33-36)	Bioactive & Diversity library	-0.236977	-0.289187
	1	5615-Mb(33-36)	Bioactive & Diversity library	-0.260345	-0.127096
	1	5615-Mb(33-36)	Bioactive & Diversity library	-0.395762	-0.231839
	1	5615-Mb(33-36)	Bioactive & Diversity library	-0.321512	-0.263102
	1	5615-Mb(33-36)	Bioactive & Diversity library	-0.857285	-0.118362
	1	5615-Mb(33-36)	Bioactive & Diversity library	-0.419133	-0.260977
	1	5615-Mb(33-36)	Bioactive & Diversity library	-0.670567	0.0750411
	1	5615-Mb(33-36)	Bioactive & Diversity library	-0.418483	0.133583
	1	5615-Mb(33-36)	Bioactive & Diversity library	-0.360756	-0.218185
	1	5615-Mb(33-36)	Bioactive & Diversity library	-0.722165	-0.112802
	1	5615-Mb(33-36)	Bioactive & Diversity library	-1.42053	-1.00506
	1	5615-Mb(33-36)	Bioactive & Diversity library	-0.241395	-0.129872
	1	5615-Mb(33-36)	Bioactive & Diversity library	0.0353502	-0.389977
	1	5615-Mb(33-36)	Bioactive & Diversity library	-0.0982436	-0.0920476
	1	5615-Mb(33-36)	Bioactive & Diversity library	-0.678305	-0.154036
	1	5615-Mb(33-36)	Bioactive & Diversity library	-0.500928	-0.0204186
	1	5615-Mb(33-36)	Bioactive & Diversity library	-0.666404	-0.402515
	1	5615-Mb(33-36)	Bioactive & Diversity library	-0.566009	-0.277535
	1	5615-Mb(33-36)	Bioactive & Diversity library	-0.718863	-0.277291
	1	5615-Mb(33-36)	Bioactive & Diversity library	-0.301154	-0.0412055
	1	5615-Mb(33-36)	Bioactive & Diversity library	-0.443191	-0.146554
	1	5615-Mb(33-36)	Bioactive & Diversity library	-0.429904	-0.247531
	1	5615-Mb(33-36)	Bioactive & Diversity library	-0.729734	-0.512125
	1	5615-Mb(33-36)	Bioactive & Diversity library	-1.88902	-0.0599143
	1	5615-Mb(33-36)	Bioactive & Diversity library	-0.547239	-0.0996134
	1	5615-Mb(33-36)	Bioactive & Diversity library	-0.146474	-0.315602
	1	5615-Mb(33-36)	Bioactive & Diversity library	0.0810985	-0.314535
	1	5615-Mb(33-36)	Bioactive & Diversity library	-0.213448	-0.319895
	1	5615-Mb(33-36)	Bioactive & Diversity library	-0.478306	-0.0877602
	1	5615-Mb(33-36)	Bioactive & Diversity library	-0.318264	-0.210781
	1	5615-Mb(33-36)	Bioactive & Diversity library	-0.471052	-0.292718
	1	5615-Mb(33-36)	Bioactive & Diversity library	-0.407904	-0.109966
	1	5615-Mb(33-36)	Bioactive & Diversity library	-0.323633	-0.448943
	1	5615-Mb(33-36)	Bioactive & Diversity library	-0.584545	-0.281714
	1	5615-Mb(33-36)	Bioactive & Diversity library	-2.69897	0.480657
	1	5615-Mb(33-36)	Bioactive & Diversity library	-0.537208	-0.14009
	1	5615-Mb(33-36)	Bioactive & Diversity library	-0.516619	-0.200623
	1	5615-Mb(33-36)	Bioactive & Diversity library	-0.498263	-0.25676
	1	5615-Mb(33-36)	Bioactive & Diversity library	-0.900443	-0.260507
	1	5615-Mb(33-36)	Bioactive & Diversity library	-0.0153451	-0.354691
	1	5615-Mb(33-36)	Bioactive & Diversity library	0.00182395	-0.201033
	1	5615-Mb(33-36)	Bioactive & Diversity library	-0.53698	0.0767755
	1	5615-Mb(33-36)	Bioactive & Diversity library	-0.146706	-0.252583
	1	5615-Mb(33-36)	Bioactive & Diversity library	-0.355099	-0.203295
	1	5615-Mb(33-36)	Bioactive & Diversity library	-0.731335	-0.0587303
	1	5615-Mb(33-36)	Bioactive & Diversity library	-0.244782	-0.490826
	1	5615-Mb(33-36)	Bioactive & Diversity library	-0.615149	-0.129003
	1	5615-Mb(33-36)	Bioactive & Diversity library	-0.464351	-0.146916
	1	5615-Mb(33-36)	Bioactive & Diversity library	-0.587734	-0.470523
	1	5615-Mb(33-36)	Bioactive & Diversity library	-0.943985	-0.661456
	1	5615-Mb(33-36)	Bioactive & Diversity library	-0.353267	-0.368041
	1	5615-Mb(33-36)	Bioactive & Diversity library	-0.568329	-0.104512
	1	5615-Mb(33-36)	Bioactive & Diversity library	-1.65058	-1.06222
	1	5615-Mb(33-36)	Bioactive & Diversity library	-0.242146	-0.136009
	1	5615-Mb(33-36)	Bioactive & Diversity library	-0.350367	-0.2112
	1	5615-Mb(33-36)	Bioactive & Diversity library	-0.336399	-0.36176
	1	5615-Mb(33-36)	Bioactive & Diversity library	-0.558104	-0.0685959
	1	5615-Mb(33-36)	Bioactive & Diversity library	-0.678858	-0.390611
	1	5615-Mb(33-36)	Bioactive & Diversity library	0.00210388	-0.281961
	1	5615-Mb(33-36)	Bioactive & Diversity library	0.151731	-0.372889
	1	5615-Mb(33-36)	Bioactive & Diversity library	0.0326889	-0.243668
	1	5615-Mb(33-36)	Bioactive & Diversity library	-0.242348	-0.35236
	1	5615-Mb(33-36)	Bioactive & Diversity library	-0.648884	-0.20723
	1	5615-Mb(33-36)	Bioactive & Diversity library	-0.287955	-0.387134
	1	5615-Mb(33-36)	Bioactive & Diversity library	-0.525514	-0.247531
	1	5615-Mb(33-36)	Bioactive & Diversity library	-0.737075	-0.374721
	1	5615-Mb(33-36)	Bioactive & Diversity library	-0.44072	0.0828985
	1	5615-Mb(33-36)	Bioactive & Diversity library	-0.750276	-0.0569604
	1	5615-Mb(33-36)	Bioactive & Diversity library	-0.417919	-0.186313
	1	5615-Mb(33-36)	Bioactive & Diversity library	-0.611821	-0.306094
	1	5615-Mb(33-36)	Bioactive & Diversity library	-0.553051	-0.0904548
	1	5615-Mb(33-36)	Bioactive & Diversity library	-0.498315	-0.500527
	1	5615-Mb(33-36)	Bioactive & Diversity library	-1.43424	-1.01297
	1	5615-Mb(33-36)	Bioactive & Diversity library	-0.548231	-0.282455
	1	5615-Mb(33-36)	Bioactive & Diversity library	-0.72523	-0.260742
	1	5615-Mb(33-36)	Bioactive & Diversity library	-0.874285	-0.287431
	1	5615-Mb(33-36)	Bioactive & Diversity library	-0.269355	-0.50878
	1	5615-Mb(33-36)	Bioactive & Diversity library	-0.699061	-0.0264137
	1	5615-Mb(33-36)	Bioactive & Diversity library	-0.873666	-0.111632
	1	5615-Mb(33-36)	Bioactive & Diversity library	-1.48523	-0.989667
	1	5615-Mb(33-36)	Bioactive & Diversity library	-0.254748	-0.341456
	1	5615-Mb(33-36)	Bioactive & Diversity library	-0.654671	-0.311615
	1	5615-Mb(33-36)	Bioactive & Diversity library	-0.773995	-0.558607
	1	5615-Mb(33-36)	Bioactive & Diversity library	-0.5981	-0.217545
	1	5615-Mb(33-36)	Bioactive & Diversity library	-0.719123	-0.0627392
	1	5615-Mb(33-36)	Bioactive & Diversity library	-0.493702	-0.0749928
	1	5615-Mb(33-36)	Bioactive & Diversity library	-0.454207	-0.0754534
	1	5615-Mb(33-36)	Bioactive & Diversity library	-0.402605	-0.203707
	1	5615-Mb(33-36)	Bioactive & Diversity library	-0.957422	0.225845
	1	5615-Mb(33-36)	Bioactive & Diversity library	-0.221278	0.0146609
	1	5615-Mb(33-36)	Bioactive & Diversity library	-0.502503	-0.30401
	1	5615-Mb(33-36)	Bioactive & Diversity library	-0.481903	0.0191311
	1	5615-Mb(33-36)	Bioactive & Diversity library	-1.76891	0.109782
	1	5615-Mb(33-36)	Bioactive & Diversity library	-0.434648	-0.0640838
	1	5615-Mb(33-36)	Bioactive & Diversity library	-0.885067	0.672172
	1	5615-Mb(33-36)	Bioactive & Diversity library	-0.278241	-0.286182
	1	5615-Mb(33-36)	Bioactive & Diversity library	-0.431107	-0.319087
	1	5615-Mb(33-36)	Bioactive & Diversity library	-0.202105	-0.150918
	1	5615-Mb(33-36)	Bioactive & Diversity library	-0.509183	-0.236933
	1	5615-Mb(33-36)	Bioactive & Diversity library	-0.576362	-0.177676
	1	5615-Mb(33-36)	Bioactive & Diversity library	-0.554116	-0.191298
	1	5615-Mb(33-36)	Bioactive & Diversity library	-0.0988247	-0.385249
	1	5615-Mb(33-36)	Bioactive & Diversity library	-0.748696	-0.0999383
	1	5615-Mb(33-36)	Bioactive & Diversity library	0.108281	-0.500936
	1	5615-Mb(33-36)	Bioactive & Diversity library	-0.139371	-0.273882
	1	5615-Mb(33-36)	Bioactive & Diversity library	-0.510682	-0.32669
	1	5615-Mb(33-36)	Bioactive & Diversity library	-0.280665	-0.318818
	1	5615-Mb(33-36)	Bioactive & Diversity library	-0.418179	-0.380883
	1	5615-Mb(33-36)	Bioactive & Diversity library	-0.383191	-0.273882
	1	5615-Mb(33-36)	Bioactive & Diversity library	-0.123258	-0.461463
	1	5615-Mb(33-36)	Bioactive & Diversity library	-0.939213	-0.353524
	1	5615-Mb(33-36)	Bioactive & Diversity library	-0.520879	-0.117176
	1	5615-Mb(33-36)	Bioactive & Diversity library	-0.509771	-0.0543189
	1	5615-Mb(33-36)	Bioactive & Diversity library	-1.90202	-0.121595
	1	5615-Mb(33-36)	Bioactive & Diversity library	-0.617063	-0.175156
	1	5615-Mb(33-36)	Bioactive & Diversity library	-1.25427	-0.773656
	1	5615-Mb(33-36)	Bioactive & Diversity library	-0.463966	-0.390929
	1	5615-Mb(33-36)	Bioactive & Diversity library	-0.353491	-0.290697
	1	5615-Mb(33-36)	Bioactive & Diversity library	-0.386481	-0.311086
	1	5615-Mb(33-36)	Bioactive & Diversity library	-0.661672	-0.237156
	1	5615-Mb(33-36)	Bioactive & Diversity library	0.164171	-0.273639
	1	5615-Mb(33-36)	Bioactive & Diversity library	-0.566801	-0.0682937
	1	5615-Mb(33-36)	Bioactive & Diversity library	-0.612633	-0.213939
	1	5615-Mb(33-36)	Bioactive & Diversity library	0.106278	-0.210571
	1	5615-Mb(33-36)	Bioactive & Diversity library	-0.43218	-0.186511
	1	5615-Mb(33-36)	Bioactive & Diversity library	-0.521044	-0.182365
	1	5615-Mb(33-36)	Bioactive & Diversity library	-2.69897	-0.316136
	1	5615-Mb(33-36)	Bioactive & Diversity library	-0.519509	-0.267382
	1	5615-Mb(33-36)	Bioactive & Diversity library	-0.596791	-0.157733
	1	5615-Mb(33-36)	Bioactive & Diversity library	-0.433435	-0.207646
	1	5615-Mb(33-36)	Bioactive & Diversity library	-0.0681974	-0.26786
	1	5615-Mb(33-36)	Bioactive & Diversity library	-1.09721	-0.235376
	1	5615-Mb(33-36)	Bioactive & Diversity library	-0.382472	-0.180797
	1	5615-Mb(33-36)	Bioactive & Diversity library	-0.558523	0.018884
	1	5615-Mb(33-36)	Bioactive & Diversity library	-0.240272	-0.133193
	1	5615-Mb(33-36)	Bioactive & Diversity library	-0.767942	0.079794
	1	5615-Mb(33-36)	Bioactive & Diversity library	-0.305511	-0.198374
	1	5615-Mb(33-36)	Bioactive & Diversity library	-0.348813	-0.164845
	1	5615-Mb(33-36)	Bioactive & Diversity library	-0.153978	-0.163338
	1	5615-Mb(33-36)	Bioactive & Diversity library	-0.347891	0.00122473
	1	5615-Mb(33-36)	Bioactive & Diversity library	-0.609257	-0.159221
	1	5615-Mb(33-36)	Bioactive & Diversity library	-0.38351	-0.234489
	1	5615-Mb(33-36)	Bioactive & Diversity library	0.124103	-0.274367
	1	5615-Mb(33-36)	Bioactive & Diversity library	-0.276581	-0.260272
	1	5615-Mb(33-36)	Bioactive & Diversity library	-0.712076	0.162852
	1	5615-Mb(33-36)	Bioactive & Diversity library	-0.244028	-0.178843
	1	5615-Mb(33-36)	Bioactive & Diversity library	-0.295401	-0.436774
	1	5615-Mb(33-36)	Bioactive & Diversity library	-0.697822	-0.218612
	1	5615-Mb(33-36)	Bioactive & Diversity library	-0.513748	-0.217119
	1	5615-Mb(33-36)	Bioactive & Diversity library	-0.272039	-0.220967
	1	5615-Mb(33-36)	Bioactive & Diversity library	-0.471542	-0.418122
	1	5615-Mb(33-36)	Bioactive & Diversity library	-0.677596	-0.222904
	1	5615-Mb(33-36)	Bioactive & Diversity library	-0.497638	-0.297558
	1	5615-Mb(33-36)	Bioactive & Diversity library	-0.347449	-0.298327
	1	5615-Mb(33-36)	Bioactive & Diversity library	-0.395269	-0.0678407
	1	5615-Mb(33-36)	Bioactive & Diversity library	-0.625639	0.119793
	1	5615-Mb(33-36)	Bioactive & Diversity library	-0.436136	-0.148913
	1	5615-Mb(33-36)	Bioactive & Diversity library	-0.772915	-0.435365
	1	5615-Mb(33-36)	Bioactive & Diversity library	-0.289015	0.185415
	1	5615-Mb(33-36)	Bioactive & Diversity library	-0.508329	-0.116669
	1	5615-Mb(33-36)	Bioactive & Diversity library	-0.501977	-0.284439
	1	5615-Mb(33-36)	Bioactive & Diversity library	-0.674771	-0.141518
	1	5615-Mb(33-36)	Bioactive & Diversity library	-0.449478	-0.368946
	1	5615-Mb(33-36)	Bioactive & Diversity library	-2.69897	-0.320705
	1	5615-Mb(33-36)	Bioactive & Diversity library	-0.211667	-0.219253
	1	5615-Mb(33-36)	Bioactive & Diversity library	-0.550987	-0.354399
	1	5615-Mb(33-36)	Bioactive & Diversity library	-0.434828	-0.289187
	1	5615-Mb(33-36)	Bioactive & Diversity library	-0.630275	-0.130744
	1	5615-Mb(33-36)	Bioactive & Diversity library	-0.551576	-0.339194
	1	5615-Mb(33-36)	Bioactive & Diversity library	-0.370157	-0.428385
	1	5615-Mb(33-36)	Bioactive & Diversity library	-0.433166	-0.27461
	1	5615-Mb(33-36)	Bioactive & Diversity library	-0.503715	-0.00985814
	1	5615-Mb(33-36)	Bioactive & Diversity library	-0.379251	-0.242538
	1	5615-Mb(33-36)	Bioactive & Diversity library	-0.558882	-0.0887094
	1	5615-Mb(33-36)	Bioactive & Diversity library	-0.470221	-0.384936
	1	5615-Mb(33-36)	Bioactive & Diversity library	-0.421528	-0.530125
	1	5615-Mb(33-36)	Bioactive & Diversity library	-0.34767	0.23526
	1	5615-Mb(33-36)	Bioactive & Diversity library	-0.817921	-0.0467771
	1	5615-Mb(33-36)	Bioactive & Diversity library	-0.505512	-0.302193
	1	5615-Mb(33-36)	Bioactive & Diversity library	-0.257104	-0.296535
	1	5615-Mb(33-36)	Bioactive & Diversity library	-0.580308	-0.199395
	1	5615-Mb(33-36)	Bioactive & Diversity library	-0.355212	-0.342875
	1	5615-Mb(33-36)	Bioactive & Diversity library	-0.677045	-0.107644
	1	5615-Mb(33-36)	Bioactive & Diversity library	-0.581443	-0.196138
	1	5615-Mb(33-36)	Bioactive & Diversity library	-0.414383	0.0165291
	1	5615-Mb(33-36)	Bioactive & Diversity library	0.100791	-0.378408
	1	5615-Mb(33-36)	Bioactive & Diversity library	-1.32967	0.142786
	1	5615-Mb(33-36)	Bioactive & Diversity library	-0.199295	-0.195732
	1	5615-Mb(33-36)	Bioactive & Diversity library	-0.139508	-0.312145
	1	5615-Mb(33-36)	Bioactive & Diversity library	-0.490159	-0.294495
	1	5615-Mb(33-36)	Bioactive & Diversity library	-0.355137	-0.282703
	1	5615-Mb(33-36)	Bioactive & Diversity library	-0.617611	-0.207438
	1	5615-Mb(33-36)	Bioactive & Diversity library	-1.78676	-0.113808
	1	5615-Mb(33-36)	Bioactive & Diversity library	-0.361744	-0.207854
	1	5615-Mb(33-36)	Bioactive & Diversity library	-0.416277	-0.244574
	1	5615-Mb(33-36)	Bioactive & Diversity library	-0.503135	-0.263102
	1	5615-Mb(33-36)	Bioactive & Diversity library	-1.02389	-0.407105
	1	5615-Mb(33-36)	Bioactive & Diversity library	-0.279184	-0.403168
	1	5615-Mb(33-36)	Bioactive & Diversity library	-0.98274	-0.106323
	1	5615-Mb(33-36)	Bioactive & Diversity library	-0.364339	-0.201854
	1	5615-Mb(33-36)	Bioactive & Diversity library	-0.414211	-0.14116
	1	5615-Mb(33-36)	Bioactive & Diversity library	-0.551989	-0.117853
	1	5615-Mb(33-36)	Bioactive & Diversity library	-0.369344	-0.325595
	1	5615-Mb(33-36)	Bioactive & Diversity library	-0.26785	-0.255595
	1	5615-Mb(33-36)	Bioactive & Diversity library	-0.176555	0.10747
	1	5615-Mb(33-36)	Bioactive & Diversity library	-0.443054	-0.451492
	1	5615-Mb(33-36)	Bioactive & Diversity library	-0.659855	-0.183152
	1	5615-Mb(33-36)	Bioactive & Diversity library	-0.293902	-0.264049
	1	5615-Mb(33-36)	Bioactive & Diversity library	-0.845305	0.106966
	1	5615-Mb(33-36)	Bioactive & Diversity library	-0.251047	-0.336104
	1	5615-Mb(33-36)	Bioactive & Diversity library	-0.644047	-0.264524
	1	5615-Mb(33-36)	Bioactive & Diversity library	-0.212691	-0.180405
	1	5615-Mb(33-36)	Bioactive & Diversity library	-0.229281	-0.194115
	1	5615-Mb(33-36)	Bioactive & Diversity library	0.0844887	-0.152199
	1	5615-Mb(33-36)	Bioactive & Diversity library	-0.680123	-0.511287
	1	5615-Mb(33-36)	Bioactive & Diversity library	-1.12497	-0.221397
	1	5615-Mb(33-36)	Bioactive & Diversity library	-0.557985	-0.111632
	1	5615-Mb(33-36)	Bioactive & Diversity library	-2.69897	-1.37918
	1	5615-Mb(33-36)	Bioactive & Diversity library	-0.0809232	-0.0734612
	1	5615-Mb(33-36)	Bioactive & Diversity library	-0.246822	0.0390508
	1	5615-Mb(33-36)	Bioactive & Diversity library	-0.166367	-0.295514
	1	5615-Mb(33-36)	Bioactive & Diversity library	-0.485986	-0.237825
	1	5615-Mb(33-36)	Bioactive & Diversity library	-0.650656	-0.209106
	1	5615-Mb(33-36)	Bioactive & Diversity library	-2.69897	-0.0352842
	1	5615-Mb(33-36)	Bioactive & Diversity library	-0.574184	0.620186
	1	5615-Mb(33-36)	Bioactive & Diversity library	-0.586456	-0.140982
	1	5615-Mb(33-36)	Bioactive & Diversity library	-0.237205	-0.281714
	1	5615-Mb(33-36)	Bioactive & Diversity library	0.127113	-0.330818
	1	5615-Mb(33-36)	Bioactive & Diversity library	-0.67018	-0.184532
	1	5615-Mb(33-36)	Bioactive & Diversity library	-0.721729	0.278339
	1	5615-Mb(33-36)	Bioactive & Diversity library	-0.18218	-0.0093302
	1	5615-Mb(33-36)	Bioactive & Diversity library	-0.568513	-0.161274
	1	5615-Mb(33-36)	Bioactive & Diversity library	-0.294912	-0.357328
	1	5615-Mb(33-36)	Bioactive & Diversity library	-0.870831	0.0627027
	1	5615-Mb(33-36)	Bioactive & Diversity library	-0.732316	0.135666
	1	5615-Mb(33-36)	Bioactive & Diversity library	-0.0425521	-0.0579919
	1	5615-Mb(33-36)	Bioactive & Diversity library	-0.503662	-0.201033
	1	5615-Mb(33-36)	Bioactive & Diversity library	-0.465751	-0.358506
	1	5615-Mb(33-36)	Bioactive & Diversity library	-0.424595	-0.367439
	1	5615-Mb(33-36)	Bioactive & Diversity library	-0.562129	-0.238048
	1	5615-Mb(33-36)	Bioactive & Diversity library	-0.841154	-0.0759144
	2	5615-Mb(37-40)	Bioactive & Diversity library	-1.24333	-0.871325
	2	5615-Mb(37-40)	Bioactive & Diversity library	-0.357097	-0.399084
	2	5615-Mb(37-40)	Bioactive & Diversity library	-0.215157	-0.396637
	2	5615-Mb(37-40)	Bioactive & Diversity library	-0.481363	-0.366023
	2	5615-Mb(37-40)	Bioactive & Diversity library	-0.452288	0.368862
	2	5615-Mb(37-40)	Bioactive & Diversity library	-0.639616	-0.422322
	2	5615-Mb(37-40)	Bioactive & Diversity library	-0.208591	-0.153212
	2	5615-Mb(37-40)	Bioactive & Diversity library	-1.10299	-0.126646
	2	5615-Mb(37-40)	Bioactive & Diversity library	-0.000203805	-0.301574
	2	5615-Mb(37-40)	Bioactive & Diversity library	-0.448306	-0.201799
	2	5615-Mb(37-40)	Bioactive & Diversity library	-0.0943162	0.0766724
	2	5615-Mb(37-40)	Bioactive & Diversity library	-0.346044	-0.384606
	2	5615-Mb(37-40)	Bioactive & Diversity library	-0.851136	-0.0675273
	2	5615-Mb(37-40)	Bioactive & Diversity library	-0.264079	-0.202665
	2	5615-Mb(37-40)	Bioactive & Diversity library	-1.55155	0.296383
	2	5615-Mb(37-40)	Bioactive & Diversity library	-0.250706	-0.310597
	2	5615-Mb(37-40)	Bioactive & Diversity library	-0.398268	-0.311265
	2	5615-Mb(37-40)	Bioactive & Diversity library	-0.628029	0.45887
	2	5615-Mb(37-40)	Bioactive & Diversity library	-1.27669	-0.184992
	2	5615-Mb(37-40)	Bioactive & Diversity library	-2.69897	-1.65191
	2	5615-Mb(37-40)	Bioactive & Diversity library	-0.759799	-0.189343
	2	5615-Mb(37-40)	Bioactive & Diversity library	-1.10134	-0.543633
	2	5615-Mb(37-40)	Bioactive & Diversity library	-0.0952395	-0.297887
	2	5615-Mb(37-40)	Bioactive & Diversity library	-0.175989	-0.268457
	2	5615-Mb(37-40)	Bioactive & Diversity library	-1.84437	-0.367035
	2	5615-Mb(37-40)	Bioactive & Diversity library	-0.365288	-0.352836
	2	5615-Mb(37-40)	Bioactive & Diversity library	0.0325442	-0.203533
	2	5615-Mb(37-40)	Bioactive & Diversity library	-0.581093	-0.26424
	2	5615-Mb(37-40)	Bioactive & Diversity library	-0.426979	-0.245848
	2	5615-Mb(37-40)	Bioactive & Diversity library	-0.332722	-0.115436
	2	5615-Mb(37-40)	Bioactive & Diversity library	-2.00942	-1.36577
	2	5615-Mb(37-40)	Bioactive & Diversity library	-0.146419	-0.554414
	2	5615-Mb(37-40)	Bioactive & Diversity library	-0.312802	-0.475818
	2	5615-Mb(37-40)	Bioactive & Diversity library	-0.254717	-0.225819
	2	5615-Mb(37-40)	Bioactive & Diversity library	-0.757295	-0.26544
	2	5615-Mb(37-40)	Bioactive & Diversity library	-0.264748	-0.197836
	2	5615-Mb(37-40)	Bioactive & Diversity library	-0.30103	-0.255142
	2	5615-Mb(37-40)	Bioactive & Diversity library	-0.332378	-0.2447
	2	5615-Mb(37-40)	Bioactive & Diversity library	-1.15052	-0.140853
	2	5615-Mb(37-40)	Bioactive & Diversity library	-0.36139	-0.361499
	2	5615-Mb(37-40)	Bioactive & Diversity library	-0.607155	-0.0667656
	2	5615-Mb(37-40)	Bioactive & Diversity library	-1.50632	-1.00912
	2	5615-Mb(37-40)	Bioactive & Diversity library	-0.147481	-0.136512
	2	5615-Mb(37-40)	Bioactive & Diversity library	-0.441657	-0.30332
	2	5615-Mb(37-40)	Bioactive & Diversity library	-0.755302	-0.256122
	2	5615-Mb(37-40)	Bioactive & Diversity library	-0.719992	-0.195782
	2	5615-Mb(37-40)	Bioactive & Diversity library	-0.755302	-0.157411
	2	5615-Mb(37-40)	Bioactive & Diversity library	-0.623235	-0.611849
	2	5615-Mb(37-40)	Bioactive & Diversity library	-0.554154	-0.345786
	2	5615-Mb(37-40)	Bioactive & Diversity library	-0.420722	-0.177235
	2	5615-Mb(37-40)	Bioactive & Diversity library	-0.22685	-0.267449
	2	5615-Mb(37-40)	Bioactive & Diversity library	-0.715433	-0.36075
	2	5615-Mb(37-40)	Bioactive & Diversity library	-0.753236	-0.344822
	2	5615-Mb(37-40)	Bioactive & Diversity library	-0.530662	-0.399629
	2	5615-Mb(37-40)	Bioactive & Diversity library	-0.531453	-0.215336
	2	5615-Mb(37-40)	Bioactive & Diversity library	-0.449411	-0.227836
	2	5615-Mb(37-40)	Bioactive & Diversity library	-0.135427	-0.369575
	2	5615-Mb(37-40)	Bioactive & Diversity library	-1.26475	-0.279287
	2	5615-Mb(37-40)	Bioactive & Diversity library	-0.449534	-0.165455
	2	5615-Mb(37-40)	Bioactive & Diversity library	-0.741441	-0.287854
	2	5615-Mb(37-40)	Bioactive & Diversity library	-0.452907	-0.16833
	2	5615-Mb(37-40)	Bioactive & Diversity library	-0.51964	-0.297024
	2	5615-Mb(37-40)	Bioactive & Diversity library	-0.468418	-0.278254
	2	5615-Mb(37-40)	Bioactive & Diversity library	-0.874807	-0.158976
	2	5615-Mb(37-40)	Bioactive & Diversity library	-1.45651	-0.391248
	2	5615-Mb(37-40)	Bioactive & Diversity library	-0.299519	-0.172841
	2	5615-Mb(37-40)	Bioactive & Diversity library	-0.387692	-0.340274
	2	5615-Mb(37-40)	Bioactive & Diversity library	-1.29813	-0.344101
	2	5615-Mb(37-40)	Bioactive & Diversity library	-0.832038	0.005297
	2	5615-Mb(37-40)	Bioactive & Diversity library	-0.628091	0.391696
	2	5615-Mb(37-40)	Bioactive & Diversity library	-1.14035	-0.445356
	2	5615-Mb(37-40)	Bioactive & Diversity library	-0.381973	-0.18666
	2	5615-Mb(37-40)	Bioactive & Diversity library	-0.807346	-0.331553
	2	5615-Mb(37-40)	Bioactive & Diversity library	-0.634944	-0.133543
	2	5615-Mb(37-40)	Bioactive & Diversity library	-1.30074	-0.216767
	2	5615-Mb(37-40)	Bioactive & Diversity library	-0.589551	-0.294017
	2	5615-Mb(37-40)	Bioactive & Diversity library	-0.266304	-0.292735
	2	5615-Mb(37-40)	Bioactive & Diversity library	-0.594385	-0.453005
	2	5615-Mb(37-40)	Bioactive & Diversity library	-0.237582	-0.298103
	2	5615-Mb(37-40)	Bioactive & Diversity library	-0.116997	-0.190353
	2	5615-Mb(37-40)	Bioactive & Diversity library	-0.524142	-0.438735
	2	5615-Mb(37-40)	Bioactive & Diversity library	-0.650738	-0.31417
	2	5615-Mb(37-40)	Bioactive & Diversity library	0.0564246	-0.372386
	2	5615-Mb(37-40)	Bioactive & Diversity library	0.0791206	-0.388047
	2	5615-Mb(37-40)	Bioactive & Diversity library	-0.258263	-0.154141
	2	5615-Mb(37-40)	Bioactive & Diversity library	-0.702257	-0.286169
	2	5615-Mb(37-40)	Bioactive & Diversity library	-0.147256	-0.568278
	2	5615-Mb(37-40)	Bioactive & Diversity library	-0.240915	-0.281361
	2	5615-Mb(37-40)	Bioactive & Diversity library	-0.438409	-0.273328
	2	5615-Mb(37-40)	Bioactive & Diversity library	-0.745472	0.139379
	2	5615-Mb(37-40)	Bioactive & Diversity library	-0.445821	-0.0892823
	2	5615-Mb(37-40)	Bioactive & Diversity library	-0.733253	-0.282193
	2	5615-Mb(37-40)	Bioactive & Diversity library	-2.12845	-1.34603
	2	5615-Mb(37-40)	Bioactive & Diversity library	-0.372777	-0.287221
	2	5615-Mb(37-40)	Bioactive & Diversity library	-1.44017	-1.02152
	2	5615-Mb(37-40)	Bioactive & Diversity library	-0.18608	-0.136959
	2	5615-Mb(37-40)	Bioactive & Diversity library	-0.548868	-0.177398
	2	5615-Mb(37-40)	Bioactive & Diversity library	-0.717631	-0.41746
	2	5615-Mb(37-40)	Bioactive & Diversity library	-0.471424	-0.305293
	2	5615-Mb(37-40)	Bioactive & Diversity library	-0.520701	-0.205624
	2	5615-Mb(37-40)	Bioactive & Diversity library	-0.672778	-0.148134
	2	5615-Mb(37-40)	Bioactive & Diversity library	-0.448715	-0.230971
	2	5615-Mb(37-40)	Bioactive & Diversity library	-0.507391	-0.240138
	2	5615-Mb(37-40)	Bioactive & Diversity library	-0.68381	-0.16849
	2	5615-Mb(37-40)	Bioactive & Diversity library	-0.189062	-0.232083
	2	5615-Mb(37-40)	Bioactive & Diversity library	-0.246707	-0.330155
	2	5615-Mb(37-40)	Bioactive & Diversity library	-0.612429	-0.443843
	2	5615-Mb(37-40)	Bioactive & Diversity library	-0.288125	-0.15663
	2	5615-Mb(37-40)	Bioactive & Diversity library	-1.32466	-0.640829
	2	5615-Mb(37-40)	Bioactive & Diversity library	-0.126027	-0.262445
	2	5615-Mb(37-40)	Bioactive & Diversity library	-0.567065	-0.242033
	2	5615-Mb(37-40)	Bioactive & Diversity library	-0.33382	-0.302883
	2	5615-Mb(37-40)	Bioactive & Diversity library	-0.583038	-0.289545
	2	5615-Mb(37-40)	Bioactive & Diversity library	-0.861063	0.00010875
	2	5615-Mb(37-40)	Bioactive & Diversity library	-0.290562	-0.635158
	2	5615-Mb(37-40)	Bioactive & Diversity library	-0.322235	-0.300487
	2	5615-Mb(37-40)	Bioactive & Diversity library	-0.843254	0.264456
	2	5615-Mb(37-40)	Bioactive & Diversity library	-0.841027	-0.387782
	2	5615-Mb(37-40)	Bioactive & Diversity library	-0.673944	-0.439632
	2	5615-Mb(37-40)	Bioactive & Diversity library	-0.681358	-0.130008
	2	5615-Mb(37-40)	Bioactive & Diversity library	-0.534631	-0.38672
	2	5615-Mb(37-40)	Bioactive & Diversity library	-0.446675	-0.370595
	2	5615-Mb(37-40)	Bioactive & Diversity library	-0.335644	-0.239005
	2	5615-Mb(37-40)	Bioactive & Diversity library	-0.341963	0.0915476
	2	5615-Mb(37-40)	Bioactive & Diversity library	-0.04754	-0.136512
	2	5615-Mb(37-40)	Bioactive & Diversity library	-0.420646	-0.0110149
	2	5615-Mb(37-40)	Bioactive & Diversity library	-1.07048	-0.485356
	2	5615-Mb(37-40)	Bioactive & Diversity library	-0.434236	-0.33132
	2	5615-Mb(37-40)	Bioactive & Diversity library	-0.355444	-0.245465
	2	5615-Mb(37-40)	Bioactive & Diversity library	-0.395292	0.0962787
	2	5615-Mb(37-40)	Bioactive & Diversity library	-0.372949	-0.236936
	2	5615-Mb(37-40)	Bioactive & Diversity library	-0.616623	-0.225453
	2	5615-Mb(37-40)	Bioactive & Diversity library	-0.412932	-0.317094
	2	5615-Mb(37-40)	Bioactive & Diversity library	-0.618977	-0.28659
	2	5615-Mb(37-40)	Bioactive & Diversity library	0.0279287	-0.143266
	2	5615-Mb(37-40)	Bioactive & Diversity library	-0.648659	-0.267047
	2	5615-Mb(37-40)	Bioactive & Diversity library	-0.66923	-0.482043
	2	5615-Mb(37-40)	Bioactive & Diversity library	-0.350719	-0.313498
	2	5615-Mb(37-40)	Bioactive & Diversity library	-0.515614	-0.215693
	2	5615-Mb(37-40)	Bioactive & Diversity library	-0.316044	-0.396908
	2	5615-Mb(37-40)	Bioactive & Diversity library	-0.34008	-0.260459
	2	5615-Mb(37-40)	Bioactive & Diversity library	-0.363873	-0.293803
	2	5615-Mb(37-40)	Bioactive & Diversity library	-0.511105	-0.380668
	2	5615-Mb(37-40)	Bioactive & Diversity library	-0.819468	-0.191366
	2	5615-Mb(37-40)	Bioactive & Diversity library	-0.525653	-0.255142
	2	5615-Mb(37-40)	Bioactive & Diversity library	-0.602643	-0.262047
	2	5615-Mb(37-40)	Bioactive & Diversity library	-1.03705	-0.0722541
	2	5615-Mb(37-40)	Bioactive & Diversity library	-1.00571	-0.44475
	2	5615-Mb(37-40)	Bioactive & Diversity library	-0.302371	-0.307274
	2	5615-Mb(37-40)	Bioactive & Diversity library	-2.69897	-0.117997
	2	5615-Mb(37-40)	Bioactive & Diversity library	-0.398887	-0.305952
	2	5615-Mb(37-40)	Bioactive & Diversity library	-2.57717	-1.45828
	2	5615-Mb(37-40)	Bioactive & Diversity library	-0.0873734	-0.105339
	2	5615-Mb(37-40)	Bioactive & Diversity library	-0.237582	-0.273328
	2	5615-Mb(37-40)	Bioactive & Diversity library	-0.0635664	-0.326218
	2	5615-Mb(37-40)	Bioactive & Diversity library	-0.546096	-0.130742
	2	5615-Mb(37-40)	Bioactive & Diversity library	-0.29453	-0.0293577
	2	5615-Mb(37-40)	Bioactive & Diversity library	-0.656639	-0.234876
	2	5615-Mb(37-40)	Bioactive & Diversity library	-0.531106	-0.293376
	2	5615-Mb(37-40)	Bioactive & Diversity library	-0.271494	-0.19086
	2	5615-Mb(37-40)	Bioactive & Diversity library	-0.531453	-0.387516
	2	5615-Mb(37-40)	Bioactive & Diversity library	-0.0818909	-0.10024
	2	5615-Mb(37-40)	Bioactive & Diversity library	-0.37942	-0.284281
	2	5615-Mb(37-40)	Bioactive & Diversity library	-0.59576	-0.199038
	2	5615-Mb(37-40)	Bioactive & Diversity library	-0.42438	-0.322546
	2	5615-Mb(37-40)	Bioactive & Diversity library	-1.3262	-0.201626
	2	5615-Mb(37-40)	Bioactive & Diversity library	0.0641266	-0.206498
	2	5615-Mb(37-40)	Bioactive & Diversity library	-1.61506	-1.12273
	2	5615-Mb(37-40)	Bioactive & Diversity library	-0.489507	-0.230601
	2	5615-Mb(37-40)	Bioactive & Diversity library	-0.0213276	-0.431625
	2	5615-Mb(37-40)	Bioactive & Diversity library	-0.72871	-0.0300565
	2	5615-Mb(37-40)	Bioactive & Diversity library	-0.485127	-0.555976
	2	5615-Mb(37-40)	Bioactive & Diversity library	-1.28001	-0.879489
	2	5615-Mb(37-40)	Bioactive & Diversity library	-0.500241	0.0106363
	2	5615-Mb(37-40)	Bioactive & Diversity library	-0.0166295	-0.278254
	2	5615-Mb(37-40)	Bioactive & Diversity library	-0.899495	-0.493073
	2	5615-Mb(37-40)	Bioactive & Diversity library	-1.91489	-0.390981
	2	5615-Mb(37-40)	Bioactive & Diversity library	-0.369834	-0.275784
	2	5615-Mb(37-40)	Bioactive & Diversity library	-0.436815	0.00658443
	2	5615-Mb(37-40)	Bioactive & Diversity library	-0.524045	-0.337427
	2	5615-Mb(37-40)	Bioactive & Diversity library	-0.64389	-0.294231
	2	5615-Mb(37-40)	Bioactive & Diversity library	-1.61326	0.0314616
	2	5615-Mb(37-40)	Bioactive & Diversity library	-0.213441	-0.274554
	2	5615-Mb(37-40)	Bioactive & Diversity library	-0.766038	-0.299618
	2	5615-Mb(37-40)	Bioactive & Diversity library	-0.478769	-0.334362
	2	5615-Mb(37-40)	Bioactive & Diversity library	-0.316135	-0.175276
	2	5615-Mb(37-40)	Bioactive & Diversity library	-0.228202	-0.44566
	2	5615-Mb(37-40)	Bioactive & Diversity library	-0.578162	-0.28053
	2	5615-Mb(37-40)	Bioactive & Diversity library	-0.0722108	-0.0985991
	2	5615-Mb(37-40)	Bioactive & Diversity library	-0.274222	-0.044635
	2	5615-Mb(37-40)	Bioactive & Diversity library	-0.213988	0.0453984
	2	5615-Mb(37-40)	Bioactive & Diversity library	-1.67615	-0.210717
	2	5615-Mb(37-40)	Bioactive & Diversity library	-0.262105	-0.326911
	2	5615-Mb(37-40)	Bioactive & Diversity library	-0.916811	-0.120287
	2	5615-Mb(37-40)	Bioactive & Diversity library	-0.384788	-0.153986
	2	5615-Mb(37-40)	Bioactive & Diversity library	-0.285702	-0.129275
	2	5615-Mb(37-40)	Bioactive & Diversity library	-0.990784	-0.287011
	2	5615-Mb(37-40)	Bioactive & Diversity library	-0.7291	-0.0772929
	2	5615-Mb(37-40)	Bioactive & Diversity library	-0.933594	-0.0366332
	2	5615-Mb(37-40)	Bioactive & Diversity library	-0.644788	-0.177562
	2	5615-Mb(37-40)	Bioactive & Diversity library	-0.222942	-0.219102
	2	5615-Mb(37-40)	Bioactive & Diversity library	-0.571546	-0.28491
	2	5615-Mb(37-40)	Bioactive & Diversity library	-0.64076	-0.191873
	2	5615-Mb(37-40)	Bioactive & Diversity library	-0.638095	0.0929548
	2	5615-Mb(37-40)	Bioactive & Diversity library	-0.154279	-0.0882149
	2	5615-Mb(37-40)	Bioactive & Diversity library	-0.272174	-0.136214
	2	5615-Mb(37-40)	Bioactive & Diversity library	-1.73681	-1.13295
	2	5615-Mb(37-40)	Bioactive & Diversity library	-0.275757	-0.273124
	2	5615-Mb(37-40)	Bioactive & Diversity library	-0.48682	-0.343381
	2	5615-Mb(37-40)	Bioactive & Diversity library	-0.492528	-0.56507
	2	5615-Mb(37-40)	Bioactive & Diversity library	-0.570246	-0.753727
	2	5615-Mb(37-40)	Bioactive & Diversity library	-0.422759	-0.46142
	2	5615-Mb(37-40)	Bioactive & Diversity library	-0.584322	-0.19272
	2	5615-Mb(37-40)	Bioactive & Diversity library	-0.273566	-0.281569
	2	5615-Mb(37-40)	Bioactive & Diversity library	-0.395545	-0.31732
	2	5615-Mb(37-40)	Bioactive & Diversity library	-0.759799	-0.208954
	2	5615-Mb(37-40)	Bioactive & Diversity library	-0.574924	-0.253579
	2	5615-Mb(37-40)	Bioactive & Diversity library	-0.620493	-0.236561
	2	5615-Mb(37-40)	Bioactive & Diversity library	-0.207087	0.0522026
	2	5615-Mb(37-40)	Bioactive & Diversity library	-1.10856	-0.490373
	2	5615-Mb(37-40)	Bioactive & Diversity library	-0.150372	-0.295948
	2	5615-Mb(37-40)	Bioactive & Diversity library	-0.417095	-0.294874
	2	5615-Mb(37-40)	Bioactive & Diversity library	-0.488161	-0.275989
	2	5615-Mb(37-40)	Bioactive & Diversity library	-1.27752	-0.180848
	2	5615-Mb(37-40)	Bioactive & Diversity library	-0.685148	-0.303539
	2	5615-Mb(37-40)	Bioactive & Diversity library	-0.49767	-0.335303
	2	5615-Mb(37-40)	Bioactive & Diversity library	-0.422991	-0.190185
	2	5615-Mb(37-40)	Bioactive & Diversity library	-0.225405	-0.40929
	2	5615-Mb(37-40)	Bioactive & Diversity library	-0.715811	0.129321
	2	5615-Mb(37-40)	Bioactive & Diversity library	-0.588364	-0.128104
	2	5615-Mb(37-40)	Bioactive & Diversity library	-1.58326	-0.974959
	2	5615-Mb(37-40)	Bioactive & Diversity library	-0.466113	-0.473223
	2	5615-Mb(37-40)	Bioactive & Diversity library	-0.524824	-0.485689
	2	5615-Mb(37-40)	Bioactive & Diversity library	-0.617647	-0.286379
	2	5615-Mb(37-40)	Bioactive & Diversity library	-0.341643	-0.289757
	2	5615-Mb(37-40)	Bioactive & Diversity library	-0.585273	-0.0449968
	2	5615-Mb(37-40)	Bioactive & Diversity library	-0.574377	-0.277635
	2	5615-Mb(37-40)	Bioactive & Diversity library	-1.04295	-0.183828
	2	5615-Mb(37-40)	Bioactive & Diversity library	-0.419535	-0.417176
	2	5615-Mb(37-40)	Bioactive & Diversity library	-0.492935	-0.367288
	2	5615-Mb(37-40)	Bioactive & Diversity library	-0.653285	-0.251051
	2	5615-Mb(37-40)	Bioactive & Diversity library	-0.346238	-0.144326
	2	5615-Mb(37-40)	Bioactive & Diversity library	-0.498311	-0.143872
	2	5615-Mb(37-40)	Bioactive & Diversity library	-0.513473	-0.239571
	2	5615-Mb(37-40)	Bioactive & Diversity library	-0.694337	-0.174138
	2	5615-Mb(37-40)	Bioactive & Diversity library	-0.656837	-0.170418
	2	5615-Mb(37-40)	Bioactive & Diversity library	-0.57465	-0.232083
	2	5615-Mb(37-40)	Bioactive & Diversity library	-0.702991	-0.304854
	2	5615-Mb(37-40)	Bioactive & Diversity library	-1.72584	-0.293376
	2	5615-Mb(37-40)	Bioactive & Diversity library	-0.297667	0.485452
	2	5615-Mb(37-40)	Bioactive & Diversity library	-0.353797	-0.393665
	2	5615-Mb(37-40)	Bioactive & Diversity library	-0.681358	-0.478756
	2	5615-Mb(37-40)	Bioactive & Diversity library	-0.936476	-0.252994
	2	5615-Mb(37-40)	Bioactive & Diversity library	-2.55052	-1.30245
	2	5615-Mb(37-40)	Bioactive & Diversity library	-0.369595	-0.082917
	2	5615-Mb(37-40)	Bioactive & Diversity library	-0.467905	-0.402367
	2	5615-Mb(37-40)	Bioactive & Diversity library	-0.327586	-0.132804
	2	5615-Mb(37-40)	Bioactive & Diversity library	-0.0460163	-0.206673
	2	5615-Mb(37-40)	Bioactive & Diversity library	-0.325487	-0.231712
	2	5615-Mb(37-40)	Bioactive & Diversity library	-0.592673	-0.106727
	2	5615-Mb(37-40)	Bioactive & Diversity library	-0.81612	-0.171224
	2	5615-Mb(37-40)	Bioactive & Diversity library	-0.587688	-0.114444
	2	5615-Mb(37-40)	Bioactive & Diversity library	-0.604688	-0.26544
	2	5615-Mb(37-40)	Bioactive & Diversity library	-0.491263	-0.320721
	2	5615-Mb(37-40)	Bioactive & Diversity library	-0.105917	-0.25436
	2	5615-Mb(37-40)	Bioactive & Diversity library	-0.797009	0.18239
	2	5615-Mb(37-40)	Bioactive & Diversity library	-0.323398	-0.223629
	2	5615-Mb(37-40)	Bioactive & Diversity library	0.139719	-0.0785943
	2	5615-Mb(37-40)	Bioactive & Diversity library	-0.355774	-0.341467
	2	5615-Mb(37-40)	Bioactive & Diversity library	-0.205987	-0.194589
	2	5615-Mb(37-40)	Bioactive & Diversity library	-0.793377	-0.280323
	2	5615-Mb(37-40)	Bioactive & Diversity library	-0.428421	-0.26504
	2	5615-Mb(37-40)	Bioactive & Diversity library	-0.364917	-0.27292
	2	5615-Mb(37-40)	Bioactive & Diversity library	-0.429319	-0.235624
	2	5615-Mb(37-40)	Bioactive & Diversity library	-0.494114	-0.217305
	2	5615-Mb(37-40)	Bioactive & Diversity library	-0.34286	-0.426078
	2	5615-Mb(37-40)	Bioactive & Diversity library	-0.478594	-0.245273
	2	5615-Mb(37-40)	Bioactive & Diversity library	-0.61488	0.0958428
	2	5615-Mb(37-40)	Bioactive & Diversity library	-0.495751	-0.50024
	2	5615-Mb(37-40)	Bioactive & Diversity library	-0.45639	-0.197321
	2	5615-Mb(37-40)	Bioactive & Diversity library	-0.573559	-0.272716
	2	5615-Mb(37-40)	Bioactive & Diversity library	-0.120844	-0.257694
	2	5615-Mb(37-40)	Bioactive & Diversity library	-0.346626	-0.142964
	2	5615-Mb(37-40)	Bioactive & Diversity library	-0.260299	-0.25573
	2	5615-Mb(37-40)	Bioactive & Diversity library	-0.377715	-0.257104
	2	5615-Mb(37-40)	Bioactive & Diversity library	-0.386769	-0.0938482
	2	5615-Mb(37-40)	Bioactive & Diversity library	-0.825854	0.150595
	2	5615-Mb(37-40)	Bioactive & Diversity library	-0.411954	-0.369575
	2	5615-Mb(37-40)	Bioactive & Diversity library	-0.512714	-0.191535
	2	5615-Mb(37-40)	Bioactive & Diversity library	-0.155297	-0.0627256
	2	5615-Mb(37-40)	Bioactive & Diversity library	-0.62354	-0.339323
	2	5615-Mb(37-40)	Bioactive & Diversity library	-0.443795	-0.342183
	2	5615-Mb(37-40)	Bioactive & Diversity library	-0.230373	0.0370901
	2	5615-Mb(37-40)	Bioactive & Diversity library	-0.738721	-0.0912908
	2	5615-Mb(37-40)	Bioactive & Diversity library	-0.663157	-0.277429
	2	5615-Mb(37-40)	Bioactive & Diversity library	-0.176863	-0.350148
	2	5615-Mb(37-40)	Bioactive & Diversity library	-0.22248	0.127703
	2	5615-Mb(37-40)	Bioactive & Diversity library	-1.39707	-0.938541
	2	5615-Mb(37-40)	Bioactive & Diversity library	-1.5129	-1.0711
	2	5615-Mb(37-40)	Bioactive & Diversity library	-0.345077	-0.297887
	2	5615-Mb(37-40)	Bioactive & Diversity library	-0.0818558	-0.400996
	2	5615-Mb(37-40)	Bioactive & Diversity library	-0.677185	-0.223629
	2	5615-Mb(37-40)	Bioactive & Diversity library	-0.393307	-0.299185
	2	5615-Mb(37-40)	Bioactive & Diversity library	-1.48048	0.250631
	2	5615-Mb(37-40)	Bioactive & Diversity library	-0.248508	-0.304415
	2	5615-Mb(37-40)	Bioactive & Diversity library	-0.617708	-0.266243
	2	5615-Mb(37-40)	Bioactive & Diversity library	-0.336939	-0.278254
	2	5615-Mb(37-40)	Bioactive & Diversity library	-0.498541	-0.335068
	2	5615-Mb(37-40)	Bioactive & Diversity library	-0.371748	-0.217484
	2	5615-Mb(37-40)	Bioactive & Diversity library	-0.771507	0.309378
	2	5615-Mb(37-40)	Bioactive & Diversity library	-0.681497	0.0278043
	2	5615-Mb(37-40)	Bioactive & Diversity library	-0.607449	-0.183662
	2	5615-Mb(37-40)	Bioactive & Diversity library	-1.80641	-1.0181
	2	5615-Mb(37-40)	Bioactive & Diversity library	-0.251199	-0.276811
	2	5615-Mb(37-40)	Bioactive & Diversity library	-0.315803	-0.414908
	2	5615-Mb(37-40)	Bioactive & Diversity library	-0.22013	-0.245848
	2	5615-Mb(37-40)	Bioactive & Diversity library	-0.525262	-0.284072
	2	5615-Mb(37-40)	Bioactive & Diversity library	-0.473325	-0.328993
	2	5615-Mb(37-40)	Bioactive & Diversity library	0.111946	-0.299835
	2	5615-Mb(37-40)	Bioactive & Diversity library	-0.673738	-0.0954713
	2	5615-Mb(37-40)	Bioactive & Diversity library	-0.394172	-0.101475
	2	5615-Mb(37-40)	Bioactive & Diversity library	-0.219189	-0.269063
	2	5615-Mb(37-40)	Bioactive & Diversity library	-0.465433	-0.376766
	2	5615-Mb(37-40)	Bioactive & Diversity library	-0.558292	-0.147675
	2	5615-Mb(37-40)	Bioactive & Diversity library	-1.30807	0.0839945
	2	5615-Mb(37-40)	Bioactive & Diversity library	-0.475103	-0.402642
	2	5615-Mb(37-40)	Bioactive & Diversity library	-0.635572	-0.248731
	2	5615-Mb(37-40)	Bioactive & Diversity library	-0.618432	0.714188
	2	5615-Mb(37-40)	Bioactive & Diversity library	-0.79392	-0.279701
	2	5615-Mb(37-40)	Bioactive & Diversity library	-0.517048	-0.284072
	2	5615-Mb(37-40)	Bioactive & Diversity library	-0.552593	-0.278667
	2	5615-Mb(37-40)	Bioactive & Diversity library	-0.546352	-0.100651
	2	5615-Mb(37-40)	Bioactive & Diversity library	-0.459984	-0.289757
	2	5615-Mb(37-40)	Bioactive & Diversity library	-0.511153	-0.111341
	2	5615-Mb(37-40)	Bioactive & Diversity library	-0.817169	-0.0456004
	2	5615-Mb(37-40)	Bioactive & Diversity library	-0.38606	-0.119141
	2	5615-Mb(37-40)	Bioactive & Diversity library	-0.523364	-0.175602
	2	5615-Mb(37-40)	Bioactive & Diversity library	-0.340973	-0.310153
	2	5615-Mb(37-40)	Bioactive & Diversity library	-0.524872	0.276935
	2	5615-Mb(37-40)	Bioactive & Diversity library	-0.225943	-0.162915
	2	5615-Mb(37-40)	Bioactive & Diversity library	-1.37616	-0.405953
	2	5615-Mb(37-40)	Bioactive & Diversity library	-0.414781	-0.363002
	2	5615-Mb(37-40)	Bioactive & Diversity library	-0.0300516	-0.355047
	2	5615-Mb(37-40)	Bioactive & Diversity library	-0.604161	-0.399629
	2	5615-Mb(37-40)	Bioactive & Diversity library	-0.435702	-0.220907
	2	5615-Mb(37-40)	Bioactive & Diversity library	-0.68826	-0.127375
	2	5615-Mb(37-40)	Bioactive & Diversity library	-0.562205	-0.440231
	2	5615-Mb(37-40)	Bioactive & Diversity library	-0.298794	-0.104923
	2	5615-Mb(37-40)	Bioactive & Diversity library	-0.722981	-0.196124
	2	5615-Mb(37-40)	Bioactive & Diversity library	-1.73761	-1.21036
	2	5615-Mb(37-40)	Bioactive & Diversity library	-0.616864	-0.179531
	2	5615-Mb(37-40)	Bioactive & Diversity library	-0.461287	-0.367796
	2	5615-Mb(37-40)	Bioactive & Diversity library	-0.451217	-0.142813
	2	5615-Mb(37-40)	Bioactive & Diversity library	-0.821973	-0.130301
	2	5615-Mb(37-40)	Bioactive & Diversity library	-0.573449	-0.413779
	2	5615-Mb(37-40)	Bioactive & Diversity library	-0.552541	-0.403192
	2	5615-Mb(37-40)	Bioactive & Diversity library	-2.53528	-0.0698204
	2	5615-Mb(37-40)	Bioactive & Diversity library	-1.01556	-0.321861
	2	5615-Mb(37-40)	Bioactive & Diversity library	-0.575361	-0.312603
	2	5615-Mb(37-40)	Bioactive & Diversity library	-0.701451	-0.36225
	2	5615-Mb(37-40)	Bioactive & Diversity library	-0.638158	-0.11106
	2	5615-Mb(37-40)	Bioactive & Diversity library	-0.310535	-0.408175
	2	5615-Mb(37-40)	Bioactive & Diversity library	-0.531849	-0.327141
	2	5615-Mb(37-40)	Bioactive & Diversity library	-0.646139	-0.102989
	2	5615-Mb(37-40)	Bioactive & Diversity library	-0.450067	-0.230047
	2	5615-Mb(37-40)	Bioactive & Diversity library	-0.19082	-0.343381
	2	5615-Mb(37-40)	Bioactive & Diversity library	-0.0378256	-0.130008
	2	5615-Mb(37-40)	Bioactive & Diversity library	-0.35839	-0.36451
	2	5615-Mb(37-40)	Bioactive & Diversity library	-0.686843	-0.284491
	2	5615-Mb(37-40)	Bioactive & Diversity library	-0.374704	0.168595
	2	5615-Mb(37-40)	Bioactive & Diversity library	-0.247401	-0.353326
	2	5615-Mb(37-40)	Bioactive & Diversity library	-0.397722	-0.307716
	2	5615-Mb(37-40)	Bioactive & Diversity library	-0.398559	-0.352346
	2	5615-Mb(37-40)	Bioactive & Diversity library	-0.341835	-0.365518
	2	5615-Mb(37-40)	Bioactive & Diversity library	-0.192562	-0.396637
	2	5615-Mb(37-40)	Bioactive & Diversity library	-0.421605	-0.0338024
	2	5615-Mb(37-40)	Bioactive & Diversity library	-1.09767	-0.0953358
	2	5615-Mb(37-40)	Bioactive & Diversity library	-0.248122	-0.238064
	2	5615-Mb(37-40)	Bioactive & Diversity library	-0.240535	-0.214088
	2	5615-Mb(37-40)	Bioactive & Diversity library	-0.446757	-0.347477
	2	5615-Mb(37-40)	Bioactive & Diversity library	-0.512477	-0.236561
	2	5615-Mb(37-40)	Bioactive & Diversity library	-0.428968	-0.397994
	2	5615-Mb(37-40)	Bioactive & Diversity library	-0.624214	0.0194612
	2	5615-Mb(37-40)	Bioactive & Diversity library	-0.0707009	-0.287011
	2	5615-Mb(37-40)	Bioactive & Diversity library	-0.481936	-0.329458
	2	5615-Mb(37-40)	Bioactive & Diversity library	-0.375429	-0.495108
	2	5615-Mb(37-40)	Bioactive & Diversity library	-0.654597	-0.0984627
	2	5615-Mb(37-40)	Bioactive & Diversity library	-0.337983	-0.287854
	2	5615-Mb(37-40)	Bioactive & Diversity library	-0.473498	-0.182501
	2	5615-Mb(37-40)	Bioactive & Diversity library	0.19314	-0.372899
	2	5615-Mb(37-40)	Bioactive & Diversity library	-0.0537546	-0.304196
	2	5615-Mb(37-40)	Bioactive & Diversity library	-1.04183	-0.0587228
	2	5615-Mb(37-40)	Bioactive & Diversity library	-0.275098	-0.248345
	2	5615-Mb(37-40)	Bioactive & Diversity library	-0.356137	-0.454861
	2	5615-Mb(37-40)	Bioactive & Diversity library	-0.514661	-0.086486
	2	5615-Mb(37-40)	Bioactive & Diversity library	-0.632752	-0.128397
	2	5615-Mb(37-40)	Bioactive & Diversity library	-0.226017	-0.251439
	2	5615-Mb(37-40)	Bioactive & Diversity library	0.107957	-0.540224
	2	5615-Mb(37-40)	Bioactive & Diversity library	-0.3137	-0.0805538
	2	5615-Mb(37-40)	Bioactive & Diversity library	-1.24512	-0.170257
	2	5615-Mb(37-40)	Bioactive & Diversity library	-0.336149	-0.278873
	2	5615-Mb(37-40)	Bioactive & Diversity library	-0.595302	-0.256122
	2	5615-Mb(37-40)	Bioactive & Diversity library	-0.709577	-0.11643
	2	5615-Mb(37-40)	Bioactive & Diversity library	-0.0377303	-0.250664
	2	5615-Mb(37-40)	Bioactive & Diversity library	-0.265606	-0.201107
	2	5615-Mb(37-40)	Bioactive & Diversity library	-0.790223	-0.160548
	2	5615-Mb(37-40)	Bioactive & Diversity library	-1.0647	-0.345304
	2	5615-Mb(37-40)	Bioactive & Diversity library	-0.343919	-0.226734
	2	5615-Mb(37-40)	Bioactive & Diversity library	-0.306125	-0.336246
	2	5615-Mb(37-40)	Bioactive & Diversity library	-0.284832	-0.192381
	2	5615-Mb(37-40)	Bioactive & Diversity library	-0.182432	-0.153831
	2	5615-Mb(37-40)	Bioactive & Diversity library	-0.446309	-0.100514
	2	5615-Mb(37-40)	Bioactive & Diversity library	-0.197235	-0.130742
	2	5615-Mb(37-40)	Bioactive & Diversity library	-1.57827	-1.07367
	2	5615-Mb(37-40)	Bioactive & Diversity library	-2.69897	-1.03901
	2	5615-Mb(37-40)	Bioactive & Diversity library	-0.695491	-0.219282
	2	5615-Mb(37-40)	Bioactive & Diversity library	-1.4948	-1.02611
	2	5615-Mb(37-40)	Bioactive & Diversity library	-0.298042	-0.152593
	2	5615-Mb(37-40)	Bioactive & Diversity library	-0.307718	-0.45985
	2	5615-Mb(37-40)	Bioactive & Diversity library	-0.669366	-0.413215
	2	5615-Mb(37-40)	Bioactive & Diversity library	-0.400055	-0.221994
	2	5615-Mb(37-40)	Bioactive & Diversity library	-0.537231	-0.230971
	2	5615-Mb(37-40)	Bioactive & Diversity library	0.0437809	-0.297671
	2	5615-Mb(37-40)	Bioactive & Diversity library	-0.631068	-0.260855
	2	5615-Mb(37-40)	Bioactive & Diversity library	-0.611714	-0.184326
	2	5615-Mb(37-40)	Bioactive & Diversity library	-0.806133	-0.393934
	2	5615-Mb(37-40)	Bioactive & Diversity library	-0.606272	-0.532742
	2	5615-Mb(37-40)	Bioactive & Diversity library	-0.344529	-0.255926
	2	5615-Mb(37-40)	Bioactive & Diversity library	-1.84846	-1.20163
	2	5615-Mb(37-40)	Bioactive & Diversity library	-0.399033	-0.02866
	2	5615-Mb(37-40)	Bioactive & Diversity library	-0.390223	-0.2528
	2	5615-Mb(37-40)	Bioactive & Diversity library	-0.519255	0.00701273
	2	5615-Mb(37-40)	Bioactive & Diversity library	-0.244912	-0.209482
	2	5615-Mb(37-40)	Bioactive & Diversity library	-0.570949	-0.110078
	2	5615-Mb(37-40)	Bioactive & Diversity library	-0.622868	-0.376507
	2	5615-Mb(37-40)	Bioactive & Diversity library	-0.405057	-0.309265
	2	5615-Mb(37-40)	Bioactive & Diversity library	-0.432696	-0.409848
	2	5615-Mb(37-40)	Bioactive & Diversity library	-0.501532	-0.207023
	2	5615-Mb(37-40)	Bioactive & Diversity library	-0.624704	-0.148899
	2	5615-Mb(37-40)	Bioactive & Diversity library	-0.664903	0.0482303
	2	5615-Mb(37-40)	Bioactive & Diversity library	-0.428968	-0.180519
	2	5615-Mb(37-40)	Bioactive & Diversity library	-1.12242	0.12827
	2	5615-Mb(37-40)	Bioactive & Diversity library	-0.435901	-0.195441
	2	5615-Mb(37-40)	Bioactive & Diversity library	-1.24563	-0.232083
	2	5615-Mb(37-40)	Bioactive & Diversity library	-1.22122	-0.1023
	2	5615-Mb(37-40)	Bioactive & Diversity library	-2.69897	-0.428988
	2	5615-Mb(37-40)	Bioactive & Diversity library	-0.650934	-0.188167
	2	5615-Mb(37-40)	Bioactive & Diversity library	-0.599564	-0.312603
	2	5615-Mb(37-40)	Bioactive & Diversity library	-0.360221	-0.400996
	2	5615-Mb(37-40)	Bioactive & Diversity library	-0.440411	-0.472577
	2	5615-Mb(37-40)	Bioactive & Diversity library	-1.42752	-0.998155
	2	5615-Mb(37-40)	Bioactive & Diversity library	-0.221315	-0.1052
	2	5615-Mb(37-40)	Bioactive & Diversity library	-0.0865377	-0.426658
	2	5615-Mb(37-40)	Bioactive & Diversity library	-0.51509	-0.46142
	2	5615-Mb(37-40)	Bioactive & Diversity library	-0.718619	-0.243174
	2	5615-Mb(37-40)	Bioactive & Diversity library	-0.281452	-0.225087
	2	5615-Mb(37-40)	Bioactive & Diversity library	-0.451876	-0.263241
	2	5615-Mb(37-40)	Bioactive & Diversity library	-0.900305	-0.142661
	2	5615-Mb(37-40)	Bioactive & Diversity library	-0.227464	-0.217663
	2	5615-Mb(37-40)	Bioactive & Diversity library	-0.738323	-0.0856904
	2	5615-Mb(37-40)	Bioactive & Diversity library	-0.303365	-0.320039
	2	5615-Mb(37-40)	Bioactive & Diversity library	-0.597427	-0.389112
	2	5615-Mb(37-40)	Bioactive & Diversity library	-0.188342	-0.355787
	2	5615-Mb(37-40)	Bioactive & Diversity library	-1.32589	0.191372
	2	5615-Mb(37-40)	Bioactive & Diversity library	-0.242489	-0.374699
	2	5615-Mb(37-40)	Bioactive & Diversity library	-0.66222	-0.0968284
	2	5615-Mb(37-40)	Bioactive & Diversity library	-0.346755	-0.156474
	2	5615-Mb(37-40)	Bioactive & Diversity library	0.183146	-0.401818
	2	5615-Mb(37-40)	Bioactive & Diversity library	-0.326381	-0.219823
	2	5615-Mb(37-40)	Bioactive & Diversity library	-0.733096	0.0971492
	2	5615-Mb(37-40)	Bioactive & Diversity library	-0.808843	0.098018
	2	5615-Mb(37-40)	Bioactive & Diversity library	-0.435424	-0.232269
	2	5615-Mb(37-40)	Bioactive & Diversity library	-0.385777	-0.305293
	2	5615-Mb(37-40)	Bioactive & Diversity library	-2.08563	-0.149974
	2	5615-Mb(37-40)	Bioactive & Diversity library	-0.671615	-0.457037
	2	5615-Mb(37-40)	Bioactive & Diversity library	-1.52933	-1.0523
	2	5615-Mb(37-40)	Bioactive & Diversity library	-0.267434	-0.302883
	2	5615-Mb(37-40)	Bioactive & Diversity library	-1.60032	-0.11957
	2	5615-Mb(37-40)	Bioactive & Diversity library	-0.542985	-0.321176
	2	5615-Mb(37-40)	Bioactive & Diversity library	-0.55593	-0.408453
	2	5615-Mb(37-40)	Bioactive & Diversity library	-1.4586	-0.383289
	2	5615-Mb(37-40)	Bioactive & Diversity library	-0.380502	-0.279287
	2	5615-Mb(37-40)	Bioactive & Diversity library	-0.238463	-0.345786
	2	5615-Mb(37-40)	Bioactive & Diversity library	-0.211352	-0.426078
	2	5615-Mb(37-40)	Bioactive & Diversity library	-1.49208	-0.0302896
	2	5615-Mb(37-40)	Bioactive & Diversity library	-0.452577	-0.0998292
	2	5615-Mb(37-40)	Bioactive & Diversity library	-0.302868	-0.414625
	2	5615-Mb(37-40)	Bioactive & Diversity library	-0.272665	-0.342902
	2	5615-Mb(37-40)	Bioactive & Diversity library	-0.360455	-0.320721
	2	5615-Mb(37-40)	Bioactive & Diversity library	-0.296628	-0.274349
	2	5615-Mb(37-40)	Bioactive & Diversity library	-0.478725	-0.311042
	2	5615-Mb(37-40)	Bioactive & Diversity library	-0.421951	-0.258285
	2	5615-Mb(37-40)	Bioactive & Diversity library	-0.379176	-0.158349
	2	5615-Mb(37-40)	Bioactive & Diversity library	0.0933677	-0.283027
	2	5615-Mb(37-40)	Bioactive & Diversity library	-0.684303	-0.166252
	2	5615-Mb(37-40)	Bioactive & Diversity library	-0.525506	-0.0687997
	2	5615-Mb(37-40)	Bioactive & Diversity library	-0.00791638	-0.179695
	2	5615-Mb(37-40)	Bioactive & Diversity library	-0.414025	-0.26524
	2	5615-Mb(37-40)	Bioactive & Diversity library	-0.543646	-0.2148
	2	5615-Mb(37-40)	Bioactive & Diversity library	-0.231389	-0.263441
	2	5615-Mb(37-40)	Bioactive & Diversity library	-0.217312	-0.352101
	2	5615-Mb(37-40)	Bioactive & Diversity library	-1.1261	-0.719344
	2	5615-Mb(37-40)	Bioactive & Diversity library	-0.599622	-0.279494
	2	5615-Mb(37-40)	Bioactive & Diversity library	-0.498174	-0.273736
	2	5615-Mb(37-40)	Bioactive & Diversity library	-0.112448	-0.322774
	2	5615-Mb(37-40)	Bioactive & Diversity library	-0.731995	-0.182667
	2	5615-Mb(37-40)	Bioactive & Diversity library	-0.548559	-0.473871
	2	5615-Mb(37-40)	Bioactive & Diversity library	-0.191565	-0.369066
	2	5615-Mb(37-40)	Bioactive & Diversity library	-1.2418	0.0620246
	2	5615-Mb(37-40)	Bioactive & Diversity library	-0.499505	-0.48436
	2	5615-Mb(37-40)	Bioactive & Diversity library	-0.31922	-0.274759
	2	5615-Mb(37-40)	Bioactive & Diversity library	-0.675183	-0.454551
	2	5615-Mb(37-40)	Bioactive & Diversity library	-0.803071	-0.426368
	2	5615-Mb(37-40)	Bioactive & Diversity library	-0.183585	-0.286169
	2	5615-Mb(37-40)	Bioactive & Diversity library	-0.435424	-0.241654
	2	5615-Mb(37-40)	Bioactive & Diversity library	-1.95497	0.35275
	2	5615-Mb(37-40)	Bioactive & Diversity library	-0.799204	-0.0827854
	2	5615-Mb(37-40)	Bioactive & Diversity library	-0.370175	-0.422898
	2	5615-Mb(37-40)	Bioactive & Diversity library	-1.52395	-0.411248
	2	5615-Mb(37-40)	Bioactive & Diversity library	-2.28447	-0.0541402
	2	5615-Mb(37-40)	Bioactive & Diversity library	-0.741842	-0.207023
	2	5615-Mb(37-40)	Bioactive & Diversity library	-1.07323	-0.223083
	2	5615-Mb(37-40)	Bioactive & Diversity library	-0.299026	-0.1052
	2	5615-Mb(37-40)	Bioactive & Diversity library	-0.546045	-0.266846
	2	5615-Mb(37-40)	Bioactive & Diversity library	-0.648271	-0.539094
	2	5615-Mb(37-40)	Bioactive & Diversity library	-0.516378	-0.335774
	2	5615-Mb(37-40)	Bioactive & Diversity library	-1.14196	-0.282402
	2	5615-Mb(37-40)	Bioactive & Diversity library	-0.392337	-0.281361
	2	5615-Mb(37-40)	Bioactive & Diversity library	-0.594042	-0.176091
	2	5615-Mb(37-40)	Bioactive & Diversity library	-0.0769978	-0.551694
	2	5615-Mb(37-40)	Bioactive & Diversity library	-0.251225	-0.257497
	2	5615-Mb(37-40)	Bioactive & Diversity library	-0.449083	-0.2447
	2	5615-Mb(37-40)	Bioactive & Diversity library	-0.172901	-0.203359
	2	5615-Mb(37-40)	Bioactive & Diversity library	-0.61536	-0.354063
	2	5615-Mb(37-40)	Bioactive & Diversity library	-0.558345	-0.338374
	2	5615-Mb(37-40)	Bioactive & Diversity library	-0.588364	-0.0477804
	2	5615-Mb(37-40)	Bioactive & Diversity library	-0.30278	-0.323003
	2	5615-Mb(37-40)	Bioactive & Diversity library	-0.157028	-0.113313
	2	5615-Mb(37-40)	Bioactive & Diversity library	0.0490387	-0.386985
	2	5615-Mb(37-40)	Bioactive & Diversity library	-0.370858	-0.292522
	2	5615-Mb(37-40)	Bioactive & Diversity library	-1.32898	-0.834143
	2	5615-Mb(37-40)	Bioactive & Diversity library	-0.408175	-0.24931
	2	5615-Mb(37-40)	Bioactive & Diversity library	-0.322358	-0.26424
	2	5615-Mb(37-40)	Bioactive & Diversity library	-0.392085	-0.326449
	2	5615-Mb(37-40)	Bioactive & Diversity library	-0.474799	-0.258285
	2	5615-Mb(37-40)	Bioactive & Diversity library	-0.335046	-0.173651
	2	5615-Mb(37-40)	Bioactive & Diversity library	-0.212728	-0.248345
	2	5615-Mb(37-40)	Bioactive & Diversity library	-0.616262	-0.123744
	2	5615-Mb(37-40)	Bioactive & Diversity library	-0.153304	-0.457037
	2	5615-Mb(37-40)	Bioactive & Diversity library	-0.0779024	-0.169775
	2	5615-Mb(37-40)	Bioactive & Diversity library	-1.72816	-0.577635
	2	5615-Mb(37-40)	Bioactive & Diversity library	-0.607803	-0.466485
	2	5615-Mb(37-40)	Bioactive & Diversity library	-0.517479	-0.210894
	2	5615-Mb(37-40)	Bioactive & Diversity library	-0.479515	-0.327604
	2	5615-Mb(37-40)	Bioactive & Diversity library	-0.461203	-0.222357
	2	5615-Mb(37-40)	Bioactive & Diversity library	-0.812041	-0.271089
	2	5615-Mb(37-40)	Bioactive & Diversity library	-0.704315	-0.285119
	2	5615-Mb(37-40)	Bioactive & Diversity library	-0.327741	-0.289969
	2	5615-Mb(37-40)	Bioactive & Diversity library	-0.669638	-0.405676
	2	5615-Mb(37-40)	Bioactive & Diversity library	0.047854	-0.147675
	2	5615-Mb(37-40)	Bioactive & Diversity library	-0.178397	-0.357517
	2	5615-Mb(37-40)	Bioactive & Diversity library	-0.436735	-0.436055
	2	5615-Mb(37-40)	Bioactive & Diversity library	-0.607272	-0.112608
	2	5615-Mb(37-40)	Bioactive & Diversity library	-2.25469	0.122731
	2	5615-Mb(37-40)	Bioactive & Diversity library	-0.82918	-0.086088
	2	5615-Mb(37-40)	Bioactive & Diversity library	-0.129053	-0.251245
	2	5615-Mb(37-40)	Bioactive & Diversity library	-0.325395	-0.403468
	2	5615-Mb(37-40)	Bioactive & Diversity library	-0.436139	-0.441732
	2	5615-Mb(37-40)	Bioactive & Diversity library	-0.729646	-0.141304
	2	5615-Mb(37-40)	Bioactive & Diversity library	-0.499183	-0.267651
	2	5615-Mb(37-40)	Bioactive & Diversity library	-0.418542	-0.334128
	2	5615-Mb(37-40)	Bioactive & Diversity library	-0.488385	-0.346027
	2	5615-Mb(37-40)	Bioactive & Diversity library	-0.508	0.00637013
	2	5615-Mb(37-40)	Bioactive & Diversity library	-0.435028	-0.4054
	2	5615-Mb(37-40)	Bioactive & Diversity library	-0.510256	-0.2847
	2	5615-Mb(37-40)	Bioactive & Diversity library	-0.343084	-0.0886149
	2	5615-Mb(37-40)	Bioactive & Diversity library	-0.659886	-0.295303
	2	5615-Mb(37-40)	Bioactive & Diversity library	-0.420416	-0.2868
	2	5615-Mb(37-40)	Bioactive & Diversity library	-0.415728	0.00184506
	2	5615-Mb(37-40)	Bioactive & Diversity library	-0.521426	-0.240517
	2	5615-Mb(37-40)	Bioactive & Diversity library	-0.419994	-0.161651
	2	5615-Mb(37-40)	Bioactive & Diversity library	-0.244989	-0.237499
	2	5615-Mb(37-40)	Bioactive & Diversity library	-0.559188	-0.172679
	2	5615-Mb(37-40)	Bioactive & Diversity library	-2.69897	-1.41946
	2	5615-Mb(37-40)	Bioactive & Diversity library	-1.52884	-1.05352
	2	5615-Mb(37-40)	Bioactive & Diversity library	-0.683319	-0.0433112
	2	5615-Mb(37-40)	Bioactive & Diversity library	-0.573995	-0.258285
	2	5615-Mb(37-40)	Bioactive & Diversity library	-0.569327	-0.201626
	2	5615-Mb(37-40)	Bioactive & Diversity library	-0.35278	-0.502656
	2	5615-Mb(37-40)	Bioactive & Diversity library	-0.443108	-0.370595
	2	5615-Mb(37-40)	Bioactive & Diversity library	-1.04683	0.0322701
	2	5615-Mb(37-40)	Bioactive & Diversity library	-0.359455	-0.215157
	2	5615-Mb(37-40)	Bioactive & Diversity library	-0.856541	-0.460163
	2	5615-Mb(37-40)	Bioactive & Diversity library	-0.496892	-0.273532
	2	5615-Mb(37-40)	Bioactive & Diversity library	-0.273211	-0.385133
	2	5615-Mb(37-40)	Bioactive & Diversity library	-0.456556	-0.389912
	2	5615-Mb(37-40)	Bioactive & Diversity library	-0.167025	-0.198866
	2	5615-Mb(37-40)	Bioactive & Diversity library	-0.69672	-0.131183
	2	5615-Mb(37-40)	Bioactive & Diversity library	-0.415652	-0.0231187
	2	5615-Mb(37-40)	Bioactive & Diversity library	-1.47436	-1.06854
	2	5615-Mb(37-40)	Bioactive & Diversity library	-0.250473	-0.363253
	2	5615-Mb(37-40)	Bioactive & Diversity library	-1.13041	-0.176254
	2	5615-Mb(37-40)	Bioactive & Diversity library	-0.211518	-0.329922
	2	5615-Mb(37-40)	Bioactive & Diversity library	-0.207674	0.0990582
	2	5615-Mb(37-40)	Bioactive & Diversity library	-1.30955	-0.885296
	2	5615-Mb(37-40)	Bioactive & Diversity library	-0.230522	-0.271089
	2	5615-Mb(37-40)	Bioactive & Diversity library	-1.235	-0.835631
	2	5615-Mb(37-40)	Bioactive & Diversity library	-0.552541	-0.283445
	2	5615-Mb(37-40)	Bioactive & Diversity library	-0.174921	-0.245273
	2	5615-Mb(37-40)	Bioactive & Diversity library	-0.247272	-0.0566113
	2	5615-Mb(37-40)	Bioactive & Diversity library	-0.838512	-0.343621
	2	5615-Mb(37-40)	Bioactive & Diversity library	-0.279259	-0.26404
	2	5615-Mb(37-40)	Bioactive & Diversity library	-0.493887	-0.324378
	2	5615-Mb(37-40)	Bioactive & Diversity library	-1.05369	-0.2079
	2	5615-Mb(37-40)	Bioactive & Diversity library	-0.609458	-0.413497
	2	5615-Mb(37-40)	Bioactive & Diversity library	-0.282482	-0.0825222
	2	5615-Mb(37-40)	Bioactive & Diversity library	-0.41858	-0.27292
	2	5615-Mb(37-40)	Bioactive & Diversity library	-0.397395	-0.205624
	2	5615-Mb(37-40)	Bioactive & Diversity library	-2.69897	-0.243174
	2	5615-Mb(37-40)	Bioactive & Diversity library	-0.493887	-0.153521
	2	5615-Mb(37-40)	Bioactive & Diversity library	-0.808937	-0.252411
	2	5615-Mb(37-40)	Bioactive & Diversity library	-0.241118	-0.399902
	2	5615-Mb(37-40)	Bioactive & Diversity library	-0.333663	-0.146454
	2	5615-Mb(37-40)	Bioactive & Diversity library	-0.549332	-0.254555
	2	5615-Mb(37-40)	Bioactive & Diversity library	-0.285505	-0.247383
	2	5615-Mb(37-40)	Bioactive & Diversity library	-0.502365	-0.291882
	2	5615-Mb(37-40)	Bioactive & Diversity library	-0.553789	-0.416608
	2	5615-Mb(37-40)	Bioactive & Diversity library	-0.509174	-0.512809
	2	5615-Mb(37-40)	Bioactive & Diversity library	-0.0399107	-0.497496
	2	5615-Mb(37-40)	Bioactive & Diversity library	-0.513758	-0.386191
	2	5615-Mb(37-40)	Bioactive & Diversity library	-0.396197	-0.464896
	2	5615-Mb(37-40)	Bioactive & Diversity library	-0.221946	-0.264439
	2	5615-Mb(37-40)	Bioactive & Diversity library	-0.484682	-0.183164
	2	5615-Mb(37-40)	Bioactive & Diversity library	-1.598	-1.06097
	2	5615-Mb(37-40)	Bioactive & Diversity library	-0.605978	-0.128835
	2	5615-Mb(37-40)	Bioactive & Diversity library	-0.226066	-0.246039
	2	5615-Mb(37-40)	Bioactive & Diversity library	-0.710997	-0.252994
	2	5615-Mb(37-40)	Bioactive & Diversity library	-0.422143	-0.290394
	2	5615-Mb(37-40)	Bioactive & Diversity library	-0.72871	0.0492025
	2	5615-Mb(37-40)	Bioactive & Diversity library	-0.353272	-0.0908884
	2	5615-Mb(37-40)	Bioactive & Diversity library	-0.62354	-0.36175
	2	5615-Mb(37-40)	Bioactive & Diversity library	-0.581814	-0.184825
	2	5615-Mb(37-40)	Bioactive & Diversity library	-0.304772	-0.295303
	2	5615-Mb(37-40)	Bioactive & Diversity library	-0.377576	-0.338611
	2	5615-Mb(37-40)	Bioactive & Diversity library	-0.30825	-0.127812
	2	5615-Mb(37-40)	Bioactive & Diversity library	-0.258395	-0.122444
	2	5615-Mb(37-40)	Bioactive & Diversity library	-0.445496	-0.35851
	2	5615-Mb(37-40)	Bioactive & Diversity library	-1.51863	-1.06222
	2	5615-Mb(37-40)	Bioactive & Diversity library	-0.770906	-0.107284
	2	5615-Mb(37-40)	Bioactive & Diversity library	-0.450354	-0.131772
	2	5615-Mb(37-40)	Bioactive & Diversity library	-0.506456	-0.150435
	2	5615-Mb(37-40)	Bioactive & Diversity library	-0.44509	-0.223993
	2	5615-Mb(37-40)	Bioactive & Diversity library	-1.26502	-0.203707
	2	5615-Mb(37-40)	Bioactive & Diversity library	-1.5398	-1.08808
	2	5615-Mb(37-40)	Bioactive & Diversity library	-2.17595	-0.217484
	2	5615-Mb(37-40)	Bioactive & Diversity library	-0.154985	-0.133987
	2	5615-Mb(37-40)	Bioactive & Diversity library	0.049805	-0.318451
	2	5615-Mb(37-40)	Bioactive & Diversity library	-0.751425	-0.242984
	2	5615-Mb(37-40)	Bioactive & Diversity library	-0.699116	-0.317546
	2	5615-Mb(37-40)	Bioactive & Diversity library	-0.335865	-0.0866188
	2	5615-Mb(37-40)	Bioactive & Diversity library	-0.543036	0.230762
	2	5615-Mb(37-40)	Bioactive & Diversity library	-0.558872	-0.180519
	2	5615-Mb(37-40)	Bioactive & Diversity library	-0.581925	-0.381191
	2	5615-Mb(37-40)	Bioactive & Diversity library	-0.320223	-0.330155
	2	5615-Mb(37-40)	Bioactive & Diversity library	-0.262798	-0.210364
	2	5615-Mb(37-40)	Bioactive & Diversity library	-0.626548	-0.153057
	2	5615-Mb(37-40)	Bioactive & Diversity library	-0.506269	-0.230971
	2	5615-Mb(37-40)	Bioactive & Diversity library	-0.536379	-0.190016
	2	5615-Mb(37-40)	Bioactive & Diversity library	-0.401704	-0.463945
	2	5615-Mb(37-40)	Bioactive & Diversity library	-0.212253	-0.219282
	2	5615-Mb(37-40)	Bioactive & Diversity library	-0.234624	-0.31238
	2	5615-Mb(37-40)	Bioactive & Diversity library	-0.633127	-0.19715
	2	5615-Mb(37-40)	Bioactive & Diversity library	-0.778792	-0.477774
	2	5615-Mb(37-40)	Bioactive & Diversity library	-0.388653	-0.388313
	2	5615-Mb(37-40)	Bioactive & Diversity library	-0.396886	-0.256318
	2	5615-Mb(37-40)	Bioactive & Diversity library	-0.733175	-0.228019
	2	5615-Mb(37-40)	Bioactive & Diversity library	-0.48486	-0.375732
	2	5615-Mb(37-40)	Bioactive & Diversity library	-1.54692	-0.23844
	2	5615-Mb(37-40)	Bioactive & Diversity library	-0.420646	-0.103955
	2	5615-Mb(37-40)	Bioactive & Diversity library	-0.641524	-0.171224
	2	5615-Mb(37-40)	Bioactive & Diversity library	-0.469704	-0.0435516
	2	5615-Mb(37-40)	Bioactive & Diversity library	-1.29958	0.447919
	2	5615-Mb(37-40)	Bioactive & Diversity library	-0.512856	-0.175765
	2	5615-Mb(37-40)	Bioactive & Diversity library	-0.312922	-0.111341
	2	5615-Mb(37-40)	Bioactive & Diversity library	-0.214751	-0.215693
	2	5615-Mb(37-40)	Bioactive & Diversity library	-0.719534	-0.253189
	2	5615-Mb(37-40)	Bioactive & Diversity library	-0.232133	-0.227468
	2	5615-Mb(37-40)	Bioactive & Diversity library	-0.406724	-0.197664
	2	5615-Mb(37-40)	Bioactive & Diversity library	-1.26022	-0.193059
	2	5615-Mb(37-40)	Bioactive & Diversity library	-0.619946	-0.318904
	2	5615-Mb(37-40)	Bioactive & Diversity library	-0.513093	-0.469681
	2	5615-Mb(37-40)	Bioactive & Diversity library	-0.838813	-0.373413
	2	5615-Mb(37-40)	Bioactive & Diversity library	-0.611	-0.383815
	2	5615-Mb(37-40)	Bioactive & Diversity library	-0.145381	-0.371873
	2	5615-Mb(37-40)	Bioactive & Diversity library	-0.723366	0.080936
	2	5615-Mb(37-40)	Bioactive & Diversity library	-0.11036	-0.353817
	2	5615-Mb(37-40)	Bioactive & Diversity library	-0.13894	-0.353326
	2	5615-Mb(37-40)	Bioactive & Diversity library	-0.421144	-0.136214
	2	5615-Mb(37-40)	Bioactive & Diversity library	-0.318704	-0.459536
	2	5615-Mb(37-40)	Bioactive & Diversity library	-0.0917558	-0.202145
	2	5615-Mb(37-40)	Bioactive & Diversity library	-0.512145	-0.320721
	2	5615-Mb(37-40)	Bioactive & Diversity library	-0.521813	-0.394204
	2	5615-Mb(37-40)	Bioactive & Diversity library	-0.579487	-0.269872
	2	5615-Mb(37-40)	Bioactive & Diversity library	-0.734673	-0.03392
	2	5615-Mb(37-40)	Bioactive & Diversity library	-0.526973	-0.266846
	2	5615-Mb(37-40)	Bioactive & Diversity library	-0.475059	-0.215872
	2	5615-Mb(37-40)	Bioactive & Diversity library	-0.588816	-0.0863533
	2	5615-Mb(37-40)	Bioactive & Diversity library	-0.568194	-0.433392
	2	5615-Mb(37-40)	Bioactive & Diversity library	-0.48282	-0.345545
	2	5615-Mb(37-40)	Bioactive & Diversity library	-0.492347	-0.19272
	2	5615-Mb(37-40)	Bioactive & Diversity library	-0.760469	-0.223083
	2	5615-Mb(37-40)	Bioactive & Diversity library	-0.468804	-0.203533
	2	5615-Mb(37-40)	Bioactive & Diversity library	-0.221485	-0.340751
	2	5615-Mb(37-40)	Bioactive & Diversity library	-0.308102	-0.318224
	2	5615-Mb(37-40)	Bioactive & Diversity library	-0.581925	-0.2079
	2	5615-Mb(37-40)	Bioactive & Diversity library	-0.342699	-0.210188
	2	5615-Mb(37-40)	Bioactive & Diversity library	-1.00586	0.284288
[truncated: 55,483 more rows]

## Sheet: Fig 1e & Supp. Fig.6
Molecule_Number	Molecule_Name	Compound_included_in_Analysis	IC50 mecA- GFP [uM]	IC50 mecA+ DsRed [uM]	IC50 mecA- DsRed [uM]	IC50 mecA+ GFP [uM]
1	PCM-0000006-001	0	9.08442	88.2005	44.5853	135.77
2	PCM-0000029-001	1	18.5967	115.619	26.5423	111.78
3	PCM-0000042-001	1	2.23812	30.593	1.74595	37.9595
4	PCM-0000054-001	0	1.9708	150	3.77656	103.417
5	PCM-0000055-001	0	18.4134	4.05114	14.3283	31.1496
6	PCM-0000081-001	1	106.138	126.004	94.3406	150
7	PCM-0000125-001	0	6.00383	31.5801	16.1486	32.091
8	PCM-0000156-001	0	0.301189	18.2405	1.91344	18.3977
9	PCM-0000241-001	1	30.0996	112.563	13.7058	101.983
10	PCM-0000263-001	0	0.418322	25.3423	13.3626	92.6282
11	PCM-0000305-001	1	150	150	118.802	150
12	PCM-0000306-001	1	0.339128	8.80163	0.604717	41.9103
13	PCM-0000326-001	1	14.9631	29.784	12.539	14.721
14	PCM-0000343-001	1	3.85684	24.2752	2.47027	27.684
15	PCM-0000352-001	0	13.5862	30.1904	2.1694	28.4043
16	PCM-0000362-001	0	0.860052	29.7321	1.1207	18.8592
17	PCM-0000377-001	1	2.15409	25.1063	1.90499	30.5391
18	PCM-0000413-001	0	7.19245	1.84048	3.14516	5.10357
19	PCM-0000432-001	0	12.3064	1.9655	14.9491	10.3667
20	PCM-0000446-001	1	3.91384	29.9078	6.91709	28.8894
21	PCM-0000452-001	1	13.3237	23.1013	8.85127	32.8102
22	PCM-0000495-001	0	62.8711	23.915	28.7899	88.0202
23	PCM-0000505-001	0	0.923799	84.6091	12.3433	115.87
24	PCM-0000549-001	0	3.65831	74.4143	13.5344	111.538
25	PCM-0000561-001	0	32.2801	114.88	77.4233	110.553
26	PCM-0000566-001	1	8.79427	45.0236	5.3781	56.2748
27	PCM-0000605-001	0	28.7224	53.3537	4.03931	32.4906
28	PCM-0000629-001	1	62.2236	141.997	55.8928	150
29	PCM-0000644-001	1	21.3633	123.278	20.7528	150
30	PCM-0000689-001	1	2.8032	24.3228	2.22094	29.8091
31	PCM-0000698-001	1	1.42482	6.94202	2.59083	11.112
32	PCM-0000714-001	1	26.7117	43.7248	36.0547	95.2901
33	PCM-0000728-001	0	5.5525	2.12351	2.28979	5.85297
34	PCM-0000732-001	1	5.83246	14.704	5.36443	13.0182
35	PCM-0000768-001	1	0.957426	5.8889	0.947601	12.4727
36	PCM-0000770-001	1	18.3902	67.5395	27.2318	87.5582
37	PCM-0000791-001	0	0.936684	21.578	28.8816	22.0874
38	PCM-0000815-001	0	0.361165	29.7405	1.72995	29.4956
39	PCM-0000889-001	0	14.9289	21.7827	2.30418	73.0324
40	PCM-0000898-001	0	1.79737	36.6183	9.53114	39.688
41	PCM-0000925-001	0	49.3458	106.674	10.2729	106.194
42	PCM-0000929-001	0	26.0258	14.4268	21.5755	45.3382
43	PCM-0000934-001	0	47.604	36.1684	17.6854	2.1365
44	PCM-0000946-001	1	31.7512	106.638	24.1684	150
45	PCM-0000967-001	1	3.16275	14.9719	2.89999	15.0199
46	PCM-0000973-001	1	0.903935	14.9889	1.62957	28.9098
47	PCM-0001069-001	0	0.376576	14.8486	3.61323	10.5479
48	PCM-0001128-001	1	8.39474	32.5579	22.5005	57.2816
49	PCM-0001147-001	0	7.96504	14.9165	3.36314	100.595
50	PCM-0001152-001	1	17.9656	49.4005	24.5401	96.0363
51	PCM-0001169-001	1	15.5162	51.016	16.3663	30.5238
52	PCM-0001183-001	0	28.87	22.8407	9.74772	34.4776
53	PCM-0001193-001	1	99.4972	150	38.67	118.134
54	PCM-0001248-001	1	1.00807	123.27	0.94286	150
55	PCM-0001249-001	0	10.4276	108.838	2.1671	91.8743
56	PCM-0001250-001	1	21.2422	48.4777	28.342	36.1791
57	PCM-0001268-001	0	3.26744	41.7662	16.1359	52.6294
58	PCM-0001270-001	0	17.434	113.27	2.37253	112.61
59	PCM-0001339-001	1	1.68348	2.78674	1.21032	3.39447
60	PCM-0001372-001	1	0.724281	6.52376	0.853832	5.38456
61	PCM-0001381-001	0	4.35574	78.5325	53.2838	112.782
62	PCM-0001386-001	1	32.7199	53.1906	25.9267	57.1398
63	PCM-0001401-001	1	1.45076	30.7714	1.64843	56.8325
64	PCM-0001420-001	0	1.75437	6.84531	2.02798	3.92421
65	PCM-0001464-001	1	1.63745	0.926378	1.24996	1.67826
66	PCM-0001465-001	0	21.9412	32.139	2.15362	23.6556
67	PCM-0001472-001	0	3.84613	15.0025	6.98071	8.83111
68	PCM-0001499-001	1	58.9001	103.775	45.3597	109.591
69	PCM-0001514-001	0	32.7933	16.4664	18.4054	127.043
70	PCM-0001518-001	1	22.1134	61.8062	44.0458	110.682
71	PCM-0001551-001	1	45.0537	55.0662	20.8119	54.6395
72	PCM-0001580-001	0	27.6286	111.413	61.4311	96.222
73	PCM-0001584-001	1	150	150	150	150
74	PCM-0001609-001	1	29.8704	56.8126	25.0212	60.6547
75	PCM-0001636-001	1	16.8394	27.1336	13.0129	53.9188
76	PCM-0001641-001	1	17.52	48.2037	29.9133	99.7096
77	PCM-0001694-001	0	10.366	21.366	7.4917	87.3566
78	PCM-0001808-001	1	10.7001	62.0011	7.67071	80.3581
79	PCM-0001818-001	0	6.49617	13.3694	6.08201	50.7378
80	PCM-0001821-001	1	16.4704	77.1705	16.8538	106.011
81	PCM-0001830-001	1	12.1849	73.4131	16.7316	104.05
82	PCM-0001834-001	0	4.36515	42.7082	19.1543	38.2634
83	PCM-0001854-001	1	4.55041	16.557	5.81605	15.6572
84	PCM-0001925-001	0	38.8057	150	66.5013	111.413
85	PCM-0001945-001	1	150	150	150	150
86	PCM-0002001-001	1	67.1898	72.9778	66.368	150
87	PCM-0002044-001	0	17.1588	7.75316	10.2036	23.5959
88	PCM-0002120-001	1	42.1368	68.5402	46.4539	111.922
89	PCM-0002123-001	1	18.7133	67.6004	26.5965	100.789
90	PCM-0002132-001	1	18.8636	49.6488	20.3378	91.3617
91	PCM-0002166-001	1	5.69367	12.5744	6.24282	7.12468
92	PCM-0002168-001	1	19.6504	56.1254	27.4202	57.1124
93	PCM-0002186-001	1	5.24033	15.0162	5.15257	8.0086
94	PCM-0002230-001	1	16.291	101.816	7.87754	71.3313
95	PCM-0002244-001	1	8.11413	29.8384	10.7099	29.7726
96	PCM-0002270-001	1	25.6979	68.1296	18.1357	88.4132
97	PCM-0002287-001	1	18.5714	16.6646	22.6149	54.3317
98	PCM-0002292-001	1	6.86191	15.4623	5.93543	21.191
99	PCM-0002317-001	1	18.1668	112.329	19.6098	96.3705
100	PCM-0002334-001	1	16.9838	61.7598	27.3334	97.7094
101	PCM-0002336-001	1	8.95904	6.66782	7.68117	9.25052
102	PCM-0002469-001	1	4.93044	14.4461	5.08714	25.7771
103	PCM-0002503-001	1	4.96649	7.88756	5.18799	5.23646
104	PCM-0002507-001	0	9.23984	111.548	21.2698	100.15
105	PCM-0002508-001	1	11.6658	29.7438	9.48102	29.0763
106	PCM-0002512-001	1	18.8502	53.2319	23.3966	54.049
107	PCM-0002518-001	1	8.77292	28.612	9.36339	23.7706
108	PCM-0002523-001	1	36.9767	112.226	43.0041	93.8661
109	PCM-0002599-001	1	55.4304	58.6274	45.5452	57.3219
110	PCM-0002601-001	1	5.06173	8.89498	4.9362	9.96452
111	PCM-0002631-001	1	6.21601	31.5653	7.21103	61.8513
112	PCM-0002643-001	1	10.4527	27.009	7.14083	38.0793
113	PCM-0002645-001	1	20.243	100.078	18.8946	104.777
114	PCM-0002653-001	1	4.77086	7.06939	4.91385	14.1887
115	PCM-0002686-001	1	5.3689	13.0446	5.68902	8.12202
116	PCM-0002748-001	1	4.93324	14.113	4.95216	28.2333
117	PCM-0002768-001	1	5.32389	5.12277	5.08317	5.14878
118	PCM-0002787-001	1	18.9745	111.733	20.8098	71.0084
119	PCM-0002799-001	1	57.7939	40.6975	14.4336	14.9951
120	PCM-0002850-001	0	20.0821	16.3819	16.4958	101.848
121	PCM-0002917-001	0	14.8269	18.8523	9.54007	39.0484
122	PCM-0002950-001	1	5.18675	12.597	5.20875	30.4779
123	PCM-0002969-001	1	48.691	94.5086	29.6534	89.7131
124	PCM-0002998-001	1	18.3896	35.2528	19.1359	29.9392
125	PCM-0003014-001	1	60.536	73.099	37.676	107.439
126	PCM-0003034-001	1	111.708	103.557	119.678	116.092
127	PCM-0003037-001	1	6.70697	27.0955	6.61473	29.3915
128	PCM-0003041-001	0	6.12536	22.057	5.49222	9.89447
129	PCM-0003072-001	0	5.23717	16.6533	5.14952	88.6759
130	PCM-0003122-001	1	100.873	65.329	68.4742	116.802
131	PCM-0003152-001	1	17.8837	53.8444	22.072	57.633
132	PCM-0003167-001	1	17.7432	59.9434	31.3205	130.613
133	PCM-0003272-001	1	31.3012	57.1482	15.6979	54.6134
134	PCM-0003323-001	0	18.8793	8.76283	14.0261	38.6333
135	PCM-0003326-001	1	7.15018	7.34096	6.71452	9.63093
136	PCM-0003358-001	1	7.46301	14.2686	6.70674	11.976
137	PCM-0003361-001	1	150	150	150	150
138	PCM-0003366-001	1	47.2784	68.0028	46.3669	106.03
139	PCM-0003387-001	1	15.2481	31.2029	12.4079	29.1113
140	PCM-0003468-001	1	17.5228	59.7707	16.4899	86.4218
141	PCM-0003470-001	1	14.2955	36.8502	13.896	54.0027
142	PCM-0003482-001	1	25.6874	90.8069	24.4304	133.97
143	PCM-0003495-001	1	4.91895	16.8213	4.93948	32.1491
144	PCM-0003519-001	1	8.23993	15.8132	5.96125	25.0816
145	PCM-0003522-001	0	16.2374	5.98984	9.04464	11.3525
146	PCM-0003528-001	1	7.7227	21.3267	10.0964	29.084
147	PCM-0003533-001	1	60.417	143.699	41.2364	150
148	PCM-0003535-001	1	14.9453	14.085	5.16638	5.20971
149	PCM-0003565-001	0	15.0047	13.2918	14.8166	150
150	PCM-0003575-001	1	34.9339	106.18	24.0182	69.4175
151	PCM-0003607-001	1	5.2608	5.82693	5.10409	5.15341
152	PCM-0003646-001	1	11.4898	16.8541	15.873	22.2567
153	PCM-0003738-001	1	17.7077	36.6341	17.7106	47.0989
154	PCM-0003758-001	1	16.7301	6.94101	24.6632	8.5653
155	PCM-0003775-001	1	5.00402	42.3108	5.05161	45.9719
156	PCM-0003804-001	1	6.70409	19.2163	12.3197	27.9587
157	PCM-0003831-001	1	5.51442	20.4018	8.01208	28.624
158	PCM-0003851-001	1	37.2932	49.6451	81.8102	150
159	PCM-0003853-001	1	9.52369	66.5171	14.3344	113.549
160	PCM-0003892-001	0	31.1689	23.8192	16.2797	71.1512
161	PCM-0003909-001	0	56.8752	80.8861	6.42459	95.4864
162	PCM-0003918-001	0	150	8.69426	4.98154	13.7704
163	PCM-0003921-001	1	5.98367	125.527	5.59429	146.868
164	PCM-0003941-001	1	6.34423	14.7199	5.47778	34.9832
165	PCM-0003948-001	0	30.3001	12.0061	9.33485	32.3015
166	PCM-0003948-003	1	27.0374	11.6042	13.9521	18.1514
167	PCM-0003966-001	1	21.8264	35.3198	22.5098	29.8879
168	PCM-0003984-001	1	25.3371	57.0902	23.0828	49.6389
169	PCM-0004015-001	1	15.588	44.2091	25.766	64.9085
170	PCM-0004023-001	1	15.3009	22.5009	16.7824	68.087
171	PCM-0004032-004	0	20.1211	99.7502	32.0987	79.9824
172	PCM-0004043-001	1	5.42821	5.17661	5.17151	5.20984
173	PCM-0004103-001	0	6.27795	24.3441	21.1741	19.7751
174	PCM-0004109-001	1	4.90413	16.2595	4.94276	33.2379
175	PCM-0004120-001	1	14.5984	49.1993	16.658	50.4643
176	PCM-0004148-001	1	66.729	120.523	40.6132	97.8591
177	PCM-0004160-001	1	8.1116	14.8799	11.9083	17.3942
178	PCM-0004235-001	1	15.9238	46.3735	12.2371	53.338
179	PCM-0004252-001	0	5.03596	7.54024	4.89629	24.9244
180	PCM-0004265-001	1	5.2277	18.0437	5.20615	30.6765
181	PCM-0004282-001	1	8.62854	20.4997	9.20776	49.0516
182	PCM-0004288-001	0	17.1707	7.4812	14.4483	24.7505
183	PCM-0004330-001	1	27.7145	29.882	22.0376	27.1174
184	PCM-0004406-001	1	5.21271	5.06789	5.10259	5.15203
185	PCM-0004439-001	1	44.3131	69.9727	51.1464	77.0685
186	PCM-0004456-001	1	19.0206	29.9907	13.6368	15.0201
187	PCM-0004465-001	1	16.6967	29.8513	12.1899	14.9069
188	PCM-0004470-001	1	25.4605	146.186	29.8028	150
189	PCM-0004474-001	1	18.662	49.9767	21.207	62.2387
190	PCM-0004479-001	1	19.1016	94.4925	9.99055	86.2333
191	PCM-0004505-001	1	22.58	53.3127	22.2399	57.0973
192	PCM-0004507-001	0	5.11777	20.2513	6.9894	85.6129
193	PCM-0004512-001	0	150	117.606	7.21004	150
194	PCM-0004514-001	1	12.2041	44.7169	6.77304	46.3159
195	PCM-0004520-001	0	27.8717	8.94327	6.38598	14.553
196	PCM-0004536-001	0	14.7051	42.7862	7.72676	85.3692
197	PCM-0004546-001	1	57.2998	35.9358	57.4274	52.4819
198	PCM-0004556-001	0	28.3889	8.12638	51.3454	91.9939
199	PCM-0004561-001	0	15.9994	16.2793	5.11361	21.0669
200	PCM-0004583-001	0	150	24.5713	22.8821	150
201	PCM-0004608-001	0	44.4709	12.2224	20.8608	25.6442
202	PCM-0004611-001	1	64.7187	65.8404	56.5	91.1731
203	PCM-0004618-001	1	44.8124	80.241	41.0712	115.262
204	PCM-0004635-001	0	14.9482	25.7148	16.5031	13.9386
205	PCM-0004659-001	1	11.756	29.7814	13.333	32.5943
206	PCM-0004660-001	1	5.63128	6.22718	5.35498	8.69374
207	PCM-0004673-001	1	19.1411	21.8566	16.2364	29.8811
208	PCM-0004718-001	1	56.9584	111.577	43.5647	106.88
209	PCM-0004719-001	1	89.2731	107.748	67.283	111.701
210	PCM-0004749-001	1	5.26221	44.1678	5.67786	54.1783
211	PCM-0004777-001	1	10.1445	34.2391	13.1017	69.887
212	PCM-0004832-001	0	57.4434	39.6511	19.6778	57.0677
213	PCM-0004904-001	0	17.7059	46.3311	31.7267	34.8783
214	PCM-0004924-001	1	4.82806	15.9038	4.90551	15.1503
215	PCM-0004988-001	1	29.5758	66.7967	29.4398	86.4326
216	PCM-0004990-001	0	6.81165	11.5606	22.9348	14.6992
217	PCM-0004992-001	0	5.73396	18.5494	23.1739	30.9378
218	PCM-0005074-001	1	19.1606	42.6146	18.3489	58.052
219	PCM-0005107-001	1	16.8852	57.0125	24.5206	56.8753
220	PCM-0005118-001	1	60.4784	126.427	39.1065	150
221	PCM-0005130-001	1	35.272	122.845	30.966	150
222	PCM-0005143-001	1	18.4677	20.4764	83.6262	119.506
223	PCM-0005146-001	0	53.0108	27.781	30.1619	84.4102
224	PCM-0005164-001	1	51.2856	83.1143	43.3208	127.948
225	PCM-0005214-001	1	7.83711	5.98485	6.60184	12.8812
226	PCM-0005224-001	1	74.5737	73.6854	49.0785	105.044
227	PCM-0005244-001	1	14.2217	103.037	18.2304	111.267
228	PCM-0005249-001	1	15.9346	21.6389	14.3607	26.4115
229	PCM-0005258-001	1	5.2238	5.14805	5.02335	5.07951
230	PCM-0005285-001	1	8.42162	31.5564	17.5803	49.4746
231	PCM-0005301-001	0	5.34418	21.9717	5.08766	5.13428
232	PCM-0005338-001	1	15.6189	44.398	15.967	65.6709
233	PCM-0005378-001	1	5.12858	5.08205	5.05935	5.1798
234	PCM-0005382-001	1	5.32434	5.21807	5.1441	5.18667
235	PCM-0005490-001	1	21.1136	21.9359	29.0636	56.0668
236	PCM-0005520-001	1	5.21302	42.9198	5.18869	52.9792
237	PCM-0005542-001	1	5.01005	9.58601	4.92757	13.8844
238	PCM-0005544-001	0	23.9376	7.55508	7.37157	19.0787
239	PCM-0005612-001	0	41.2267	57.3636	8.33859	46.1836
240	PCM-0005612-003	0	26.5039	15.279	7.28336	15.208
241	PCM-0005647-001	0	10.049	93.4329	56.0239	36.1757
242	PCM-0005702-001	1	5.24787	7.08686	5.7106	6.83512
243	PCM-0005778-001	1	38.5216	32.94	16.1187	26.6523
244	PCM-0005805-001	1	5.74389	15.3943	5.5911	23.8964
245	PCM-0005846-001	0	24.7033	43.0702	87.1434	50.8415
246	PCM-0005860-001	1	150	150	150	150
247	PCM-0005889-001	1	5.22709	5.1553	5.12515	5.15178
248	PCM-0005895-001	1	7.1341	11.202	10.376	12.2431
249	PCM-0005915-001	1	4.88042	14.0381	4.94302	14.9386
250	PCM-0005915-002	1	5.06797	5.51929	5.01947	6.14607
251	PCM-0005965-001	1	4.86143	10.0401	4.88633	14.9242
252	PCM-0005991-001	1	47.4493	59.0389	63.7097	60.5265
253	PCM-0005998-001	1	10.7719	14.1431	7.39347	15.0001
254	PCM-0006000-001	1	9.10461	66.3509	14.6387	57.4111
255	PCM-0006038-001	1	6.16474	20.9398	5.64179	26.7961
256	PCM-0006085-001	1	10.47	27.7379	13.1313	29.8166
257	PCM-0006087-001	0	7.3839	69.9593	52.4609	71.2648
258	PCM-0006128-001	0	20.1253	7.03343	6.78366	22.2856
259	PCM-0006186-001	1	28.9993	60.7635	8.6292	51.9323
260	PCM-0006201-001	0	15.732	6.58462	11.9357	22.975
261	PCM-0006212-001	1	9.7921	36.7188	9.67816	45.1608
262	PCM-0006224-001	0	5.37259	25.3064	13.5256	30.0525
263	PCM-0006269-001	1	30.3768	65.6683	63.3269	93.3334
264	PCM-0006302-001	1	21.8286	57.4258	23.5365	57.3907
265	PCM-0006328-001	1	5.4372	28.2388	5.20468	23.2995
266	PCM-0006349-001	1	5.72859	7.69315	13.0308	13.2243
267	PCM-0006392-002	1	29.4118	66.6027	16.9349	95.8022
268	PCM-0006444-001	1	16.9884	66.4177	33.7841	89.22
269	PCM-0006454-001	1	14.0333	57.1291	17.1516	52.9316
270	PCM-0006469-001	1	25.8194	63.8343	26.2642	111.709
271	PCM-0006493-001	0	18.4765	116.37	41.7013	113.458
272	PCM-0006498-001	1	5.03567	7.90012	10.7364	29.996
273	PCM-0006532-001	1	5.20392	5.1231	5.04209	14.5043
274	PCM-0006539-001	1	8.59798	28.2095	15.5391	29.8602
275	PCM-0006543-001	1	5.03589	15.2953	5.39405	17.3117
276	PCM-0006562-001	1	20.4755	41.0879	21.7509	43.2075
277	PCM-0006574-001	1	5.1865	5.11264	4.9716	5.25351
278	PCM-0006586-001	0	5.19577	5.12863	5.07238	150
279	PCM-0006608-001	0	7.67052	22.5642	8.62448	89.4861
280	PCM-0006611-001	1	5.29498	5.18396	5.2001	5.22204
281	PCM-0006623-001	1	6.6015	16.8259	14.808	19.3177
282	PCM-0006627-001	1	5.34983	15.0051	5.51803	14.9583
283	PCM-0006690-001	1	18.1353	86.2928	29.3069	89.0512
284	PCM-0006725-001	0	54.6524	36.8243	41.2444	104.821
285	PCM-0006735-001	1	14.2805	38.096	12.3618	37.1822
286	PCM-0006757-001	1	6.91872	53.8561	5.87665	74.7652
287	PCM-0006768-001	1	21.9917	29.8749	19.1735	26.2704
288	PCM-0006776-001	1	9.27171	11.0398	7.97577	26.74
289	PCM-0006780-001	1	12.8564	48.5833	10.6681	54.99
290	PCM-0006829-001	1	13.3207	14.7402	11.68	23.1382
291	PCM-0006833-001	1	52.424	150	49.8362	150
292	PCM-0006917-001	1	31.3385	104.308	27.3558	107.641
293	PCM-0006922-001	1	14.3202	56.7205	23.7757	57.0236
294	PCM-0006936-001	1	15.5863	72.286	16.5956	119.385
295	PCM-0007009-001	0	47.0243	18.9656	17.947	107.043
296	PCM-0007010-001	1	5.88141	34.1812	7.16387	45.0387
297	PCM-0007037-001	1	126.06	102.019	127.28	150
298	PCM-0007046-002	0	46.3219	150	54.5299	67.2392
299	PCM-0007063-001	1	16.1784	20.0833	18.2381	30.5953
300	PCM-0007069-001	1	31.0571	69.5126	28.5872	111.884
301	PCM-0007075-001	1	47.3576	55.6621	43.5644	57.2607
302	PCM-0007084-001	1	10.3061	32.5074	15.3255	46.2762
303	PCM-0007096-001	1	8.80851	39.8392	15.2053	51.4213
304	PCM-0007127-001	1	150	150	150	150
305	PCM-0007158-001	1	5.19368	5.1637	5.05935	5.16669
306	PCM-0007165-001	1	11.1199	55.4461	16.3131	92.3485
307	PCM-0007181-001	1	5.27934	37.7073	5.58912	31.4231
308	PCM-0007223-001	1	17.6208	82.4899	21.5335	72.1229
309	PCM-0007228-001	1	5.92187	7.11229	5.89129	7.7008
310	PCM-0007272-001	1	5.55921	27.6049	5.75157	19.3656
311	PCM-0007281-001	1	5.32068	29.5198	5.21558	74.6173
312	PCM-0007292-001	1	5.84737	19.8291	6.31195	27.9905
313	PCM-0007315-001	1	8.55367	12.2765	10.6395	26.1921
314	PCM-0007320-001	1	150	150	150	150
315	PCM-0007415-001	1	4.95239	11.662	5.183	14.9266
316	PCM-0007422-001	1	5.29788	5.16594	5.11572	5.16304
317	PCM-0007426-001	0	37.5436	15.698	16.0128	94.3633
318	PCM-0007430-001	1	7.45018	60.0639	20.9501	117.79
319	PCM-0007452-001	1	12.2825	62.7085	14.5063	105.806
320	PCM-0007461-001	1	10.7233	12.9679	15.1463	11.2391
321	PCM-0007489-001	0	8.01553	8.07307	7.54805	28.1019
322	PCM-0007523-001	1	45.8661	111.786	30.467	100.179
323	PCM-0007527-001	1	9.79293	29.6676	14.8328	27.5928
324	PCM-0007528-001	1	29.8529	111.42	24.3772	98.1556
325	PCM-0007554-001	0	18.1041	9.21285	15.7754	95.1547
326	PCM-0007590-001	0	112.176	35.3027	15.0764	51.9158
327	PCM-0007626-001	1	13.2181	13.055	14.659	43.6693
328	PCM-0007631-001	1	26.1669	68.147	34.4129	79.7651
329	PCM-0007638-001	1	14.9704	34.4085	11.8134	50.6072
330	PCM-0007689-001	1	23.1075	35.0452	26.4822	34.1539
331	PCM-0007786-001	1	23.8574	9.25048	16.8747	14.7187
332	PCM-0007813-001	1	26.905	18.5144	16.7965	32.8781
333	PCM-0007821-001	1	9.92832	11.7608	8.73922	27.6949
334	PCM-0007845-001	1	4.97019	10.8906	5.35678	10.1015
335	PCM-0007846-001	1	6.78143	30.0941	6.14545	48.9328
336	PCM-0007849-001	0	8.67112	77.6738	31.515	63.2426
337	PCM-0007884-001	1	5.35255	15.2474	7.19658	23.0297
338	PCM-0007885-001	1	20.4921	57.3703	14.6314	45.9173
339	PCM-0007896-001	0	18.2408	104.09	61.781	76.2104
340	PCM-0007920-001	1	150	150	150	150
341	PCM-0007923-001	0	38.46	26.6982	25.6837	57.2075
342	PCM-0007944-001	1	6.14713	16.6842	6.15105	22.7547
343	PCM-0007959-001	0	150	26.8286	10.8205	150
344	PCM-0008071-001	0	8.1602	10.4496	6.23868	27.0779
345	PCM-0008101-001	1	13.1464	34.6017	8.70064	46.6882
346	PCM-0008107-001	1	4.91157	18.3071	4.98996	24.1926
347	PCM-0008174-001	1	10.3511	29.7145	13.6787	20.4276
348	PCM-0008201-001	1	4.87796	14.8787	5.53288	23.1549
349	PCM-0008210-001	1	5.23628	5.1231	4.97997	14.0885
350	PCM-0008211-001	1	5.01632	29.9964	5.06315	27.5733
351	PCM-0008247-001	1	137.684	150	150	150
352	PCM-0008271-001	1	22.5375	37.5441	13.1219	50.7212
353	PCM-0008320-001	1	14.9695	110.768	28.7767	111.216
354	PCM-0008349-001	1	29.9669	30.2672	28.8007	38.7394
355	PCM-0008372-001	1	21.5152	45.5937	16.4141	54.9907
356	PCM-0008391-001	0	5.74474	32.7322	9.75602	8.74882
357	PCM-0008412-001	1	73.8554	111.51	113.39	150
358	PCM-0008418-001	1	10.0656	24.8644	19.4302	35.387
359	PCM-0008434-001	1	8.37066	64.9922	7.57829	37.7797
360	PCM-0008441-001	1	15.5463	16.7884	12.3386	27.9919
361	PCM-0008547-001	1	20.4725	51.4089	31.4493	57.5836
362	PCM-0008559-001	0	56.4389	19.6637	29.9463	109.24
363	PCM-0008570-001	1	5.22756	5.15251	5.19097	5.20585
364	PCM-0008600-001	1	150	150	150	150
365	PCM-0008631-001	1	24.8338	29.6679	25.3942	26.7783
366	PCM-0008633-001	1	50.3027	122.408	38.1761	150
367	PCM-0008642-001	1	15.6968	35.2445	15.3167	57.0775
368	PCM-0008647-001	1	5.77902	17.8416	13.3042	30.0092
369	PCM-0008674-001	1	26.8646	107.3	29.4179	112.062
370	PCM-0008678-001	0	62.2752	37.5654	30.8665	108.881
371	PCM-0008727-001	1	5.19299	5.12145	5.46827	10.0457
372	PCM-0008731-001	1	30.593	113.426	14.4248	63.2209
373	PCM-0008763-001	1	32.2575	111.341	48.7581	111.322
374	PCM-0008776-001	1	28.6179	123.173	24.7472	99.0423
375	PCM-0008815-001	1	25.6001	54.9147	25.6636	57.0143
376	PCM-0008830-001	1	5.22451	5.14249	5.14746	5.1779
377	PCM-0008868-001	1	4.91531	23.057	5.0127	24.3108
378	PCM-0008886-001	1	4.90825	8.85281	5.32721	14.7951
379	PCM-0008901-001	0	6.27088	29.7714	14.9017	18.3934
380	PCM-0008935-001	0	25.8779	16.8577	23.2627	150
381	PCM-0008972-001	1	4.9297	13.8859	5.07183	29.8285
382	PCM-0008990-001	1	35.8313	71.8251	42.2386	87.871
383	PCM-0009015-001	1	15.259	28.0448	9.51651	36.4141
384	PCM-0009021-001	1	5.24621	5.30774	5.10358	5.17212
385	PCM-0009042-001	1	5.44051	6.93398	5.67428	8.47883
386	PCM-0009059-001	0	17.9516	150	64.94	150
387	PCM-0009103-001	1	150	150	150	150
388	PCM-0009129-001	1	5.72182	13.9639	5.61633	13.5402
389	PCM-0009147-001	1	4.9617	8.82325	6.21899	15.4497
390	PCM-0009212-001	1	5.21372	5.171	5.19724	5.21124
391	PCM-0009228-001	1	16.4905	28.168	17.9543	24.8207
392	PCM-0009242-001	1	35.4955	70.2058	36.6365	111.604
393	PCM-0009245-001	1	54.8545	45.577	41.1954	57.1141
394	PCM-0009248-001	1	12.5537	56.6257	18.5794	150
395	PCM-0009278-001	1	6.49813	37.056	8.46546	53.1841
396	PCM-0009310-001	0	36.2593	111.721	80.6506	112.214
397	PCM-0009324-001	1	4.98084	7.95561	5.00898	7.9554
398	PCM-0009327-001	1	9.03242	31.668	16.8002	44.9784
399	PCM-0009343-001	1	5.99613	26.4524	7.94362	18.2406
400	PCM-0009393-001	0	16.6884	17.6468	17.4578	73.2836
401	PCM-0009404-001	0	9.49445	24.798	7.91702	9.54815
402	PCM-0009416-001	0	13.0319	13.8311	8.93066	33.0767
403	PCM-0009487-001	0	10.3091	36.6367	21.0781	33.91
404	PCM-0009513-001	1	62.5557	18.7472	60.0838	31.3967
405	PCM-0009536-001	1	4.96022	21.6006	5.03136	45.5556
406	PCM-0009574-001	1	35.8082	29.9018	33.1478	68.3851
407	PCM-0009580-001	1	32.2968	85.5987	31.6362	103.6
408	PCM-0009628-001	1	125.255	150	150	150
409	PCM-0009640-001	1	33.0189	60.2284	37.3008	150
410	PCM-0009669-001	0	11.8459	20.5575	7.61244	43.2926
411	PCM-0009707-001	1	5.21092	5.12807	5.08656	5.13451
412	PCM-0009712-001	1	22.9764	64.9997	33.0112	78.0273
413	PCM-0009713-001	1	7.2417	24.9802	8.52805	28.744
414	PCM-0009748-001	0	9.37268	93.2278	37.9997	106.322
415	PCM-0009783-001	1	4.97317	28.458	5.57462	57.0542
416	PCM-0009848-001	0	37.2245	13.6585	8.40827	42.4976
417	PCM-0009865-001	1	8.10894	43.9911	7.75983	59.663
418	PCM-0009872-001	1	5.17264	9.96315	8.75702	11.942
419	PCM-0009882-001	1	109.42	87.8534	105.028	68.6164
420	PCM-0009898-001	1	29.666	94.8978	40.8188	101.793
421	PCM-0009985-001	1	30.5458	57.287	30.8695	51.0669
422	PCM-0010038-001	1	20.9712	30.7249	28.5892	58.2644
423	PCM-0010042-001	1	150	150	76.6447	138.586
424	PCM-0010051-001	1	57.1385	112.335	60.2197	84.9827
425	PCM-0010068-001	1	16.0426	30.0472	15.8844	30.6814
426	PCM-0010086-001	1	5.12405	5.73935	5.07619	12.9945
427	PCM-0010109-001	1	6.20424	13.5752	8.53421	21.3283
428	PCM-0010137-001	0	18.6184	111.668	52.8584	60.1476
429	PCM-0010138-001	1	45.254	51.9321	37.7491	112.78
430	PCM-0010141-001	1	7.73589	29.0889	13.684	30.0183
431	PCM-0010160-001	1	5.77328	11.6954	6.47796	7.09751
432	PCM-0010200-001	1	5.2519	8.29117	5.1257	5.78676
433	PCM-0010243-001	1	33.8339	150	23.3743	150
434	PCM-0010250-001	1	150	150	150	150
435	PCM-0010262-001	1	4.89977	150	5.38422	150
436	PCM-0010311-001	1	4.92698	12.8544	4.86972	27.7518
437	PCM-0010320-001	1	150	150	122.784	150
438	PCM-0010348-001	0	6.57833	57.1111	18.3007	56.9774
439	PCM-0010355-001	1	150	150	150	150
440	PCM-0010362-001	1	45.8225	12.3144	111.628	47.9531
441	PCM-0010403-001	1	6.83006	14.9781	11.5345	14.9922
442	PCM-0010415-001	1	15.4714	29.3872	9.40298	20.2306
443	PCM-0010448-001	1	15.3641	150	13.441	127.768
444	PCM-0010525-001	1	45.6466	124.415	46.8023	112.98
445	PCM-0010543-001	1	5.21045	7.93703	5.54131	5.72841
446	PCM-0010557-001	1	10.1447	42.1445	9.02611	35.8923
447	PCM-0010585-001	1	6.11382	19.6218	5.78676	53.0628
448	PCM-0010628-001	1	4.88165	24.7514	5.01589	29.0507
449	PCM-0010672-001	1	95.0893	94.3993	58.1804	103.848
450	PCM-0010726-001	0	128.949	150	23.9248	7.68514
451	PCM-0010748-001	1	5.42958	15.9908	5.00633	37.9255
452	PCM-0010751-001	1	7.96279	60.9861	6.05497	85.5836
453	PCM-0010770-001	0	31.2362	9.53796	11.0291	53.7512
454	PCM-0010797-001	1	132.059	150	150	150
455	PCM-0010804-001	1	34.4594	150	51.1992	136.992
456	PCM-0010846-001	1	13.8506	9.80938	14.2543	12.8276
457	PCM-0010917-001	0	16.1953	8.86106	7.11002	46.7649
458	PCM-0010968-001	1	5.15772	5.04219	24.1116	49.8724
459	PCM-0010969-001	1	36.1527	53.7403	51.2733	112.122
460	PCM-0010990-001	1	5.18349	5.11319	5.06098	5.1079
461	PCM-0011016-001	0	30.0152	58.4172	8.56512	93.2376
462	PCM-0011032-001	1	5.93094	30.7791	6.45937	33.8798
463	PCM-0011061-001	1	10.9545	51.6588	18.5175	108.87
464	PCM-0011068-001	1	9.32828	26.0749	20.0491	28.6833
465	PCM-0011073-001	1	6.44657	17.3633	6.46732	28.9311
466	PCM-0011092-001	1	32.4956	116.683	45.8842	132.23
467	PCM-0011117-001	1	22.6049	48.9915	25.8944	107.743
468	PCM-0011136-001	1	5.20275	5.1209	4.96742	5.0374
469	PCM-0011144-001	1	5.04748	5.07122	5.04317	5.0843
470	PCM-0011169-001	1	10.2799	23.0533	9.4236	30.0024
471	PCM-0011194-001	1	52.6817	88.4032	62.2129	100.896
472	PCM-0011210-001	1	7.32617	12.3035	8.29471	28.0333
473	PCM-0011242-001	1	5.37781	14.777	5.09314	8.82065
474	PCM-0011287-002	0	12.8995	53.583	5.68807	86.4301
475	PCM-0011309-001	0	18.4151	96.5591	55.7109	93.1678
476	PCM-0011349-001	1	54.9517	110.883	17.1859	53.3055
477	PCM-0011468-001	0	14.5106	10.2757	7.59411	23.167
478	PCM-0011492-001	1	16.9807	49.2431	28.9488	49.7753
479	PCM-0011520-001	0	96.9124	18.5555	39.5399	110.032
480	PCM-0011529-001	1	5.3255	5.34694	5.06409	7.92107
481	PCM-0011570-001	0	37.7849	9.18263	27.8182	33.9796
482	PCM-0011590-001	1	32.1161	54.1955	14.2673	57.7374
483	PCM-0011600-001	1	5.35181	16.2617	5.96861	21.8563
484	PCM-0011627-001	1	4.98084	5.01932	4.89037	4.9647
485	PCM-0011665-001	1	6.64226	34.0322	6.29599	44.8413
486	PCM-0011737-001	0	18.2052	131.088	18.0547	21.0841
487	PCM-0011803-001	0	108.112	36.4395	36.8441	150
488	PCM-0011836-001	1	18.8363	55.188	21.3595	150
489	PCM-0011840-001	0	12.6627	20.6595	6.03665	53.7694
490	PCM-0011847-001	0	6.93968	40.8429	31.4517	20.8975
491	PCM-0011861-001	0	14.9148	7.50253	5.77152	14.8789
492	PCM-0011881-001	0	16.272	9.3194	18.3679	39.9733
493	PCM-0011922-001	1	19.1035	24.8754	30.7845	42.4714
494	PCM-0011930-001	1	5.00743	9.33565	4.94623	8.29948
495	PCM-0011936-001	0	55.9065	31.1389	25.0354	55.501
496	PCM-0011954-001	1	11.9223	115.753	11.2879	55.2934
497	PCM-0012009-001	1	28.2678	15.1472	20.354	32.4037
498	PCM-0012014-001	1	7.02593	61.0372	7.9014	79.8847
499	PCM-0012053-001	0	8.52972	9.28706	5.99461	32.6387
500	PCM-0012063-001	1	27.9502	91.4874	38.164	111.404
501	PCM-0012082-001	1	6.55229	15.0452	6.47325	14.9988
502	PCM-0012106-001	1	5.01843	5.00949	6.60741	5.05582
503	PCM-0012126-001	1	5.48151	14.71	6.75609	14.8352
504	PCM-0012144-001	1	4.93859	13.5801	4.95429	14.9705
505	PCM-0012152-001	1	7.17472	27.9258	5.97795	47.2603
506	PCM-0012240-001	1	129.836	150	134.805	150
507	PCM-0012304-001	1	28.6102	73.4993	26.091	56.9202
508	PCM-0012352-001	1	28.9055	21.2235	19.5802	33.5139
509	PCM-0012360-001	1	6.06534	17.8027	6.50259	26.5484
510	PCM-0012412-001	1	117.503	150	141.287	150
511	PCM-0012482-001	1	7.19442	47.397	9.14369	50.5706
512	PCM-0012510-001	1	14.9344	24.1961	14.8739	14.1848
513	PCM-0012546-001	1	150	150	150	150
514	PCM-0012595-001	1	111.819	89.3628	69.848	112.404
515	PCM-0012600-001	1	5.04863	17.7449	5.63671	29.1732
516	PCM-0012629-001	0	9.32592	128.077	30.5732	141.98
517	PCM-0012657-001	1	49.2585	135.4	32.7122	133.502
518	PCM-0012662-001	0	5.80629	31.0096	13.0838	32.7889
519	PCM-0012667-001	1	150	150	150	150
520	PCM-0012670-001	0	18.6047	15.4243	6.65338	31.5497
521	PCM-0012685-001	1	21.6192	56.7925	30.4867	59.2536
522	PCM-0012726-001	0	33.6323	106.891	39.1661	60.8339
523	PCM-0012730-001	1	19.8039	49.7514	31.7056	57.2419
524	PCM-0012747-001	1	15.0365	42.9605	17.5203	30.9884
525	PCM-0012764-001	0	15.8938	9.70614	8.77844	32.5336
526	PCM-0012772-001	1	5.07583	14.9927	4.96191	14.9743
527	PCM-0012789-001	0	19.411	56.8962	26.7364	29.8751
528	PCM-0012825-001	1	33.8832	70.4116	72.0415	141.075
529	PCM-0012837-001	1	5.84866	15.8688	7.83309	15.0665
530	PCM-0012842-001	1	54.8397	35.7694	28.6614	55.5412
531	PCM-0012851-001	0	6.52602	29.2266	13.5648	29.9359
532	PCM-0012857-001	0	8.21273	7.02556	5.43731	18.0329
533	PCM-0012874-001	1	5.21508	5.11696	5.07703	5.15195
534	PCM-0012892-001	1	29.7767	103.18	31.8657	108.558
535	PCM-0012900-001	1	5.32502	8.70178	5.9383	8.82912
536	PCM-0012914-002	1	59.8272	84.9403	49.8317	101.904
537	PCM-0012937-001	1	6.00028	7.52127	7.38926	14.5992
538	PCM-0012938-001	1	14.8973	17.7718	14.8081	25.0299
539	PCM-0012945-001	1	52.675	85.4036	36.807	150
540	PCM-0012951-001	0	36.3808	18.0599	32.209	75.4423
541	PCM-0012961-001	1	14.5109	30.3538	12.8416	30.206
542	PCM-0012961-002	1	16.1861	34.029	17.1496	29.8013
543	PCM-0012961-004	0	15.6089	103.182	33.2089	105.464
544	PCM-0012961-005	1	17.1559	99.917	31.1727	109.722
545	PCM-0012961-006	1	16.6994	57.1801	18.3688	57.1917
546	PCM-0012972-001	1	5.22066	15.5128	6.46757	19.8593
547	PCM-0013046-001	1	4.92161	10.328	4.98827	10.9938
548	PCM-0013066-001	1	28.7462	57.3692	28.9157	31.6664
549	PCM-0013071-001	1	4.96783	15.41	4.9363	15.9926
550	PCM-0013110-001	0	10.4529	24.3816	6.80326	51.2614
551	PCM-0013118-001	1	27.7179	36.8942	20.4223	53.0799
552	PCM-0013131-001	0	36.5195	63.3381	57.2123	40.5114
553	PCM-0013168-001	1	20.9887	30.4051	20.4428	29.1841
554	PCM-0013185-001	1	33.1896	111.665	43.0342	150
555	PCM-0013188-001	1	6.18194	21.4031	14.8205	112.178
556	PCM-0013203-001	0	29.3699	6.77614	8.14715	17.3421
557	PCM-0013222-001	1	15.4132	13.1057	15.4438	14.3316
558	PCM-0013233-001	1	5.39694	5.04264	5.31585	5.02577
559	PCM-0013278-001	1	16.4108	7.69792	9.53185	9.55073
560	PCM-0013327-001	1	19.148	22.4161	29.0688	28.0912
561	PCM-0013354-001	1	14.6564	17.8467	24.8524	34.9619
562	PCM-0013355-001	1	5.3539	5.24051	5.17522	5.23215
563	PCM-0013451-001	1	117.141	150	150	150
564	PCM-0013454-001	1	22.8271	49.7695	30.5928	99.7782
565	PCM-0013482-001	0	53.0046	87.7831	44.4489	30.3568
566	PCM-0013501-001	1	27.8933	70.4174	27.4403	90.862
567	PCM-0013510-001	1	9.48403	26.2864	5.81965	32.4316
568	PCM-0013529-001	1	5.04427	16.829	6.30495	27.6467
569	PCM-0013557-001	0	30.4955	11.4771	15.1768	65.78
570	PCM-0013560-001	0	9.58048	41.9291	5.14942	5.22723
571	PCM-0013593-001	1	5.23542	5.1355	5.07803	5.15107
572	PCM-0013600-001	0	30.2101	35.8812	21.4107	87.3786
573	PCM-0013624-001	1	5.13774	5.08188	5.17211	5.22735
574	PCM-0013627-001	1	6.64184	14.9268	7.58237	14.7953
575	PCM-0013647-001	0	31.4333	9.09939	10.5093	24.7611
576	PCM-0013658-001	1	40.074	27.3675	25.1895	46.6699
577	PCM-0013721-001	1	5.90689	29.0028	28.0057	150
578	PCM-0013798-001	1	58.5191	26.5521	18.0765	22.5207
579	PCM-0013839-001	1	6.79522	35.7926	11.5231	52.135
580	PCM-0013849-001	0	31.9452	27.2704	20.8709	68.5909
581	PCM-0013852-001	1	5.30147	17.142	5.57468	38.3831
582	PCM-0013904-001	0	16.6259	85.6792	46.7877	95.7783
583	PCM-0013926-001	1	16.0194	31.141	29.1247	48.5096
584	PCM-0013934-001	1	17.0256	24.7062	15.9815	28.4483
585	PCM-0013973-001	1	12.3077	34.2483	13.7685	61.7234
586	PCM-0013975-001	1	5.81423	5.04417	5.81939	5.07695
587	PCM-0013986-001	1	5.44889	19.3536	5.97115	15.2427
588	PCM-0014055-001	1	6.42866	34.7488	6.44476	37.0537
589	PCM-0014110-001	0	5.08255	150	14.5995	50.539
590	PCM-0014204-001	1	7.19298	60.3477	14.6704	73.1749
591	PCM-0014248-001	0	59.4326	10.613	59.1837	76.4407
592	PCM-0014294-001	1	12.042	17.0767	13.2607	31.4581
593	PCM-0014303-001	1	19.1637	60.3193	30.1559	150
594	PCM-0014304-001	1	32.3187	111.555	45.5038	111.823
595	PCM-0014341-001	0	34.8812	111.837	111.728	66.4904
596	PCM-0014363-001	1	8.28175	18.891	9.03649	51.4815
597	PCM-0014366-001	1	5.74757	20.8218	9.95976	27.0703
598	PCM-0014636-001	1	118.728	64.6089	134.596	150
599	PCM-0014891-001	0	96.3397	53.2932	35.6945	150
600	PCM-0015117-001	0	57.7655	34.2734	37.8039	106.411
601	PCM-0015189-001	1	17.47	68.6399	18.2756	150
602	PCM-0015227-001	1	31.2213	109.822	36.8679	99.042
603	PCM-0015267-001	1	13.8455	65.4682	14.9744	90.2702
604	PCM-0015417-001	1	30.5017	85.4375	18.0455	110.103
605	PCM-0015631-001	0	31.0859	101.897	7.81443	96.1487
606	PCM-0016027-001	0	37.0543	52.4071	20.6467	98.3283
607	PCM-0016067-001	1	26.9354	35.4929	35.1147	104.24
608	PCM-0016077-001	1	56.9329	111.789	21.3998	107.664
609	PCM-0016285-001	1	15.3912	117.829	19.3012	150
610	PCM-0016305-001	1	24.1833	27.7921	30.5333	51.5591
611	PCM-0016434-001	1	57.4647	118.76	50.0137	137.62
612	PCM-0016486-001	1	54.0521	111.61	57.7568	74.3316
613	PCM-0017079-001	1	44.3057	45.3056	35.5612	53.1227
614	PCM-0017376-001	1	62.4032	108.57	63.6126	113.885
615	PCM-0017379-001	1	31.4928	108.629	15.2007	94.3714
616	PCM-0017626-001	0	25.63	58.8468	11.7458	104.463
617	PCM-0018171-001	1	12.658	74.7031	8.29717	95.1683
618	PCM-0018647-001	1	53.2287	55.8401	42.6088	57.0835
619	PCM-0018763-001	0	19.4882	134.258	109.999	150
620	PCM-0019456-001	1	15.6966	26.0824	29.7982	30.1489
621	PCM-0019457-001	1	29.9322	49.4748	31.218	56.0698
622	PCM-0019994-001	1	63.131	118.071	53.1905	103.503
623	PCM-0020054-001	1	18.4193	95.0456	23.9399	111.501
624	PCM-0020094-001	1	10.5034	38.0723	14.9532	54.5008
625	PCM-0020347-001	1	6.41771	18.5447	14.3815	60.655
626	PCM-0020843-001	0	22.2203	101.509	75.8102	64.3996
627	PCM-0020910-001	1	69.75	81.1974	111.64	105.154
628	PCM-0021030-001	0	18.47	71.6457	58.0329	108.334
629	PCM-0021102-001	1	15.7738	69.0671	29.6386	111.947
630	PCM-0021294-001	1	16.6446	56.4691	15.665	105.596
631	PCM-0021873-001	1	24.1579	111.367	28.8812	105.083
632	PCM-0022030-001	1	16.3117	71.4016	18.5765	106.995
633	PCM-0022170-001	1	22.9731	43.2706	22.2751	53.8345
634	PCM-0022291-001	1	32.6003	114.63	10.5394	111.535
635	PCM-0022430-001	1	30.3971	49.7175	29.7916	40.3914
636	PCM-0023035-001	1	16.3096	100.001	19.0726	111.33
637	PCM-0023064-001	1	25.4028	80.7277	23.9347	98.4797
638	PCM-0023084-001	1	8.59556	37.8854	9.41497	37.3318
639	PCM-0023204-001	1	11.7774	54.4454	13.2224	56.1859
640	PCM-0023296-001	1	38.1644	123.736	16.947	129.995
641	PCM-0023433-001	1	56.0931	80.6909	36.5707	107.102
642	PCM-0023620-001	1	15.887	14.8257	32.0499	15.4769
643	PCM-0023742-001	1	17.531	65.2253	15.7273	111.421
644	PCM-0023868-001	1	17.8882	34.1194	17.9701	19.3812
645	PCM-0024197-001	1	25.979	112.699	16.7128	111.862
646	PCM-0024376-001	0	100.377	150	17.196	118.834
647	PCM-0024573-001	1	17.5835	27.1854	17.5066	27.7839
648	PCM-0024576-001	0	54.9122	33.9166	29.555	100.834
649	PCM-0024811-001	1	8.66904	53.8398	7.40385	54.8507
650	PCM-0025020-001	1	27.4451	117.444	18.1142	72.9559
651	PCM-0025276-001	1	29.3834	28.8605	30.0146	31.2786
652	PCM-0025412-001	1	37.2608	150	17.7566	150
653	PCM-0025541-001	0	104.61	57.7149	38.4245	107.467
654	PCM-0027347-001	0	26.0254	68.0891	8.33741	106.357
655	PCM-0027614-001	0	19.6317	101.064	51.0132	107.759
656	PCM-0027770-001	1	51.3308	46.9518	56.8118	55.4727
657	PCM-0027898-001	1	17.073	45.3979	8.23359	58.9899
658	PCM-0028159-001	0	16.3881	72.7695	52.067	90.633
659	PCM-0028271-001	1	33.4164	32.2606	29.9757	45.994
660	PCM-0028583-001	1	5.21496	17.3241	5.18448	30.0326
661	PCM-0028791-001	1	45.768	57.0483	45.9002	54.6434
662	PCM-0028823-001	0	87.6334	60.9931	16.5596	110.712
663	PCM-0028893-001	1	16.6203	81.7997	18.8799	129.922
664	PCM-0028961-001	1	32.3088	61.476	33.0777	128.674
665	PCM-0029107-001	1	30.8037	36.5749	30.9313	58.1106
666	PCM-0029129-001	0	14.655	46.6309	7.04002	103.563
667	PCM-0029149-001	1	34.1884	34.1018	26.8431	49.1527
668	PCM-0029615-001	1	113.916	77.0544	85.0673	107.211
669	PCM-0029762-001	1	32.6554	89.5797	23.7579	106.953
670	PCM-0029815-001	1	26.76	95.3073	35.4345	109.222
671	PCM-0029983-001	0	15.1534	113.549	66.5254	113.196
672	PCM-0029992-001	0	66.8143	50.0877	31.2919	99.9763
673	PCM-0030462-001	1	30.5117	41.9549	36.1445	99.5439
674	PCM-0030525-001	1	22.5651	43.3875	15.325	42.3217
675	PCM-0030530-001	1	6.51855	5.12009	5.90781	5.1025
676	PCM-0030612-001	1	24.1939	29.7827	12.407	28.2584
677	PCM-0031620-001	1	30.0097	49.6329	31.4051	54.642
678	PCM-0031769-001	1	16.8701	78.221	26.3187	104.706
679	PCM-0032021-001	1	26.2968	54.8225	32.4467	55.0581
680	PCM-0032073-001	1	16.5236	22.2651	8.45218	27.9251
681	PCM-0032121-001	1	19.0582	111.545	33.8307	111.726
682	PCM-0032253-001	1	21.5612	22.5701	20.5718	32.3699
683	PCM-0032273-001	1	18.8657	72.4665	36.6725	107.217
684	PCM-0032575-001	1	99.1408	150	64.1833	117.534
685	PCM-0032635-001	1	33.6214	73.2751	19.4069	95.9526
686	PCM-0032953-001	1	17.579	58.3356	26.7001	54.5401
687	PCM-0033001-001	1	18.2061	63.773	31.257	75.0215
688	PCM-0033017-001	1	14.6176	37.0046	27.7186	55.3478
689	PCM-0033696-001	0	35.971	41.9168	7.39112	150
690	PCM-0033786-001	1	31.7707	57.3019	23.5689	78.2323
691	PCM-0033822-001	1	112.878	124.981	119.591	128.626
692	PCM-0033905-001	0	50.8742	76.1596	17.9958	97.3506
693	PCM-0033991-001	0	18.8344	118.485	32.5077	63.7537
694	PCM-0033997-001	1	18.2118	120.858	18.644	150
695	PCM-0034034-001	1	31.6679	68.8899	18.0905	69.5148
696	PCM-0034115-001	1	14.4519	102.536	16.1467	92.0631
697	PCM-0034143-001	0	33.9033	38.0922	7.6612	104.679
698	PCM-0034158-001	0	18.8524	88.2918	6.21089	112.803
699	PCM-0034323-001	1	36.3013	150	16.3896	110.266
700	PCM-0034352-001	1	24.1445	28.0447	22.7442	58.4946
701	PCM-0034376-001	0	5.2329	88.3602	18.9565	87.1374
702	PCM-0034423-001	1	43.6552	86.3872	18.7428	112.193
703	PCM-0034448-001	1	57.9416	105.527	42.0536	113.591
704	PCM-0034454-001	1	38.1736	145.957	34.4145	113.982
705	PCM-0034491-001	1	33.7289	105.028	35.1466	111.533
706	PCM-0034514-001	1	16.6677	66.6671	7.22342	52.2643
707	PCM-0034594-001	1	16.6429	55.9092	18.0252	66.0072
708	PCM-0034666-001	1	18.4106	99.9171	28.2746	82.9477
709	PCM-0034713-001	1	24.3046	92.3188	28.2691	101.354
710	PCM-0034725-001	1	27.6222	63.9202	18.3932	74.2072
711	PCM-0034753-001	0	57.1381	20.7283	17.683	150
712	PCM-0034956-001	1	56.4197	110.152	38.7508	111.53
713	PCM-0035070-001	0	30.0964	19.5908	16.5451	47.5519
714	PCM-0035113-001	1	38.859	150	55.071	126.388
715	PCM-0035369-001	1	30.6427	55.8096	16.2668	57.9561
716	PCM-0035371-001	1	16.5504	77.098	32.5004	100.683
717	PCM-0035557-001	0	54.0448	68.1325	24.2615	122.561
718	PCM-0035718-001	1	63.5496	75.7076	32.9957	99.9845
719	PCM-0036068-001	1	29.3745	73.0033	27.9557	104.348
720	PCM-0036396-001	1	32.3096	34.3328	26.608	79.6541
721	PCM-0036696-001	0	31.1588	36.4927	16.4891	106.299
722	PCM-0036822-001	1	16.9213	42.1825	7.62721	56.9723
723	PCM-0037020-001	1	20.7012	64.6018	8.17875	68.5879
724	PCM-0037293-001	1	27.3174	33.7755	24.2645	36.0378
725	PCM-0037537-001	1	13.8916	37.2814	8.20217	50.9848
726	PCM-0037726-001	0	56.4492	58.6774	30.4089	98.455
727	PCM-0038105-001	1	26.8497	54.7067	35.0168	107.588
728	PCM-0038143-001	0	56.7135	52.2348	15.8525	85.3929
729	PCM-0038160-001	0	16.9457	111.262	36.8734	82.6512
730	PCM-0038185-001	1	58.6542	70.1029	35.8821	92.568
731	PCM-0038223-001	1	4.5083	14.7879	4.93732	14.724
732	PCM-0038280-001	0	11.1756	113.203	41.1406	112.116
733	PCM-0038376-001	1	48.595	98.7742	31.9018	107.42
734	PCM-0038433-001	0	112.156	101.196	36.7378	110.889
735	PCM-0038450-001	1	36.9165	57.0567	27.5381	52.4235
736	PCM-0038503-001	1	27.082	102.661	23.9855	111.289
737	PCM-0038511-001	1	14.5047	50.7299	14.5098	44.9967
738	PCM-0038579-001	1	8.18448	29.115	30.6276	67.0743
739	PCM-0038640-001	1	55.8683	105	68.6762	111.544
740	PCM-0038799-001	1	25.653	54.1628	16.8441	96.4494
741	PCM-0038800-001	0	9.02032	70.8424	26.3447	103.425
742	PCM-0038900-001	0	17.2937	144.142	36.9539	150
743	PCM-0038919-001	1	15.4609	59.7468	18.1773	99.5557
744	PCM-0039025-001	1	62.1309	150	32.0819	150
745	PCM-0039233-001	1	5.80786	22.3454	6.17519	28.8313
746	PCM-0039517-001	1	31.618	93.3038	41.0242	121.789
747	PCM-0039558-001	1	15.8388	48.6818	13.5056	54.2313
748	PCM-0039598-001	1	16.6775	87.8009	16.1302	104.878
749	PCM-0039746-001	0	41.1943	66.0948	19.3412	150
750	PCM-0039750-001	1	5.71811	12.7085	5.16889	7.59259
751	PCM-0039769-001	1	47.6063	100.141	33.0722	100.818
752	PCM-0039834-001	1	29.979	67.2188	33.2241	92.0088
753	PCM-0039869-001	1	19.3028	54.854	21.8773	64.9651
754	PCM-0040297-001	0	9.55546	120.74	25.1822	111.137
755	PCM-0040382-001	1	134.637	138.049	61.6496	111.302
756	PCM-0040400-001	0	24.1097	16.8209	31.3237	68.9418
757	PCM-0040431-001	1	17.4235	62.2307	34.1783	103.845
758	PCM-0040465-001	1	11.5141	20.6668	5.93637	28.7352
759	PCM-0040581-001	1	32.9223	82.8594	19.3261	125.987
760	PCM-0040611-001	1	6.72343	16.7303	6.58687	42.6832
761	PCM-0040664-001	1	12.3862	40.9991	16.3693	51.8655
762	PCM-0040668-001	0	30.635	111.126	8.5446	100.988
763	PCM-0040758-001	0	54.1688	31.567	16.0925	108.14
764	PCM-0040905-001	1	150	150	86.2597	150
765	PCM-0041002-001	1	23.6111	34.1371	27.2873	90.1809
766	PCM-0041487-001	1	60.8021	121.67	85.4829	111.721
767	PCM-0041496-001	1	11.4029	26.7859	11.3944	29.4123
768	PCM-0041826-001	0	57.9457	110.811	64.5851	58.6602
769	PCM-0041949-001	0	31.0003	72.9773	30.8277	36.1236
770	PCM-0042034-001	0	21.4155	33.7743	7.6612	46.1469
771	PCM-0042035-001	1	31.4098	102.856	38.2935	129.628
772	PCM-0042263-001	1	34.3634	86.0372	35.1787	98.7696
773	PCM-0042561-001	1	50.0197	110.742	59.7692	108.877
774	PCM-0042862-001	1	28.4214	61.2862	30.3241	58.147
775	PCM-0042875-001	1	35.0196	61.9752	33.4188	59.848
776	PCM-0043036-001	1	36.5826	61.976	29.8133	87.3328
777	PCM-0043049-001	1	47.9782	136.333	19.5281	117.235
778	PCM-0043056-001	0	16.1592	51.2849	54.4463	64.1383
779	PCM-0043217-001	1	33.1199	63.9814	44.0734	64.8775
780	PCM-0043464-001	0	16.4745	105.483	40.2732	106.193
781	PCM-0043539-001	1	17.1658	61.8444	11.5739	59.195
782	PCM-0043588-001	0	110.458	64.6654	42.8905	89.8612
783	PCM-0043663-001	1	28.6765	90.2274	17.8768	108.784
784	PCM-0043703-001	1	29.8636	53.9342	36.0379	87.0749
785	PCM-0043788-001	1	8.33648	44.1595	12.6283	57.2004
786	PCM-0045613-001	0	18.056	102.505	90.2249	111.196
787	PCM-0045947-001	0	4.80329	47.5804	13.2335	64.5031
788	PCM-0046073-001	1	79.3663	83.0793	35.1439	110.016
789	PCM-0046262-001	1	63.635	97.1768	61.1259	105.615
790	PCM-0046282-001	1	15.7566	13.5528	16.2776	15.1143
791	PCM-0046524-001	1	4.67774	34.4523	5.80018	65.1439
792	PCM-0046607-001	1	15.1965	61.8604	23.0501	57.171
793	PCM-0046897-001	1	18.1375	94.8626	19.1594	134.27
794	PCM-0047381-001	0	21.7116	25.4089	21.0772	93.7964
795	PCM-0047488-001	1	27.4887	49.3119	11.3257	33.9922
796	PCM-0047489-001	0	42.3003	36.6201	17.1118	100.242
797	PCM-0048120-001	1	28.5309	46.6627	20.9371	42.8216
798	PCM-0048124-001	1	18.1662	82.474	12.8105	93.4291
799	PCM-0048167-001	0	29.3091	34.5196	6.68419	53.3082
800	PCM-0048382-001	1	17.282	101.269	13.5981	104.806
801	PCM-0048440-001	0	9.41419	39.0527	5.83166	99.4144
802	PCM-0048676-001	1	41.0388	78.3515	58.9099	86.4022
803	PCM-0048983-001	1	40.8496	109.808	42.5038	106.092
804	PCM-0049011-001	0	36.6932	113.085	96.733	111.819
805	PCM-0049552-001	1	34.006	89.7646	18.9132	88.9773
806	PCM-0049592-001	1	6.81548	5.18679	6.20193	5.12111
807	PCM-0049638-001	1	32.9983	37.4109	28.6971	57.0378
808	PCM-0049972-001	1	15.5915	64.3593	18.44	58.8714
809	PCM-0049978-001	1	27.7597	72.9659	37.1801	108.588
810	PCM-0049986-001	1	30.4303	29.0334	15.6492	29.7612
811	PCM-0050047-001	0	49.7098	123.193	120.423	150
812	PCM-0050095-001	1	150	150	150	150
813	PCM-0050106-001	1	26.9247	75.8237	31.6599	96.9536
814	PCM-0050260-001	1	43.8036	64.8537	50.0871	106.661
815	PCM-0050320-001	1	62.2964	110.418	38.9417	113.561
816	PCM-0050470-001	1	58.0778	111.475	47.9575	107.79
817	PCM-0050482-001	0	16.267	54.2817	35.2403	55.6684
818	PCM-0050677-001	1	32.381	74.3447	34.0986	87.5157
819	PCM-0050724-001	1	33.5089	110.065	55.4081	106.044
820	PCM-0050726-001	1	26.3692	33.042	35.5629	53.3889
821	PCM-0050774-001	1	34.4688	132.988	28.2454	130.556
822	PCM-0050780-001	1	28.4992	109.998	14.2976	109.333
823	PCM-0050888-001	1	53.6808	75.8287	82.4372	109.624
824	PCM-0050973-001	1	17.3631	61.273	9.56159	58.3901
825	PCM-0050981-001	1	7.23508	150	11.5581	150
[truncated: 1,165 more rows]

## Sheet: Fig. 2 & Supp. Figs.8 & 10
Molecule Number in database (DR/SD)	Molecule Name	Screen Type	Compound Name 1	Compound Name 2	ATC_1	ATC_2	ATC_3	ATC_4	ATC_5	ATC_6	ATCJ	ATCJ01_1	ATCJ01_2	Selection pattern	IC50 mecA+/IC50 mecA-	Selection pattern (number)	GFP	DsRed
[truncated: 1,096 more rows]

[truncated: 12 more sheets: Fig.3, Fig.4, Fig.5, Fig.5 inset & Supp. Fig.12, Supp. Fig.1, Supp. Fig.2, Supp. Fig.3, Sipp Fig.4, Supp. Fig. 7a, Supp. Fig.7b, Supp. Fig.11, Supp. Fig.13]
